# Supplementary material for: Novel Genomic and Evolutionary Perspective of Cyanobacterial tRNAs
Source: Front Genet. 2017 Dec 13;8:200. doi: 10.3389/fgene.2017.00200 (PMC5733544; doi:10.3389/fgene.2017.00200)
Supplement: Supplementary data 1 — Supplementary data showing genomic tRNA sequences of 61 cyanobacterial species. [file DataSheet1.ZIP]

Archive with 1 entries (1 files):
- Supplementary data 1.txt
