# Supplementary material for: Novel Genomic and Evolutionary Perspective of Cyanobacterial tRNAs
Source: Front Genet. 2017 Dec 13;8:200. doi: 10.3389/fgene.2017.00200 (PMC5733544; doi:10.3389/fgene.2017.00200)
Supplement: Supplementary data 1 — Supplementary data showing genomic tRNA sequences of 61 cyanobacterial species. [file DataSheet1.ZIP › Supplementary data 1.txt]

>Anabaenacylindrica_PCC_7122_2504129987 tRNA_Ser 
GGAGAGGTGGCCGAGTGGTTGAAGGCGCAGACCTGGAAAGTCTGTTATGCAGTAATGTATACGAGGGTTCGAATCCCTCCCTCTCCG 
>Anabaenacylindrica_PCC_7122_2504130021 tRNA_Leu 
GCGGATGTGGCGGAATTGGTATACGCGCACGCTTGAGGTGCGTGTGGCTTTGCCTTGCGAGTTCGAGTCTCGCCATCCGCA	
>Anabaenacylindrica_PCC_7122_2504130142 tRNA_Leu 
GCGGATATGGCGAAATTGGCAGACGCGCTAGATTTAGGTTCTAGTTCCGAAAGGAGTGAAGGTTCAAGTCCTTTTATCCGCA	
>Anabaenacylindrica_PCC_7122_2504130144 tRNA_Ala 
GGGGTTATAGCTCAGTTGGTAGAGCGCTTGAATGGCATTCAAGAGGTCAGGGGTTCGATTCCCCTTAGCTCCA
>Anabaenacylindrica_PCC_7122_2504130177 tRNA_Pro 
CGGGATGTAGCGCAGCTTGGTAGCGCGCCTGCTTTGGGAGCAGGATGCCGCAGGTTCAAATCCTGTCATCCCGA
>Anabaenacylindrica_PCC_7122_2504130229 tRNA_Ala 
GGGGAATTAGCTCAGTTGGTAGAGTGCTGCGATCGCACCGCAGAGGTCAGGGGTTCGAGTCTCCTATTCTCCA
>Anabaenacylindrica_PCC_7122_2504130701 tRNA_Lys 
GGGTCGCTAACTCAACGGTAGAGTACTCGGCTTTTAACCGATTAGTTCCGGGTTCGAATCCCGGGCGACCCA
>Anabaenacylindrica_PCC_7122_2504130739 tRNA_Ser 
GGAGAGGTGGCAGAGTGGTCGATTGCGTCTGACTTGAAATCAGATGAGGTGAAAGCTTCCGGGAGTTCGAATCTCCCCCTCTCCG	
>Anabaenacylindrica_PCC_7122_2504131040 tRNA_Phe
GCCGGGATAGCTCAGTTGGTAGAGCAGAGGACTGAAAATCCTCGTGTCACGAGTTCAAGTCTCGTTCCTGGCA
>Anabaenacylindrica_PCC_7122_2504131114 tRNA_Ile 
GGGCTATTAGCTCAGGTGGTTAGAGCGCACCCCTGATAAGGGTGAGGTCCCTGGTTCGAGTCCAGGATGGCCCACCT
>Anabaenacylindrica_PCC_7122_2504131115 tRNA_Ala 
GGGGGTTTAGCTCAGTTGGTAGAGCGCCTGCTTTGCAAGCAGGATGTCAGCGGTTCGAGTCCGCTAACCTCCA
>Anabaenacylindrica_PCC_7122_2504131242 tRNA_Pro 
CGGGGCGTAGCGCAGCTTGGTAGCGCGCCACTTTGGGGTAGTGGAGGTCGTGGGTTCGAATCCCGCCGCTCCGA
>Anabaenacylindrica_PCC_7122_2504131508 tRNA_Glu 
GCCCCCATCGTCTAGAGGCCTAGGACACCTCCCTTTCACGGAGGTAACGGGGATTCGAATTCCCCTGGGGGTA
>Anabaenacylindrica_PCC_7122_2504131528 tRNA_His 
GCGAGCGTAGCCAAGTGGTTAAGGCAGTGGTTTGTGGTACCACCATTCCGCGGGTTCAAGTCCCGTCGTTCGCC
>Anabaenacylindrica_PCC_7122_2504131646 tRNA_Arg 
GGGCGCGTGGCTCAGTGGATAGAGCAACAGGTTCCGGTCCTGTGGGTCGGGGGTTCAAATCCCTCCGCGCTCG
>Anabaenacylindrica_PCC_7122_2504131815 tRNA_Asp 
GGGGGTGTAACTCAGTTGGTTAAGAGTGCCTGTCTGTCGAACAGGAAGCCGCGAGTTCGAGTCTCGTCATCCCCG
>Anabaenacylindrica_PCC_7122_2504131816 tRNA_Cys 
GTCCGAGTAGCCAAGTGGTAAGGGCGTTGGTCTGCAAAACTAATCATCGTGGGTTCAAATCCCACCTCGGACTCCA
>Anabaenacylindrica_PCC_7122_2504131817 tRNA_Trp 
GCACAGATGGTGTAACGGAAGCATAAGGGTCTCCAAAACCTTTGGTCATGGTTCAAATCCTTGTCTGTGCG			
>Anabaenacylindrica_PCC_7122_2504131818 tRNA_Undet 
GGTGCAGAAGCGAAGTGGCCGAGCGGCACGTCTTTCAAGCGTGTAATTAGCGGGTTCAAGTCCCGTCTGCACTACCA		
>Anabaenacylindrica_PCC_7122_2504131819 tRNA_Phe 
CCCCTGGTAGCTCAGTTGGTAGTAGCGCCTGTTTGAAGAACAGGAGGTCATCCGTTCAATCCGGATCTGGGGGA
>Anabaenacylindrica_PCC_7122_2504131820 tRNA_Asn 
TGCCCCATAGCTCAATGGCAGAGCAAGGCGCTGTTAACGCCGGGGTTGTAGGTTCAAATCCTACTGGGGCAGCCA
>Anabaenacylindrica_PCC_7122_2504131822 tRNA_Gln 
TGAGAAGTCGTCTAATAGGTATGGCACCGCTCTTTGAAAGCGGAAAAATGCAGGTTCAAGCCCTGCCTTCTCAG
>Anabaenacylindrica_PCC_7122_2504131823 tRNA_Pro
CGGGATGTAATTCAGTGGTCTAGAAGCCTTGTTTTGGGGACAAGGAGTCGTAGGTTCAAATCCTACCATCCCGACCA
>Anabaenacylindrica_PCC_7122_2504131824 tRNA_Leu 
GCCCTTGTGACGAAATTGGCAAACGTGCTGGTCTTAGAAACCAGATTTTGTGGGTTCAACTCCCACCAAGGGTA		
>Anabaenacylindrica_PCC_7122_2504131825 tRNA_Leu 
GCTCTCGTGGCGAAATTGGTAAACGCTTCCGTTTGAGGGACGGAATTTTTGCTCTTTCAAATCCTGTCGGGAGTACCA		
>Anabaenacylindrica_PCC_7122_2504131826 tRNA_Lys
GGGCGTTTGGCAGAACGGTTATGCGCCTGACTTTTAATCAGGTTAAAACAGGTTCAACTCCTGTAGCGCCCACCA
>Anabaenacylindrica_PCC_7122_2504131827 tRNA_Leu 
GCCCCTGTGGCGCAATTGGCAGACGTAGCCCGCTTAAACCGGGTTTGTTGCAGGTTCGACTCCTGTCAGGGGTA
>Anabaenacylindrica_PCC_7122_2504131828 tRNA_Undet
GCTGGTGTAGCTCAATGTGGCAGAGCGATCGCCGATGTTTGCGATCGGTTGCAGGTTCAACTCCTGTCACCAGCCCCA
>Anabaenacylindrica_PCC_7122_2504131860 tRNA_Lys 
CGGAAGTTAGCTCATTTGGTAGAGCAATCGACTTTTAATCGATCTGTAACAGGTTCAAATCCTGTACTTTCAACCA
>Anabaenacylindrica_PCC_7122_2504131861 tRNA_Ile
GTTTGATTAGCTCAGTTGGTAGAGCAGTTGACTTATAATCAACCCGTCGCAGGTTCAAATCCTGTATCAAACCCCC
>Anabaenacylindrica_PCC_7122_2504131956 tRNA_Tyr
GGGTCGATGTCCGAGTGGTTAATGGAGACGGACTGTAAATCCGTTGGTTTACGCCTACGCTGGTTCAAATCCAGCTCGGCCCACCA
>Anabaenacylindrica_PCC_7122_2504131957 tRNA_Thr
GCCCGTGTGGCTCAGTGGTAGAGCACACCCTTGGTAAGGGTGAGGTCACGAGTTCAATCCTCGTCACGGGCT
>Anabaenacylindrica_PCC_7122_2504132280 tRNA_Trp
GCGCTCTTAGTTCAGTTGGTAGAACGCAGGTCTCCAAAACCTGATGTCGGGGGTTCAAGTCCTCCAGGGCGCG
>Anabaenacylindrica_PCC_7122_2504132334 tRNA_Lys
GGGTGAGTAGCTCAACGGTAGAGCAGTTGACTCTTAATCAATTGGTTGCGGGTTCGATTCCCTCCTCACCCACTA		
>Anabaenacylindrica_PCC_7122_2504132518 tRNA_Thr 
GCCGATGTGGCTCAGGGGTAGAGCAACTGATTCGTAATCAGTAGGTCGTGGGTTCAAATCCCATCATCGGCT
>Anabaenacylindrica_PCC_7122_2504132562 tRNA_Pro 
CGGGATGTGGCGCAGCTTGGTAGCGCACTTCGTTCGGGACGAAGGGGCCGCTGGTTCGAATCCAGTCATCCCGA
>Anabaenacylindrica_PCC_7122_2504132810 tRNA_Cys
GGCGACATAGCCAAGTGGTAAGGCAAGGGTCTGCAAAACCTTCACCCCCGGTTCAAATCCGGGTGTCGCCT
>Anabaenacylindrica_PCC_7122_2504132872 tRNA_Met 
GGCTCAGTAGCTCAGTTGGTTAGAGTACGGGACTCATAAGCCTGGGGTCGTCAGTTCAAATCTGACCTGAGCCA	
>Anabaenacylindrica_PCC_7122_2504133049 tRNA_Val
GGACGGTTAGCTCAGTTGGTTAGAGTACATCGTTGACATCGATGGGGTCGTTGGTTCGAATCCAATACCGTCCA
>Anabaenacylindrica_PCC_7122_2504133121 tRNA_Asn
TCCTCAGTAGCTCAGTGGTAGAGCGATCGACTGTTAATCGATTGGTCGCTGGTTCGAATCCGGCCTGGGGAG
>Anabaenacylindrica_PCC_7122_2504133200 tRNA_Ala 
GGGGGTTTAGCTCAGTTGGTAGAGCGCCTGCTTTGCAAGCAGGATGTCAGCGGTTCGAGTCCGCTAACCTCCA
>Anabaenacylindrica_PCC_7122_2504133201 tRNA_Ile
GGGCTATTAGCTCAGGTGGTTAGAGCGCACCCCTGATAAGGGTGAGGTCCCTGGTTCGAGTCCAGGATGGCCCACCT
>Anabaenacylindrica_PCC_7122_2504133206 tRNA_Ser
GGAGAGGTGTCCGAGTGGTTGATGGTGACGCACTCGAAATGCGTTTTGGGGTAACTCAACGGGGGTTCGAATCCCCCCCTCTCCG	
>Anabaenacylindrica_PCC_7122_2504133502 tRNA_Arg 
GGGCGTGTAGCTCAGTGGACTAGAGCACGTGGCTACGGACCACGGTGTCGGGGGTTCGAATCCCTCCTCGCCCG
>Anabaenacylindrica_PCC_7122_2504133549 tRNA_Ser
GGAGAGGTGGCTGAGTGGTCGAAAGCGGCAGATTGCTAATCTGTTGATGGAATCGTAAGGTCCATCCGAGGGTTCGAATCCCTCCCTCTCCG	
>Anabaenacylindrica_PCC_7122_2504133720 tRNA_Met
CGCGGGATAGAGCAGCCTGGTAGCTCGTCGGGCTCATAACCCGAAGGTCAGTGGTTCAAATCCACTTCCCGCCACCA
>Anabaenacylindrica_PCC_7122_2504133965 tRNA_Met 
GCGCCCTTGGCCGATTGGGGAGGCAACGAACTCATAATTCGTCCTCAGGCTGGTTCGATTCCAGCAGGGCGCA
>Anabaenacylindrica_PCC_7122_2504134081 tRNA_Val
GGGCGGTTAGCTCAGTTGGTAGAGCGCCTGCCTTACAAGCAGGATGTCATCAGTTCGAGTCTGGTACTGCCCA
>Anabaenacylindrica_PCC_7122_2504134150 tRNA_Leu
GCGGAACTGGCGGAATTGGCAGACGCGCTAGATTCAGGTTCTAGTGCCGCAAGGCTTCCGGGTTCAAGTCCCGGGTTCCGCA		
>Anabaenacylindrica_PCC_7122_2504134365 tRNA_Gly
GCGGGTGTAATTCAGTGGTAGAATGTCTGCTTCCCATGCAGAATGTCGTGGGTTCGAGTCCCATCGCCCGCT
>Anabaenacylindrica_PCC_7122_2504134466 tRNA_Gly 
GCGGGTATAGCTCAGTGGTAGAGCGCAACCTTGCCAAGGTTGATGTCGCGCGTTCGAATCGCGTTACCCGCT
>Anabaenacylindrica_PCC_7122_2504134518 tRNA_Asp 
GGGACTGTAGTTCAATTGGTTAGAGCACCGCCCTGTCACGGCGGAAGTTGCGGGTTCGAGCCCCGTCAGTCCCG
>Anabaenacylindrica_PCC_7122_2504134529 tRNA_Thr 
GCCAGCATAGCACAGTGGTAGTGCATCCGACTTGTAATCGGAAGGTCGCGAGTTCAAATCCCGCTGCTGGCT		
>Anabaenacylindrica_PCC_7122_2504134695 tRNA_Gln 
TGGGGCGTAGCCAAGTGGTACGGCAGCGGGTTTTGGTCCCGCCATCCCTAGGTTCGAATCCTAGCGCCCCAG
>Anabaenacylindrica_PCC_7122_2504134826 tRNA_Leu
GGGCGGGTGGCGGAATTGGTAGACGCACCGCACTCAAAATGCGGCACCGAAAGGTATAGGAGTTCGATTCTCCTCCCGCCCA	
>Anabaenacylindrica_PCC_7122_2504134852 tRNA_Arg 
GGGGTTGTAGCTCAGTTGGATAGAGCGGACGCCTCCTAAGCGTCAGGTCGTGCGTTCAAGTCGCACCAGTCCCG
>Anabaenacylindrica_PCC_7122_2504135125 tRNA_Thr 
CATACTTGCTCAACGGTAGAGCGATCATCTAGTAAATGATAAGTGCAGGTTCAATTCCTGCGGTGTTACCA
>Anabaenacylindrica_PCC_7122_2504135128 tRNA_Leu 
TACATACTAGCCGAATTGGAACAGGCACTTGATTTAGGTTCAAGCAATTACGGGTTCAACTCCCGTGTGTGAATCAA 		
>Anabaenacylindrica_PCC_7122_2504135192 tRNA_Gly 
GCGGGTGTAGTTTAGTGGTAAAACTTTAGCCTTCCAAGCTAATAATGCGGGTTCGATTCCCGCCACCCGCT
>Anabaenacylindrica_PCC_7122_2504135215 tRNA_Gly 
GCGGGTGTAGTTTAGTGGTAAAACTTTAGCCTTCCAAGCTAATAATGCGGGTTCGATTCCCGCCACCCGCT
>Anabaenacylindrica_PCC_7122_2504135306 tRNA_Arg 
GGGCGCGTAGCTCAGTGGATAGAGCAATTGCCTTCTAAGCAATCGGTCGCAGGTTCGAGCCCTGCCGCGCTCG
>Anabaena_sp._PCC_7108_2506490128 tRNA_Ala 
GGGGTTATAGCTCAGTTGGTAGAGCGCTTGAATGGCATTCAAGAGGTCAGGGGTTCGATTCCCCTTAGCTCCA
>Anabaena_sp._PCC_7108_2506490718 tRNA_Met 
GCGCCTTTGGCCGATTGGGGAGGCAACGAACTCATAATTCGTCTTCAGGCTGGTTCGATTCCAGCAGGGCGCA
>Anabaena_sp._PCC_7108_2506490855 tRNA_Arg 
GGGCGCGTGGCTCAGTGGATAGAGCAACAGGTTCCGGTCCTGTGGGTCGGGGGTTCAAATCCCTCCGCGCTCG
>Anabaena_sp._PCC_7108_2506490858 tRNA_Phe 
GCCGGGATAGCTCAGTTGGTAGAGCAGAGGACTGAAAATCCTCGTGTCACGAGTTCAAGTCTCGTTCCTGGCATCA
>Anabaena_sp._PCC_7108_2506490879 tRNA_Pro 
CGGGATGTAGCGCAGCTTGGTAGCGCGCCTGCTTTGGGAGCAGGATGCCGCAGGTTCGAATCCTGTCATCCCGA
>Anabaena_sp._PCC_7108_2506491100 tRNA_Lys 
GGGTGAGTAGCTCAACGGTAGAGCAGTTGACTCTTAATCAATTGGTTGCGGGTTCGATTCCCTCCTCACCCACTA		
>Anabaena_sp._PCC_7108_2506491220 tRNA_Leu 
GCGGATGTGGCGAAATTGGCAGACGCGCTAGATTTAGGTTCTAGTTCCGAAAGGAGTGAAGGTTCAAGTCCTTTCATCCGCA	
>Anabaena_sp._PCC_7108_2506491283 tRNA_Arg 
GGGGTTGTAGCTCAGTTGGATAGAGCGGACGCCTCCTAAGCGTCAGGTCGTGCGTTCAAGTCGCACCAGTCCCG
>Anabaena_sp._PCC_7108_2506491305 tRNA_Val 
GGGCGGTTAGCTCAGTTGGTAGAGCGCCTGCCTTACAAGCAGGATGTCATCAGTTCGAGTCTGGTACTGCCCA
>Anabaena_sp._PCC_7108_2506491340 tRNA_Ala 
GGGGGTTTAGCTCAGTTGGTAGAGCGCCTGCTTTGCAAGCAGGATGTCAGCGGTTCGAGTCCGCTAACCTCCA
>Anabaena_sp._PCC_7108_2506491381 tRNA_His 
GCGAGCGTAGCCAAGTGGTTAAGGCAGTGGTTTGTGGTACCACCATTCGTGGGTTCAATTCCCATCGTTCGCCCTA
>Anabaena_sp._PCC_7108_2506491554 tRNA_Pro 
CGGGGCGTAGCGCAGCTTGGTAGCGCGCCACTTTGGGGTAGTGGAGGTCGTGGGTTCGAATCCCGCCGCTCCGA
>Anabaena_sp._PCC_7108_2506491668 tRNA_Thr 
GCCGATGTGGCTCAGTGGTAGAGCAGCTGATTCGTAATCAGCAGGCCGTGGGTTCAAATCCCATCATCGGCT
>Anabaena_sp._PCC_7108_2506491748 tRNA_Trp 
GCGCTCTTAGTTCAGTTGGTAGAACGCAGGTCTCCAAAACCTGATGTCGGGGGTTCAAGTCCTCCAGGGCGCG
>Anabaena_sp._PCC_7108_2506491812 tRNA_Ser
GGAGAGGTGTCCGAGTGGTTGATGGTGACGCACTCGAAATGCGTTTTGGGGTGACTCAACGGGGGTTCGAATCCCCCCCTCTCCG		
>Anabaena_sp._PCC_7108_2506491855 tRNA_Glu
GCCCCCATCGTCTAGAGGCCTAGGACACCTCCCTTTCACGGAGGTAACGGGGATTCGAATTCCCCTGGGGGTA
>Anabaena_sp._PCC_7108_2506491983 tRNA_Gly 
GCGGGTGTAATTCAGTGGTAGAATGTCTGCTTCCCATGCAGAATGTCGTGGGTTCGAGTCCCATCGCCCGCT
>Anabaena_sp._PCC_7108_2506492030 tRNA_Ala
GGGGAATTAGCTCAGTTGGTAGAGTGCTGCGATCGCACCGCAGAGGTCAGGGGTTCGAGTCTCCTATTCTCCA
>Anabaena_sp._PCC_7108_2506492050 tRNA_Tyr 
GGGTCGATGTCCGAGTGGTTAATGGAGACGGACTGTAAATCCGTTGGTTTACGCCTACGCTGGTTCAAATCCAGCTCGGCCCA		
>Anabaena_sp._PCC_7108_2506492051 tRNA_Thr 
GCCCGTGTGGCTCAGTGGTAGAGCACACCCTTGGTAAGGGTGAGGTCACGAGTTCAATCCTCGTCACGGGCT
>Anabaena_sp._PCC_7108_2506492264 tRNA_Met
GGCTCAGTAGCTCAGTTGGTTAGAGTACGGGACTCATAAGCCTGGGGTCGTCAGTTCAAATCTGACCTGAGCCA			
>Anabaena_sp._PCC_7108_2506492317 tRNA_Pro 
CGGGATGTGGCGCAGCTTGGTAGCGCACTTCGTTCGGGACGAAGGGGCCGCTGGTTCGAATCCAGTCATCCCGA
>Anabaena_sp._PCC_7108_2506492391 tRNA_Asp 
GGGACTGTAGTTCAATTGGTTAGAGCACCGCCCTGTCACGGCGGAAGTTGCGGGTTCGAGCCCCGTCAGTCCCG
>Anabaena_sp._PCC_7108_2506492398 tRNA_Ile 
GGGCTATTAGCTCAGGTGGTTAGAGCGCACCCCTGATAAGGGTGAGGTCCCTGGTTCGAGTCCAGGATGGCCCACCT
>Anabaena_sp._PCC_7108_2506492399 tRNA_Ala 
GGGGGTTTAGCTCAGTTGGTAGAGCGCCTGCTTTGCAAGCAGGATGTCAGCGGTTCGAGTCCGCTAACCTCCA
>Anabaena_sp._PCC_7108_2506492407 tRNA_Ser 
GGAGAGGTGGCAGAGTGGTCGAATGCGCCTGACTTGAAATCAGGTGAAGTGAAAGCTTCCGGGAGTTCGAATCTCCCCCTCTCCG		
>Anabaena_sp._PCC_7108_2506492534 tRNA_Gly 
GCGGGTGTAGTTTAGTGGTAAAACTTTAGCCTTCCAAGCTAATAATGCGGGTTCGATTCCCGCCACCCGCT
>Anabaena_sp._PCC_7108_2506492647 tRNA_Ile 
GTTTGATTAGCTCAGTCTGGTAGAGCAGTTGACTTATAATCAATGCGTCACAGGTTCAAATCCTGTATCAAACCCCC
>Anabaena_sp._PCC_7108_2506492648 tRNA_Lys 
CGGAAGTTAGCTCATTTGGTAGAGCAATCGACTTTTAATCGATCTGTAGCAGGTTCGATTCCTGTACTTTCACCCA
>Anabaena_sp._PCC_7108_2506492895 tRNA_Lys 
GGGTCGCTAGCTCAACGGTAGAGCACTCGGCTTTTAACCGATTTGTTCCGGGTTCAAATCCCGGGCGACCCA			
>Anabaena_sp._PCC_7108_2506493101 tRNA_Ser 
GGAGAGGTGGCCGAGTGGTTGAAGGCGCAGACCTGGAAAGTCTGTTATGCAGAAATGTATACGAGGGTTCGAATCCCTCCCTCTCCG		
>Anabaena_sp._PCC_7108_2506493251 tRNA_Arg 
GGGCGCGTAGCTCAGTGGATAGAGCAATTGCCTTCTAAGCAATCGGTCGCAGGTTCGAGCCCTGCCGCGCTCG
>Anabaena_sp._PCC_7108_2506493358 tRNA_Val 
GGACGGTTAGCTCAGTTGGTTAGAGCACTACGTTGACATCGTAGGGGTCGTTGGTTCGAATCCAATACCGTCCA
>Anabaena_sp._PCC_7108_2506493597 tRNA_Gly 
GCGGGTATAGCTCAGTGGTAGAGCGCAACCTTGCCAAGGTTGATGTCGCGCGTTCGAATCGCGTTACCCGCT
>Anabaena_sp._PCC_7108_2506493661 tRNA_Leu 
GCGGATGTGGCGGAATTGGTATACGCGCACGCTTGAGGTGCGTGTGGCTTTGCCTTGCGAGTTCGAGTCTCGCCATCCGCA		
>Anabaena_sp._PCC_7108_2506494130 tRNA_Ser 
GGAGAGGTGGCTGAGTGGTCGAAAGCGGCAGATTGCTAATCTGTTGATGGAATCGTAAGGTCCATCCGAGGGTTCGAATCCCTCCTTCTCCG	
>Anabaena_sp._PCC_7108_2506494284 tRNA_Arg 
GGGTGTGTAGCTCAGTGGACTAGAGCACGTGGCTACGGACCACGGTGTCGGGGGTTCGAATCCCTCCTCGCCCG
>Anabaena_sp._PCC_7108_2506494387 tRNA_Thr 
GCCAGCATAGCACAGTGGTAGTGCATCCGACTTGTAATCGGAAGGTCGCGAGTTCAAATCCCGCTGCTGGCT			
>Anabaena_sp._PCC_7108_2506494432 tRNA_Cys 
GGCGACATAGCCAAGTGGTAAGGCAGAGGTCTGCAAAACCTCCATCCCCCGGTTCAAATCCGGGTGTCGCCT
>Anabaena_sp._PCC_7108_2506494590 tRNA_Leu 
GCGGAACTGGCGGAATTGGCAGACGCGCTAGATTCAGGTTCTAGTGCCGCAAGGCTTCCGGGTTCAAGTCCCGGGTTCCGCA		
>Anabaena_sp._PCC_7108_2506494598 tRNA_Leu 
GGGCGGGTGGCGGAATTGGTAGACGCACCGCACTCAAAATGCGGCACCGAAAGGTATAGGAGTTCGATTCTCCTCCTGCCCA		
>Anabaena_sp._PCC_7108_2506494601 tRNA_Gln 
TGGGGCGTAGCCAAGTGGTAAGGCAGTGGGTTTTGGTCCCGCCATCCCTAGGTTCGAATCCTAGCGCCCCAG
>Anabaena_sp._PCC_7108_2506494662 tRNA_Asn
TCCTCAGTAGCTCAGTGGTAGAGCGATCGACTGTTAATCGATTGGTCGCTGGTTCGAATCCGGCCTGGGGAG
>Calothrixdesertica_PCC_7102_2510023445 tRNA_Ala_TGC 
GGGGGTTTAGCTCAGTTGGTAGAGCGCCTGCTTTGCAAGCAGGATGTCAGCGGTTCGAGTCCGCTAACCTCCA
>Calothrixdesertica_PCC_7102_2510023856 tRNA_Pro_TGG 
CGGGATGTAGCGCAGCTTGGTAGCGCGCCTGCTTTGGGAGCAGGATGCCGCAGGTTCGAATCCTGTCATCCCGA
>Calothrixdesertica_PCC_7102_2510023971 tRNA_Ser_GGA 
GGAGAGATGGCCGAGTGGTTGAAGGCGCAACACTGGAAATGTTGTTTAGGGGAAACTTTAACGAGGGTTCGAATCCCTCTCTCTCCG
>Calothrixdesertica_PCC_7102_2510024120 tRNA_Arg_CCG 
GGGCGTGTAGCTCAGTGGATAGAGCGTCAGGTTCCGGTCCTGTAGGTCGGGGGTTCGAGTCCCTCCACGCTCG
>Calothrixdesertica_PCC_7102_2510024162 tRNA_Arg_TCT 
GGGCGTGTAACTCAGGTGGATAGAGTAATTGCCTTCTAAGCAATCTGCCGCAGGTTCGAGTCCTGCCACGCTCA
>Calothrixdesertica_PCC_7102_2510024325 tRNA_Asp_GTC 
GGGGTCGTAGTTCAATCGGTTAGAGCACCGCCCTGTCACGGCGGAAGTTGCGAGTTCGAGCCTCGTCGACCCCG
>Calothrixdesertica_PCC_7102_2510025188 tRNA_Ser_GCT 
GGAGAGGTGGCTGAGTGGTCGAAAGCGGCAGATTGCTAATCTGTTGTACGGCAGGTAACTCCGTACCGAGGGTTCGAATCCCTCCCTCTCCG	
>Calothrixdesertica_PCC_7102_2510025201 tRNA_Arg_ACG 
GGGCGTGTAGCTCAGTGGACTAGAGCACGTGGCTACGGACCACGGTGTCAGGGGTTCGAATCCCTTCCCGCCCG
>Calothrixdesertica_PCC_7102_2510025300 tRNA_Met_CAT 
GGCTCAGTAGCTCAGTTGGTTAGAGTAGGGGACTCATAAGCCCTTGGTCGTGTGTTCGAGTCACACCTGAGCCA
>Calothrixdesertica_PCC_7102_2510025888 tRNA_Gly_GCC 
GCGGGTATAGCTCAGTGGTAGAGCGCAACCTTGCCAAGGTTGATGTCGCGCGTTCGAATCGCGTTACCCGCT
>Calothrixdesertica_PCC_7102_2510025928 tRNA_Ser_CGA 
GGAGAGGTGTCCGAGTGGTTGATGGTGACGCACTCGAAATGCGTTTTGGCAGCAATGTCAACGGGGGTTCGAATCCCCCCCTCTCCG		
>Calothrixdesertica_PCC_7102_2510025933 tRNA_Ile_GAT 
GGGCTATTAGCTCAGGTGGTTAGAGCGCACCCCTGATAAGGGTGAGGTCCCTGGTTCGAGTCCAGGATGGCCCA
>Calothrixdesertica_PCC_7102_2510025934 tRNA_Ala_TGC 
GGGGGTTTAGCTCAGTTGGTAGAGCGCCTGCTTTGCAAGCAGGATGTCAGCGGTTCGAGTCCGCTAACCTCCA
>Calothrixdesertica_PCC_7102_2510025935 tRNA_Ile_GAT 
GGGCTATTAGCTCAGGTGGTTAGAGCGCACCCCTGATAAGGGTGAGGTCCCTGGTTCGAGTCCAGGATGGCCCA
>Calothrixdesertica_PCC_7102_2510025936 tRNA_Ala_TGC 
GGGGGTTTAGCTCAGTTGGTAGAGCGCCTGCTTTGCAAGCAGGATGTCAGCGGTTCGAGTCCGCTAACCTCCA
>Calothrixdesertica_PCC_7102_2510025944 tRNA_Ser_TGA 
GGAGAGGTGGCAGAGTGGTCGATTGCGCTCGACTTGAAATCGAGTGATGCGAAAGTATCCGTGAGTTCGAATCTCACCCTCTCCG		
>Calothrixdesertica_PCC_7102_2510026498 tRNA_Gln_TTG 
TGAGGCGTCGCCAAGTGGTAAGGCATCGGGTTTTGGTCCCGACATCCCTAGGTTCGAATCCTAGCGCCTCAG
>Calothrixdesertica_PCC_7102_2510026544 tRNA_Lys_TTT 
GGGTGACTAACTCAATGGTAGAGTACTCGGCTTTTAACCGATTAGTTCCGGGTTCGAGTCCCGGGTTACCCA
>Calothrixdesertica_PCC_7102_2510026738 tRNA_Lys_TTT 
GGGTGGTTGGCAGAGTGGTTATGCAGCTGACTTTTAATCAGCACCATAGAGGTTCGATTCCTCTACCACCCA
>Calothrixdesertica_PCC_7102_2510026739 tRNA_His_GTG 
GCGCCAAAAGCCAAAGTGGTCGAGGCACTTGCTTGTGGAGCAAGTAATTAACGGGTTCAAGTCCCGTTTGGCGCCCA
>Calothrixdesertica_PCC_7102_2510026740 tRNA_Ala_TGC 
GGGGTCATAGCTCAACTGGCTAGAGCGCTAGTCTTGCAAACTAGAGGTTAGGGATTCGAGTTCCCTTGATTCCA
>Calothrixdesertica_PCC_7102_2510026742 tRNA_Arg_TCT 
GGGAGTATAGCTTAATGAATAGAGCATCCGGCTTCTACCCGGACGGTTGTAGGTTTAAGTCCTACTACTCCTG
>Calothrixdesertica_PCC_7102_2510026743 tRNA_Gly_TCC 
GCGGATATGGTGTAACGGTAGCATGTGAGTCTTCCAAACTCTTGGTACGAGTTCGATGCTCGTTATCCGCT
>Calothrixdesertica_PCC_7102_2510026746 tRNA_Leu_AAG 
GCCCCTATAGCCCAATTGGAAGAGGCACTAGGCTAAGAACCTAGTTGTTACTGGTTCAAGTCCAGTTAGGGGCA
>Calothrixdesertica_PCC_7102_2510026747 tRNA_Leu_TAG 
GCCCCTGTAGCCCAATTGGAAGTAGGCGCTTCACTTAGATTGAAGAGGTTGTAGATTCGAGTTCTACCAGGGGCA
>Calothrixdesertica_PCC_7102_2510026748 tRNA_Leu_CAA 
ACCCCTGTAGCCCAATTGGTAGAGGCGCCTATCTCAAAAATAGGAGGATGCAGATTCAAATTCTGCCAGGGGTA
>Calothrixdesertica_PCC_7102_2510026749 tRNA_Pro_TGG 
CGGGATGTAGCGCAGTTGGTAGCGCGCTTGCTTTGGGAGCAAGATGTCACAAGTTCGATCCTTGTCATCCCGA
>Calothrixdesertica_PCC_7102_2510026750 tRNA_Leu_TAA 
GCCCCTGTAGCCCAATTGGAAGAGGCACTTTACTTAAGATAAAGAACGTACAGATTCGAGTTCTGTCAGGGGCA
>Calothrixdesertica_PCC_7102_2510026752 tRNA_Gln_TTG
TGCCCTGTGGTGTAATTGGCAACACGCCTCTTTTTGACAGAGGTATTCTGGGTTCAAGACCTAGCGGGGCAG
>Calothrixdesertica_PCC_7102_2510026753 tRNA_Undet 
TCCCCAGTAGCTCAATTTGGTTAGAGCGTTCACTGTTTATAAAGTGAAAGGTCGTTGGTTCAAGACCAACTTGGGGAC
>Calothrixdesertica_PCC_7102_2510026754 tRNA_Asn_GTT 
TGCCCTGTAGCTCAGTGGTAGAGCAAACGGCTGTTAACCGTGAGGTCGTAAGTTCGATACTTACCAGGGCAGCTA	
>Calothrixdesertica_PCC_7102_2510026755 tRNA_Phe_GAA 
CCCCCGATAGCTCAGATGGTAGTAGCGTCTGTTTGAAGCACAGAAGGTCGTCAGTTCGATTCTGACTTGGGGGG	
>Calothrixdesertica_PCC_7102_2510026756 tRNA_Arg_ACG 
GAGTGCGTAGTGTAACTGAATAACACGTCAGTCTACGAAACTGAAGATTCAAGGTTTGAGTCCTTGCGCGCTCA
>Calothrixdesertica_PCC_7102_2510026757 tRNA_Ser_GCT 
AGAGAAGTGACAGAGTGGCTTATTGTACTCCCCTGCTAAGGGAGAGCGGTTTAACACCCGCCGAGGGTTCAAATCCCTCCTTCTCTG		
>Calothrixdesertica_PCC_7102_2510026758 tRNA_Glu_TTC 
GCCCCTGTGGACTAATGGTTAAATCACTGCTCTTTCAAAGCGGAGATGCGAGTTCAATTCTCGTCAGGGGAA			
>Calothrixdesertica_PCC_7102_2510026759 tRNA_Trp_CCA 
GCAGCGATGGTGTAATTGGCTAACACGTCGGTCTCCAAAACCGAAGAATCTAGGTTCAAGCCCTAGTCGCTGCG
>Calothrixdesertica_PCC_7102_2510026760 tRNA_Met_CAT 
GGCAGTGTAACCTAATTGTTAAGGTCGCCATCTCATAAGTGGTTTAATGCGGGTTAAAATCCCGCCACTGCTACCA
>Calothrixdesertica_PCC_7102_2510026761 tRNA_Cys_GCA 
GGCTGAGTAGCCAAGTGGAAAGGCGCCGATCTGCAAAATCGGTTAGCGCGAGTTCGATCCTCGCCTCAGCCT
>Calothrixdesertica_PCC_7102_2510026762 tRNA_Glu_TTC 
GGCGCCATCGACCAATGGCTAAGTCGTCGGTCTTTCAATCCGAAAATGCGGGTTCAATTCCCGTTGGCGCTT
>Calothrixdesertica_PCC_7102_2510026763 tRNA_Asp_GTC 
CGGGGTGTAGCTCAATTGGCTAGAGCGTTCCGTTGTCTGCGGAAATGTTGGGGGTTCGAGTCCCCTCATCCTGG
>Calothrixdesertica_PCC_7102_2510026772 tRNA_Glu_TTC 
GCCCCCATCGTCTAGAGGCCTAGGACACCTCCCTTTCACGGAGGTAACGGGGATTCGAATTCCCCTGGGGGTA
>Calothrixdesertica_PCC_7102_2510027129 tRNA_Met_CAT 
CGCGGGATAGAGCAGCCTGGTAGCTCGTCGGGCTCATAACCCGAAGGTCAGTGGTTCAAATCCACTTCCCGCCACCA
>Calothrixdesertica_PCC_7102_2510027131 tRNA_Trp_CCA 
GCGCTCTTAGTTCAGTTGGTAGAACGCAGGTCTCCAAAACCTGATGTCGGGGGTTCAAGTCCTCCAGGGCGCG
>Calothrixdesertica_PCC_7102_2510027909 tRNA_Pro_CGG 
CGGGATGTAGCGCAGCTTGGTAGCGCACTTCGTTCGGGACGAAGGGGTCGCTGGTTCGAATCCAGTCATCCCGA
>Calothrixdesertica_PCC_7102_2510028305 tRNA_Cys_GCA 
GGCGCTATAGCCAAGTGGTAAGGCAGAGGTCTGCAAAACCTCCATCCCCCGGTTCAAATCCGGGTGGCGCCT
>Calothrixdesertica_PCC_7102_2510028809 tRNA_Lys_CTT 
GGGTGACTAGCTCAATGGTAGAGCATAGGACTCTTAATCCTCTGGTTTTGGGTTCGAGTCCCAAGTCACCCACTA
>Calothrixdesertica_PCC_7102_2510028829 tRNA_Val_GAC 
GGACGTATAGCTCAGTTGGTTAGAGTACATCCTTGACATGGATGGGGTCACTGGTTCGAATCCAGTTACGTCCA
>Calothrixdesertica_PCC_7102_2510029049 tRNA_Thr_TGT
GCCGGCATAGCACAGTGGTAGTGCATCCGACTTGTAATCGGAAGGTCGTTGGTTCAAATCCTACTGCCGGCT	
>Calothrixdesertica_PCC_7102_2510029095 tRNA_Asn_GTT 
TCCTCAGTAGCTCAGTGGTAGAGCGGTCGGCTGTTAACCGATTGGTCGCAGGTTCGAATCCTGCCTGGGGAG
>Calothrixdesertica_PCC_7102_2510029168 tRNA_Leu_CAG
GCGGAACTGGCGGAATTGGCAGACGCGCATGATTCAGGTTCATGTGCCGCAAGGCTTTCGGGTTCAAGTCCCGAGTTCCGCA	
>Calothrixdesertica_PCC_7102_2510029171 tRNA_Leu_CAA 
GGGCGGGTGGCGAAACTGGTAGACGCAGCAGACTCAAAATCTGCCGCCCTATAAAGGCGTGAGAGTTCGATTCTCTCCTCGCCCA	
>Calothrixdesertica_PCC_7102_2510029176 tRNA_His_GTG 
GCGAGCGTCGCCAAGTGGTTAAGGCAGTGGTTTGTGGTACCACCATTCGTGGGTTCAAGTCCCATCGTTCGCC
>Calothrixdesertica_PCC_7102_2510029271 tRNA_Ala_GGC 
GGGGTCATAGCTCAGTTGGTAGAGCGCTACAATGGCATTGTAGAGGTCAGCGGTTCGATCCCGCTTGGCTCCA
>Calothrixdesertica_PCC_7102_2510029601 tRNA_Val_TAC 
GGGTGGTTAGCTCAGTTGGTAGAGCGCCTGCCTTACAAGCAGGATGTCACAGGTTCGAGTCCTGTACTACCCA
>Calothrixdesertica_PCC_7102_2510029828 tRNA_Phe_GAA 
GCCGGGATAGCTCAGTTGGTAGAGCAGAGGACTGAAAATCCTCGTGTCACGAGTTCAAGTCTCGTTCCTGGCA
>Calothrixdesertica_PCC_7102_2510030721 tRNA_Leu_TAG 
GCGGATGTGGCGGAATTGGCAGACGCGCTAGATTTAGGTTCTAGTATCGTAAGGTGTGAAGGTTCAAGTCCTTTCATCCGCA	
>Calothrixdesertica_PCC_7102_2510030862 tRNA_Pro_GGG 
CGGGGCGTAGCGCAGCTTGGTAGCGCGCCACTTTGGGGTAGTGGAGGTCTTGGGTTCAAATCCCAACGTTCCGA
>Calothrixdesertica_PCC_7102_2510030926 tRNA_Lys_TTT 
AAAAGTTAGCTCATTAGGTAGAGCGGTCGGCGTTTAACCGATTGGTAGTAGGTTCGATTCCTACACTTTTACCA
>Calothrixdesertica_PCC_7102_2510030927 tRNA_Undet 
GTGTGATTAGCTCAGTTGGCAGAGCATCCGAAGAATCGGCTGGACGAAGGTTCGAGTCCTTTATCATACACCA		
>Calothrixdesertica_PCC_7102_2510030969 tRNA_Leu_GAG 
GCGGATGTGGCGGAATTGGTATACGCGCACGTTTGAGGGGCGTGTGCCTTTGGCTTGCGAGTTCGAGTCTCGCCATCCGCA	
>Calothrixdesertica_PCC_7102_2510032017 tRNA_Pseudo_CAT 
CCAGGGTTGGCCGATCGGTTTAGGCAACGAACTCATAATTCGTCCCAGACAGGTTCAACTCCTGTACCCTGGA
>Calothrixdesertica_PCC_7102_2510032283 tRNA_Thr_GGT 
GCCCATGTAGCTCAGTGGTAGAGCACACCCTTGGTAAGGGTGAGGTCACGAGTTCAATCCCCGTCATGGGCT		
>Calothrixdesertica_PCC_7102_2510032284 tRNA_Tyr_GTA 
GGGTCGATGTCCGAGTGGTTAATGGAGACGGACTGTAAATCCGTTGCGAAAGCTACGCTGGTTCAAATCCAGCTCGGCCCA	
>Calothrixdesertica_PCC_7102_2510032477 tRNA_Thr_CGT 
GCCGATGTGGCTCAGTTGGTAGAGCACTCGATTCGTAATCGAGCGGTCGCGGGTTCAAATCCCGCCATCGGCT
>Calothrixdesertica_PCC_7102_2510032774 tRNA_Gly_TCC 
GCGGGTGTAGTTTAGTGGTAAAACCTTAGCCTTCCAAGCTAATGATAGGGGTTCGATTCCCCTCACCCGCT
>Calothrix_sp._PCC_6303_2504092994 tRNA_Met 
CGCGGGATAGAGCAGCCTGGTAGCTCGTCGGGCTCATAACCCGAAGGTCAGTGGTTCAAATCCACTTCCCGCCACCA
>Calothrix_sp._PCC_6303_2504093092 tRNA_Trp 
GCGCTCTTAGTTCAGTTGGTAGAACGCAGGTCTCCAAAACCTGATGTCGGGGGTTCAAGTCCTCCAGGGCGCG
>Calothrix_sp._PCC_6303_2504093504 tRNA_Ala 
GGGGGTTTAGCTCAGTTGGTAGAGCGCCTGCTTTGCAAGCAGGATGTCAGCGGTTCGAGTCCGCTAACCTCCA
>Calothrix_sp._PCC_6303_2504093649 tRNA_Met 
CCAGGGTTGGCCGATCGGTTTAGGCAACGAACTCATAATTCGTCCCAGACAGGTTCAACTCCTGTACCCTGGA
>Calothrix_sp._PCC_6303_2504093785 tRNA_Tyr 
GGGTCGATGGCCGAGTGGTTAATGGCGGCAGACTGTAAATCTGCTGGGAGACCTACGCTGGTTCAAATCCAGCTCGGCCCA	
>Calothrix_sp._PCC_6303_2504093786 tRNA_Thr 
GCCCGTGTGGCTCAGTGGTAGAGCACACCCTTGGTAAGGGTGAGGTCACGAGTTCAATCCTCGTCACGGGCT
>Calothrix_sp._PCC_6303_2504093865 tRNA_Leu 
GCGGGACTGGCGGAATTGGTAGACGCGCATGATTCAGGTTCATGTGCCGCAAGGCTTCCGGGTTCGAGTCCCGGGTTCCGCA	
>Calothrix_sp._PCC_6303_2504094367 tRNA_Lys 
GGGCGACTAGCTCAATGGTAGAGCATCAGACTCTTAATCTGCTGGTTCTGGGTTCGAGCCCCAGGTCGCCCA		
>Calothrix_sp._PCC_6303_2504094445 tRNA_Arg 
GGGCGCATAGCTCAGTTGGATAGAGCAACAGATTTCTAATCTGTCGGTCGCAGGTTCGAGTCCTGCTGCGCTCA
>Calothrix_sp._PCC_6303_2504094511 tRNA_Thr 
GCCGATGTGGCTCAGTGGTAGAGCACTCGATTCGTAATCGAGCGGTCGCGGGTTCAAATCCCGCCATCGGCT
>Calothrix_sp._PCC_6303_2504094523 tRNA_Asn 
TCCTCAGTAGCTCAGTGGTAGAGCGATCGGCTGTTAACCGATTGGTCGCAGGTTCGAATCCCGCCTGGGGAG		
>Calothrix_sp._PCC_6303_2504094583 tRNA_Ile 
GGGCTATTAGCTCAGGTGGTTAGAGCGCACCCCTGATAAGGGTGAGGTCCCTGGTTCGAGTCCAGGATGGCCCACCT
>Calothrix_sp._PCC_6303_2504094584 tRNA_Ala 
GGGGGTTTAGCTCAGTTGGTAGAGCGCCTGCTTTGCAAGCAGGATGTCAGCGGTTCGAGTCCGCTAACCTCCA
>Calothrix_sp._PCC_6303_2504094676 tRNA_Ser 
GGAGAGGTGGCAGAGTGGTCGAATGCGCTCGACTTGAAATCGAGTGATGCGAAAGTATCCGTGAGTTCGAATCTCACCCTCTCCG	
>Calothrix_sp._PCC_6303_2504094974 tRNA_Ala 
GGGGTTATAGCTCAGTTGGTAGAGCGCTACAATGGCATTGTAGAGGTCACCGGTTCGAGACCGGTTAGCTCCA
>Calothrix_sp._PCC_6303_2504095136 tRNA_Gln 
TGAGGCGTCGCCAAGTGGTAAGGCATCGGGTTTTGGTCCCGACATCCCTAGGTTCGAATCCTAGCGCCTCAG
>Calothrix_sp._PCC_6303_2504095174 tRNA_Phe 
GCCGGGATAGCTCAGTTGGTAGAGCAGAGGACTGAAAATCCTCGTGTCACGAGTTCAAGTCTCGTTCCTGGCA
>Calothrix_sp._PCC_6303_2504096001 tRNA_Arg 
GGGTATGTAGCTCAGTTGGATAGAGCGCCAGGTTCCGGTCCTGTAGGTCGGGGGTTCGAGTCCCTCCATGCTCA
>Calothrix_sp._PCC_6303_2504096205 tRNA_Leu 
GGGCGGGTGGCGAAACTGGTAGACGCAGCAGACTCAAAATCTGCCACCGAAAGGTGTGAGAGTTCGATTCTCTCTTCGCCCA	
>Calothrix_sp._PCC_6303_2504096325 tRNA_Asp 
GGGACTGTAGTTCAATTGGTTAGAGCACCGCCCTGTCACGGCGGAAGTTGCGGGTTCGAGCCCCGTCAGTCCCG
>Calothrix_sp._PCC_6303_2504096463 tRNA_Lys 
GGGTCGCTAGCTCAGTGGTAGAGCATTCGGCTTTTAACCGACTGGTCCTGGGTTCGAATCCCAGGCGACCCA		
>Calothrix_sp._PCC_6303_2504096700 tRNA_Pro 
CGGGATGTGGCGCAGCTTGGTAGCGCACTTCGTTCGGGACGAAGGGGCCGCTGGTTCGAGTCCAGTCATCCCGA
>Calothrix_sp._PCC_6303_2504096716 tRNA_Gly 
GCGGGTATAGCTCAGTGGTAGAGCGCAACCTTGCCAAGGTTGATGTCGCGCGTTCGAATCGCGTTACCCGCT
>Calothrix_sp._PCC_6303_2504096994 tRNA_Cys 
GGCGACATAGCCAAGTGGTAAGGCAGAGGTCTGCAAAACCTCCATCCCCCGGTTCAAATCCGGGTGTCGCCT
>Calothrix_sp._PCC_6303_2504097011 tRNA_Met 
GGCTCAGTAGCTCAGTTGGTTAGAGTAGGGGACTCATAAGCCCTTGGTCGTGCGTTCGAGTCGCACCTGAGCCA
>Calothrix_sp._PCC_6303_2504097084 tRNA_Ser 
GGAGAGATGGCCGAGTGGTTTAAGGCGCAGACCTGGAAAGTCTGTTTGGGGGAAACCTCAACGAGGGTTCGAATCCCTCTCTCTCCG		
>Calothrix_sp._PCC_6303_2504097111 tRNA_Val 
GGACGTATAGCTCAGTTGGTTAGAGTACCACGTTGACATCGTGGGGGTCACTGGTTCGAATCCAGTTACGTCCA
>Calothrix_sp._PCC_6303_2504097569 tRNA_Arg 
GGGTGTGTAGCTCAGTGGACTAGAGCACGTGGCTACGGACCACGGTGTCGGGGGTTCGAATCCCTCCTCGCCCG
>Calothrix_sp._PCC_6303_2504097750 tRNA_Arg 
GGGGCTGTAGCTCAGATGGATAGAGCGAGCGCCTCCTAAGCGCTAGGTCGCCGGTTCGAGCCTGGCCAGTCCCG
>Calothrix_sp._PCC_6303_2504097793 tRNA_Pro 
CGGGATGTAGCGCAGCTTGGTAGCGCGCCTGCTTTGGGAGCAGGATGCCGCAGGTTCGAATCCTGTCATCCCGA
>Calothrix_sp._PCC_6303_2504097879 tRNA_Leu 
GCGGATGTGGCGGAATTGGTATACGCGCACGCTTGAGGTGCGTGTGGGCTTGCCCTTGCGAGTTCGAGTCTCGCCATCCGCA		
>Calothrix_sp._PCC_6303_2504098010 tRNA_Thr 
GCCGGCATAGCACAGTGGTAGTGCATCCGACTTGTAATCGGAAGGTCGTTGGTTCAAATCCTACTGCCGGCT
>Calothrix_sp._PCC_6303_2504098185 tRNA_Pro 
CGGGGCGTAGCGCAGCTTGGTAGCGCGCCACTTTGGGGTAGTGGAGGTCGTGGGTTCGAATCCCGCCGCTCCGA
>Calothrix_sp._PCC_6303_2504098205 tRNA_Ser 
GGAGAGGTGTCCGAGTGGTTGATGGTGACGCACTCGAAATGCGTTCTAGGGAAACCTAGCGGGGGTTCGAATCCCCCCCTCTCCG	
>Calothrix_sp._PCC_6303_2504098226 tRNA_Glu 
GCCCCCATCGTCTAGAGGCCTAGGACACCTCCCTTTCACGGAGGTAACAGGGATTCGAATTCCCTTGGGGGTA
>Calothrix_sp._PCC_6303_2504098241 tRNA_Gly 
GCGGGTGTAGTTTAGTGGTAAAACCTTAGCCTTCCAAGCTAATGATAGGGGTTCGATTCCCCTCACCCGCT
>Calothrix_sp._PCC_6303_2504098274 tRNA_His 
GCGAGCGTAGCCAAGTGGTTAAGGCAGTGGTTTGTGGTACCACCATTCGTGGGTTCGAGCCCCATCGTTCGCC
>Calothrix_sp._PCC_6303_2504098512 tRNA_Leu 
GCGGATGTGGCGGAATGGCAGACGCGCTAGATTTAGGCTCTAGTGCTGAGAGGCGTGAAGGTTCAAGTCCTTTCATCCGCACTA	
>Calothrix_sp._PCC_6303_2504098647 tRNA_Ser 
GGAGCGGTGGCTGAGTGGTCTAAAGCGCCGGATTGCTAATCCGGTGTACGGCAGGTAACTCCGTACCGAGGGTTCGAATCCCTCCCTCTCCG		
>Calothrix_sp._PCC_6303_2504098654 tRNA_Val 
GGACGGTTAGCTCAGTTGGTAGAGCTCCTGCCTTACAAGCAGGCTGTCACAGGTTCGAGTCCTGTACCGTCCATCA
>Calothrix_sp._PCC_7103_2507475788 tRNA_Val_TAC 
GGGTGGTTAGCTCAGTTGGTAGAGCGCCTGCCTTACAAGCAGGATGTCACAGGTTCGAGTCCTGTACTACCCA
>Calothrix_sp._PCC_7103_2507475978 tRNA_Ala_GGC 
GGGGTCATAGCTCAGTTGGTAGAGCGCTACAATGGCATTGTAGAGGTCAGCGGTTCGATCCCGCTTGGCTCCA
>Calothrix_sp._PCC_7103_2507476030 tRNA_Leu_CAG 
GCGGAACTGGCGGAATTGGCAGACGCGCATGATTCAGGTTCATGTGCCGCAAGGCTTTCGGGTTCAAGTCCCGAGTTCCGCA		
>Calothrix_sp._PCC_7103_2507476032 tRNA_Leu_CAA 
GGGCGGGTGGCGAAACTGGTAGACGCAGCAGACTCAAAATCTGCCGCCCTATAAAGGCGTGAGAGTTCGATTCTCTCCTCGCCCA		
>Calothrix_sp._PCC_7103_2507476036 tRNA_His_GTG 
GCGAGCGTCGCCAAGTGGTTAAGGCAGTGGTTTGTGGTACCACCATTCGTGGGTTCAAGTCCCATCGTTCGCC
>Calothrix_sp._PCC_7103_2507476124 tRNA_Asn_GTT 
TCCTCAGTAGCTCAGTGGTAGAGCGGTCGGCTGTTAACCGATTGGTCGCAGGTTCGAATCCTGCCTGGGGAG
>Calothrix_sp._PCC_7103_2507476178 tRNA_Thr_TGT 
GCCGGCATAGCACAGTGGTAGTGCATCCGACTTGTAATCGGAAGGTCGTTGGTTCAAATCCTACTGCCGGCT			
>Calothrix_sp._PCC_7103_2507476437 tRNA_Val_GAC 
GGACGTATAGCTCAGTTGGTTAGAGTACATCCTTGACATGGATGGGGTCACTGGTTCGAATCCAGTTACGTCCA
>Calothrix_sp._PCC_7103_2507476454 tRNA_Lys_CTT 
GGGTGACTAGCTCAATGGTAGAGCATAGGACTCTTAATCCTCAGGTTCTGGGTTCGAGCCCCAGGTCACCCACCT
>Calothrix_sp._PCC_7103_2507475505 tRNA_Phe_GAA 
GCCGGGATAGCTCAGTTGGTAGAGCAGAGGACTGAAAATCCTCGTGTCACGAGTTCAAGTCTCGTTCCTGGCA
>Calothrix_sp._PCC_7103_2507476768 tRNA_Lys_TTT 
GGGTGACTAACTCAATGGTAGAGTACTCGGCTTTTAACCGATTAGTTCCGGGTTCGAGTCCCGGGTTACCCA
>Calothrix_sp._PCC_7103_2507476797 tRNA_Gln_TTG 
TGAGGCGTCGCCAAGTGGTAAGGCATCGGGTTTTGGTCCCGACATCCCTAGGTTCGAATCCTAGCGCCTCAG
>Calothrix_sp._PCC_7103_2507476950 tRNA_Ala_TGC 
GGGGGTTTAGCTCAGTTGGTAGAGCGCCTGCTTTGCAAGCAGGATGTCAGCGGTTCGAGTCCGCTAACCTCCA
>Calothrix_sp._PCC_7103_2507477672 tRNA_Ser_TGA 
GGAGAGGTGGCAGAGTGGTCGATTGCGCTCGACTTGAAATCGAGTGATGCGAAAGTATCCGTGAGTTCGAATCTCACCCTCTCCG		
>Calothrix_sp._PCC_7103_2507477678 tRNA_Ala_TGC 
GGGGGTTTAGCTCAGTTGGTAGAGCGCCTGCTTTGCAAGCAGGATGTCAGCGGTTCGAGTCCGCTAACCTCCA
>Calothrix_sp._PCC_7103_2507477679 tRNA_Ile_GAT 
GGGCTATTAGCTCAGGTGGTTAGAGCGCACCCCTGATAAGGGTGAGGTCCCTGGTTCGAGTCCAGGATGGCCCA
>Calothrix_sp._PCC_7103_2507477684 tRNA_Ser_CGA 
GGAGAGGTGTCCGAGTGGTTGATGGTGACGCACTCGAAATGCGTTTTGGCAGCAATGTCAACGGGGGTTCGAATCCCCCCCTCTCCG		
>Calothrix_sp._PCC_7103_2507477716 tRNA_Gly_GCC 
GCGGGTATAGCTCAGTGGTAGAGCGCAACCTTGCCAAGGTTGATGTCGCGCGTTCGAATCGCGTTACCCGCT
>Calothrix_sp._PCC_7103_2507478119 tRNA_Ser_GCT 
GGAGAGGTGGCTGAGTGGTCGAAAGCGGCAGATTGCTAATCTGTTGTACGGCAGGTAACTCCGTACCGAGGGTTCGAATCCCTCCCTCTCCG	
>Calothrix_sp._PCC_7103_2507478133 tRNA_Arg_ACG 
GGGCGTGTAGCTCAGTGGACTAGAGCACGTGGCTACGGACCACGGTGTCAGGGGTTCGAATCCCTTCCCGCCCG
>Calothrix_sp._PCC_7103_2507478223 tRNA_Met_CAT 
GGCTCAGTAGCTCAGTTGGTTAGAGTAGGGGACTCATAAGCCCTTGGTCGTGTGTTCGAGTCACACCTGAGCCA
>Calothrix_sp._PCC_7103_2507478629 tRNA_Ile_GAT 
GGGCTATTAGCTCAGGTGGTTAGAGCGCACCCCTGATAAGGGTGAGGTCCCTGGTTCGAGTCCAGGATGGCCCA
>Calothrix_sp._PCC_7103_2507478630 tRNA_Ala_TGC 
GGGGGTTTAGCTCAGTTGGTAGAGCGCCTGCTTTGCAAGCAGGATGTCAGCGGTTCGAGTCCGCTAACCTCCA
>Calothrix_sp._PCC_7103_2507479075 tRNA_Asp_GTC 
GGGGTCGTAGTTCAATCGGTTAGAGCACCGCCCTGTCACGGCGGAAGTTGCGAGTTCGAGCCTCGTCGACCCCG
>Calothrix_sp._PCC_7103_2507479211 tRNA_Arg_CCG 
GGGCGTGTAGCTCAGTGGATAGAGCGTCAGGTTCCGGTCCTGTAGGTCGGGGGTTCGAGTCCCTCCACGCTCG
>Calothrix_sp._PCC_7103_2507479251 tRNA_Arg_TCT 
GGGCGTGTAACTCAGCTGGATAGAGTAACGGATTTCTAATCCGTCTGCCGCAGGTTCGAGTCCTGCCACGCTCG
>Calothrix_sp._PCC_7103_2507479426 tRNA_Ser_GGA 
GGAGAGATGGCCGAGTGGTTGAAGGCGCAACACTGGAAATGTTGTTTAGAGGAAACTTTAACGAGGGTTCGAATCCCTCTCTCTCCG		
>Calothrix_sp._PCC_7103_2507479434 tRNA_Ile_GAT 
GGGCTATTAGCTCAGGTGGTTAGAGCGCACCCCTGATAAGGGTGAAGTCCCTGGTTCGAGTCCAGGATGGCCCA
>Calothrix_sp._PCC_7103_2507479435 tRNA_Ala_TGC 
GGGGGTTTAGCTCAGTTGGTAGAGCGCCTGCTTTGCAAGCAGGATGTCAGCGGTTCGAGTCCGCTAACCTCCA
>Calothrix_sp._PCC_7103_2507479528 tRNA_Pro_TGG 
CGGGATGTAGCGCAGCTTGGTAGCGCGCCTGCTTTGGGAGCAGGATGCCGCAGGTTCGAATCCTGTCATCCCGA
>Calothrix_sp._PCC_7103_2507479773 tRNA_Lys_TTT 
GGGTGGTTGGCAGAGTGGTTATGCAGCTGACTTTTAATCAGCACCATAGAGGTTCGATTCCTCTACCACCCA
>Calothrix_sp._PCC_7103_2507479774 tRNA_His_GTG 
GCGCCAGAAGCCAAAGTGGTCGAGGCACTTGCTTGTGGAGCAAGTAATTAACGGGTTCAAGTCCCGTTTGGCGCCCA
>Calothrix_sp._PCC_7103_2507479775 tRNA_Ala_TGC 
GGGGTCATAGCTCAAATGGATAGAGCGCTAGTCTTGCAAACTAGAGGTTAGGGATTCGAGTTCCCTTGATTCCA
>Calothrix_sp._PCC_7103_2507479777 tRNA_Arg_TCT 
GGGAGTATAGCTTAATGAATAGAGCATCCGGCTTCTACCCGGACGGTTGTAGGTTTAAGTCCTACTACTCCTG
>Calothrix_sp._PCC_7103_2507479778 tRNA_Gly_TCC 
GCGGATATGGTGTAACGGCAGCATGTGAGTTTTCCAAACTCTTGGTACGAGTTCGATGCTCGTTATCCGCT 		
>Calothrix_sp._PCC_7103_2507479780 tRNA_Leu_TAG 
GCCCCTGTAGCCCAACTGGTAGAGGCGCTTCGCTTAGGACGAAGAGGATGTTGATTCAAATTCAACCAGGGGTA
>Calothrix_sp._PCC_7103_2507479781 tRNA_Pro_TGG 
CGGGATGTAGCGCAGTTGGTAGCGCGCTTGCTTTGGGAGCAAGATGTCACAAGTTCGATCCTTGTCATCCCGA
>Calothrix_sp._PCC_7103_2507479782 tRNA_Leu_TAA 
GCCCCTGTAGCCCAATTGGAAAGAGGCACTTTACTTAAGATAAAGAGGATACAGATTCGAGTTCTGTCAGGGGCA
>Calothrix_sp._PCC_7103_2507479783 tRNA_Gln_TTG 
TGGGGAGTCGCCTAAAGGTATGGCACCGCTCTTTGAAAGCGGAAAAATATAGGTTCGATCCCTATCTCCCCAG
>Calothrix_sp._PCC_7103_2507479785 tRNA_Asn_GTT 
TGCCCTGTAGCTCAGTGGTAGAGCAAACGGCTGTTAACCGTGAGGTCGTAAGTTCGATACTTACCAGGGCAGCTA
>Calothrix_sp._PCC_7103_2507479786 tRNA_Phe_GAA 
CCCCCAATAGCTCAGATGGTAGTAGCGTCTGTTTGAAGCACAGAAGGTCGTCGGTTCGATTCCGACTTGGGGGG
>Calothrix_sp._PCC_7103_2507479787 tRNA_Arg_ACG 
GAGTGCGTAGTGTAACTGAATAACACGTCAGTCTACGAAACTGAAGATTCAAGGTTTGAGTCCTTGCGCGCTCA
>Calothrix_sp._PCC_7103_2507479788 tRNA_Ser_GCT 
GGAGAGGTGGCTGAGTGGTAAAGCGTCCTCCTGCTAAGAGGAAGTAGGTAGCAATATCTACCGAGGGTTCGATCCCCTCTCTCTCCT		
>Calothrix_sp._PCC_7103_2507479789 tRNA_Glu_TTC 
GCCCCTGTGGACTAATGGTTAAATCACTGCTCTTTCAAAGCGGAGATGCGAGTTCAATTCTCGTCAGGGGAA
>Calothrix_sp._PCC_7103_2507479790 tRNA_Trp_CCA 
GCAGCGATGGTGTAATTGGCTAACACGTCGGTCTCCAAAACCGAAGAATCTAGGTTCAAGCCCTAGTCGCTGCG
>Calothrix_sp._PCC_7103_2507479791 tRNA_Met_CAT 
GGCAGTGTAACCTAATTGTTAAGGTCGCCATCTCATAAGTGGTTTAATGCGGGTTAAAATCCCGCCACTGCTACCA
>Calothrix_sp._PCC_7103_2507479792 tRNA_Cys_GCA 
GGCTGAGTAGCCAAGTGGAAAGGCGCCGATCTGCAAAATCGGTTAGCGCGAGTTCGATCCTCGCCTCAGCCT
>Calothrix_sp._PCC_7103_2507479793 tRNA_Asp_GTC 
CGGGGTGTAGCTCAATTGGCTAGAGCGTTCCGTTGTCTGCGGAAATGTTGGGGGTTCGAGTCCCCTCATCCTGG
>Calothrix_sp._PCC_7103_2507479801 tRNA_Glu_TTC 
GCCCCCATCGTCTAGAGGCCTAGGACACCTCCCTTTCACGGAGGTAACGGGGATTCGAATTCCCCTGGGGGTA
>Calothrix_sp._PCC_7103_2507480074 tRNA_Met_CAT 
CGCGGGATAGAGCAGCCTGGTAGCTCGTCGGGCTCATAACCCGAAGGTCAGTGGTTCAAATCCACTTCCCGCCACCA
>Calothrix_sp._PCC_7103_2507480076 tRNA_Trp_CCA 
GCGCTCTTAGTTCAGTTGGTAGAACGCAGGTCTCCAAAACCTGATGTCGGGGGTTCAAGTCCTCCAGGGCGCG
>Calothrix_sp._PCC_7103_2507480451 tRNA_Pro_CGG 
CGGGATGTAGCGCAGCTTGGTAGCGCACTTCGTTCGGGACGAAGGGGTCGCTGGTTCGAATCCAGTCATCCCGA
>Calothrix_sp._PCC_7103_2507480665 tRNA_Ala_TGC 
GGGGGTTTAGCTCAGTTGGTAGAGCGCCTGCTTTGCAAGCAGGATGTCAGCGGTTCGAGTCCGCTAACCTCCA
>Calothrix_sp._PCC_7103_2507480666 tRNA_Ile_GAT 
GGGCTATTAGCTCAGGTGGTTAGAGCGCACCCCTGATAAGGGTGAGGTCCCTGGTTCGAGTCCAGGATGGCCCA
>Calothrix_sp._PCC_7103_2507481188 tRNA_Gly_TCC 
GCGGGTGTAGTTTAGTGGTAAAACCTTAGCCTTCCAAGCTAATGATAGGGGTTCGATTCCCCTCACCCGCT
>Calothrix_sp._PCC_7103_2507481470 tRNA_Thr_CGT 
GCCGATGTGGCTCAGTTGGTAGAGCACTCGATTCGTAATCGAGCGGTCGCGGGTTCAAATCCCGCCATCGGCT
>Calothrix_sp._PCC_7103_2507481632 tRNA_Tyr_GTA 
GGGTCGATGTCCGAGTGGTTAATGGAGACGGACTGTAAATCCGTTGCGAAAGCTACGCTGGTTCAAATCCAGCTCGGCCCA	
>Calothrix_sp._PCC_7103_2507481633 tRNA_Thr_GGT 
GCCCATGTAGCTCAGTGGTAGAGCACACCCTTGGTAAGGGTGAGGTCACGAGTTCAATCCCCGTCATGGGCT		
>Calothrix_sp._PCC_7103_2507481818 tRNA_Pseudo_CAT 
CCAGGGTTGGCCGATCGGTTTAGGCAACGAACTCATAATTCGTCCCAGACAGGTTCAACTCCTGTACCCTGGA
>Calothrix_sp._PCC_7103_2507482761 tRNA_Leu_GAG 
GCGGATGTGGCGGAATTGGTATACGCGCACGTTTGAGGGGCGTGTGCCTTTGGCTTGCGAGTTCGAGTCTCGCCATCCGCA	
>Calothrix_sp._PCC_7103_2507482798 tRNA_Undet 
GTGTGATTAGCTCAGTTGGCAGAGCATCCGAAGAATCGGCTGGACGAAGGTTCGAGTCCTTCATCATACCCCA		
>Calothrix_sp._PCC_7103_2507482799 tRNA_Lys_TTT 
AAAAGTTAGCTCATTAGGTAGAGCGGTCGGCGTTTAACCGATTGGTAGTAGGTTCGATTCCTACACTTTTACCA
>Calothrix_sp._PCC_7103_2507482831 tRNA_Pro_GGG 
CGGGGCGTAGCGCAGCTTGGTAGCGCGCCACTTTGGGGTAGTGGAGGTCTTGGGTTCAAATCCCAACGTTCCGA
>Calothrix_sp._PCC_7103_2507482932 tRNA_Leu_TAG 
GCGGATGTGGCGGAATTGGCAGACGCGCTAGATTTAGGTTCTAGTATCGTAAGGTGTGAAGGTTCAAGTCCTTTCATCCGCA	
>Calothrix_sp._PCC_7103_2507483108 tRNA_Cys_GCA 
GGCGCTATAGCCAAGTGGTAAGGCAGAGGTCTGCAAAACCTCCATCCCCCGGTTCAAATCCGGGTGGCGCCT
>Calothrix_sp._PCC_7507_2505798648 tRNA_Gln 
TGGGGCGTAGCCAAGTGGTAAGGCAGCGGGTTTTGGTCCCGCCATCCCTAGGTTCGAATCCTAGCGCCCCAG
>Calothrix_sp._PCC_7507_2505798651 tRNA_Ser 
GGAGAGGTGTCCGAGTGGTTGATGGTGACGCACTCGAAATGCGTTTTGGGGAAACTCAACGGGGGTTCGAATCCCCCCCTCTCCG	
>Calothrix_sp._PCC_7507_2505798719 tRNA_Val 
GGGCGGTTAGCTCAGTTGGTAGAGCGCCTGCCTTACAAGCAGGATGTCATCAGTTCGAGTCTGGTACTGCCCA
>Calothrix_sp._PCC_7507_2505798780 tRNA_Lys 
GTTTGATTAGCTCAGTGGTAGAGCGGCCGATTTTATCGGTTGGACGTAGGTTCGAGTCCTACATCAAACTCCC
>Calothrix_sp._PCC_7507_2505798781 tRNA_Thr 
AGGAAGTTAGCTCACTGGTAGAGCGATCGACTTGTAATCGATTTGTTATAGGTTCGATTCCTATACTTTCAACCA
>Calothrix_sp._PCC_7507_2505799060 tRNA_Val 
GGGCGATTAGCACAGTGGTAGCGCACATCCTTCACACGGATGGGGTCACTGGTTCAAATCCAGTATCGCCCA
>Calothrix_sp._PCC_7507_2505799161 tRNA_Pro 
CGGGATGTAGCGCAGCTTGGTAGCGCGCCTGCTTTGGGAGCAGGATGCCGCAGGTTCAAATCCTGTCATCCCGA
>Calothrix_sp._PCC_7507_2505799591 tRNA_Ala 
GGGGAATTAGCTCAGTTGGTAGAGTGCTGCGATCGCACCGCAGAGGTCAGGGGTTCGAGTCTCCTATTCTCCA
>Calothrix_sp._PCC_7507_2505799604 tRNA_Ala 
GGGGAATTAGCTCAGTTGGTAGAGTGCTGCGATCGCACCGCAGAGGTCAGGGGTTCGAGTCTCCTATTCTCCA
>Calothrix_sp._PCC_7507_2505799888 tRNA_Thr 
GCCCGTGTGGCTCAGTGGTAGAGCACACCCTTGGTAAGGGTGAGGTCACGAGTTCAATCCTCGTCACGGGCT
>Calothrix_sp._PCC_7507_2505799889 tRNA_Tyr 
GGGTCGGTGTCCGAGTGGTTAATGGAGACGGACTGTAAATCCGTTGGTTTACGCCTACGCTGGTTCAAATCCAGCCCGGCCCACCA		
>Calothrix_sp._PCC_7507_2505800153 tRNA_Trp 
GCGCTCTTAGTTCAGTTGGTAGAACGCAGGTCTCCAAAACCTGATGTCGGGGGTTCAAGTCCTCCAGGGCGCG
>Calothrix_sp._PCC_7507_2505800248 tRNA_Thr 
GCCGATGTGGCTCAGTGGTAGAGCAGCTGATTCGTAATCAGCAGGCCACGGGTTCAAATCCCGTCATCGGCT
>Calothrix_sp._PCC_7507_2505800298 tRNA_Arg 
GGGCGCGTAACTCAGTTGGATAGAGTATCCGCCTTCTAAGCGGATTGCCGCAGGTTCGAGCCCTGCCGCGCCTG
>Calothrix_sp._PCC_7507_2505800439 tRNA_Leu 
GCGGATGTGGCGGAATTGGTATACGCGCACGCTTGAGGTGCGTGTGGCTTTGCCTTGCGAGTTCGAGTCTCGCCATCCGCA		
>Calothrix_sp._PCC_7507_2505800853 tRNA_Gly 
GCGGGTATAGCTCAGTGGTAGAGCGTCACCTTGCCAAGGTGAATGTCGCGCGTTCGAATCGCGTTACCCGCT
>Calothrix_sp._PCC_7507_2505800934 tRNA_Ala 
GGGGTTATAGCTCAGTTGGTAGAGCGCTGCAATGGCATTGCAGAGGTCAGCGGTTCGAACCCGCTTAGCTCCA
>Calothrix_sp._PCC_7507_2505801015 tRNA_Lys 
GGGTGACTAGCTCAATGGCAGAGCATCGGACTCTTAATCCGTTGGTTCTGAGTTCGAATCTCAGGTCACCCA
>Calothrix_sp._PCC_7507_2505801260 tRNA_Met 
GGCTCAGTAGCTCAGTTGGTTAGAGCACGGGACTCATAAGCCTGGGGTCGTTGGTTCAAATCCGACCTGAGCCA	
>Calothrix_sp._PCC_7507_2505801283 tRNA_Pro 
CGGGGCGTAGCGCAGCTTGGTAGCGCGCCACTTTGGGGTAGTGGAGGTCGTGGGTTCGAATCCCGCCGCTCCGA
>Calothrix_sp._PCC_7507_2505801392 tRNA_Pro 
CGGGATGTAGCGCAGCTTGGTAGCGCACTTCGTTCGGGACGAAGGGGCCGCTGGTTCGAATCCAGTCATCCCGA
>Calothrix_sp._PCC_7507_2505801603 tRNA_Ala 
GGGGGTTTAGCTCAGTTGGTAGAGCGCCTGCTTTGCAAGCAGGATGTCAGCGGTTCGAGTCCGCTAACCTCCA
>Calothrix_sp._PCC_7507_2505801826 tRNA_Met 
CGCGGGATAGAGCAGCCTGGTAGCTCGTCGGGCTCATAACCCGAAGGTCAGTGGTTCAAATCCACTTCCCGCCACCA
>Calothrix_sp._PCC_7507_2505801912 tRNA_Ser 
GGAGAGGTGGCTGAGTGGTCGAAAGCGGCAGATTGCTAATCTGTTGTACGGCAGGCAACTCCGTACCGAGGGTTCGAATCCCTCCCTCTCCG	
>Calothrix_sp._PCC_7507_2505801919 tRNA_Arg 
GGGCGTGTAGCTCAGTGGACTAGAGCACGTGGCTACGGACCACGGTGTCGGGGGTTCGAATCCCTCCTCGCCCG
>Calothrix_sp._PCC_7507_2505801931 tRNA_Leu 
GCGGATGTGGCGAAATTGGCAGACGCGCTAGATTTAGGTTCTAGTTCCGAAAGGAGTGAAGGTTCAAGTCCTTTCATCCGCA		
>Calothrix_sp._PCC_7507_2505801959 tRNA_His 
GCGAGCGTAGCCAAGTGGTTAAGGCAGTGGTTTGTGGTACCACCATTCGTGGGTTCAATTCCCATCGTTCGCC
>Calothrix_sp._PCC_7507_2505802041 tRNA_Asn 
TCCTCAGTAGCTCAGTGGTAGAGCGATCGACTGTTAATCGATTGGTCGCTGGTTCGAATCCGGCCTGGGGAG
>Calothrix_sp._PCC_7507_2505802329 tRNA_Leu 
GGGCGGGTGGCGAAATTGGTAGACGCACCACACTCAAAATGTGGCGGCCTTGCGGTCATAGGAGTTCGATTCTCCTCCTGCCCA		
>Calothrix_sp._PCC_7507_2505802333 tRNA_Leu 
GCGGAACTGGCGGAATTGGCAGACGCGCTAGATTCAGGTTCTAGTGCCGCAAGGCTTCCGGGTTCAAGTCCCGGGTTCCGCA		
>Calothrix_sp._PCC_7507_2505802644 tRNA_Glu 
GCCCCCATCGTCTAGAGGCCTAGGACACCTCCCTTTCACGGAGGTAACGGGGATTCGAATTCCCCTGGGGGTACTA
>Calothrix_sp._PCC_7507_2505802652 tRNA_Ser 
GGAGAGGTGGCTGAGTGGCTTAAAGCGTCCTCCTGCTAAGGGGAAACGGTTTAACACCCGTCGAGGGTTCAAATCCCTCTCTCTCCA		
>Calothrix_sp._PCC_7507_2505802653 tRNA_Phe 
CCTCCGGTAGCTCAGTTGGTAGTTAGCGCCTGCCTGAAAAGCAGGAGGTCGTCGGTTCGATTCCGACCTGGGGGG			
>Calothrix_sp._PCC_7507_2505802654 tRNA_Leu 
GCCCTTGTAGCCCAACTGGAAGAGGCGCTTTGCTTAGAACAAAGAGGTTACTGGTTCAAGTCCAGTCAGGGGTA
>Calothrix_sp._PCC_7507_2505802655 tRNA_Lys 
GGGTGATTGGCATAGCGGCTGTGCAGCGGGCTTTTAATCCGCACTAGAGAGGTTCAACTCCTCTATCACCCA
>Calothrix_sp._PCC_7507_2505802782 tRNA_Thr 
GCCAGCATAGCACAGTGGTAGTGCATCCGACTTGTAATCGGAAGGTCGTCGGTTCAAATCCGACTGCTGGCT
>Calothrix_sp._PCC_7507_2505802871 tRNA_Ala 
GGGTTCGTAGCTCTAATTGGGAGAGCGCCTGTCTTGCACACAGAAGGTTGTGAGTTCAAACCTCACCGAATCCA			
>Calothrix_sp._PCC_7507_2505802872 tRNA_Arg 
GGGAGTGTCGCCTAATGGATGGGCATCGATCTTCTAAATCGATTTGTAGGGGTTCAAGTCCCTTCACTCCTG
>Calothrix_sp._PCC_7507_2505802873 tRNA_Val 
AGCCCTGTAGCTCAATGGTGGAGCAACTGTCCTACAAACAGAGGGTTACAGGTACCCTGTGGGAAGCCGCTCCGCGTCTACAAATCCTGTCAGGGCTACCA
>Calothrix_sp._PCC_7507_2505802874 tRNA_Gly 
GCGGATGTGGTGTAAGGGCAACACCGGAGTATGCCAAGCTCCAAATGCGAGTTCAACTCTCGTCGTCCGCT
>Calothrix_sp._PCC_7507_2505802875 tRNA_Gly 
GCGATCATGGTGTAGTGGTAAACACCCTTGGCTTCCAACCAGGAGACACGAGTTCAAATCTCGTTGATCGCT
>Calothrix_sp._PCC_7507_2505802876 tRNA_Thr 
GCTGGTGTAGCTCAATGTGGCAGAGCAACTGACTTGTAATCAGTAGGTTGCGGGTTCAATTCCTGTCACCAGCT
>Calothrix_sp._PCC_7507_2505802877 tRNA_Met 
GCGGGGATGGAGCAACGGTGGCTCGTCAGGCTCATAATCTGAACATCAGCAGGTTCGACTCCTGCCCCCGTCACCA
>Calothrix_sp._PCC_7507_2505802878 tRNA_Leu 
GCCCCTGTGATGCAATTGGTAGACGTAGCCCGCTTAAACCGGGTTTGTTGCAGGTTCGACTCCTGTCAGGGGTA
>Calothrix_sp._PCC_7507_2505802879 tRNA_Lys 
GGGCTGTTAGCTCAGTTGGCAGAGCAGCTGCCTCTTAAGCAGAAGTGCGTAGGTTCAATCCCTACACAGCCCACCT		
>Calothrix_sp._PCC_7507_2505802884 tRNA_Gln 
TGCCGAGTGGACGAATAGGTAGAGTCACCTGTCTCTGAAACAGGAGTTTGTAGGTTCAAACCCTACCTCGGCAGCCA
>Calothrix_sp._PCC_7507_2505802885 tRNA_Asn 
TGCCTCATAGCTCAATGGCAGAGCGACGCGCTGTTAACGCGGGGGTTGTAGGTTCAAGTCCTACTGGGGCAGCCA		
>Calothrix_sp._PCC_7507_2505802886 tRNA_Phe 
CCCCTGGTAGCTCAGTTGGTAGTAGCGCCTGTTTGAAAAATAGGAGGTCATCCGTTCAATCCGGATCTGGGGGA
>Calothrix_sp._PCC_7507_2505802887 tRNA_Undet 
GTGCAGAAGCGAAGTGGTCGAGCGGCACGTCTTTCAAGCGTGTAATTAACGGGTACAAGTCCCGTCTGCACTACCA		
>Calothrix_sp._PCC_7507_2505802888 tRNA_Trp 
GCAGGGATAGTGTAACGGCAGCATAAGGGTCTCCAAAACCTTTGGTCTGGGTTCAAATCCTAGTCTCTGCG
>Calothrix_sp._PCC_7507_2505802889 tRNA_Cys 
GTCCAGGTCGCCTAATGGTAGGGTATTGGTCTGCAAAACCGACTGTGCGAGTTCAATTCTCGCCCTGGACTCCA
>Calothrix_sp._PCC_7507_2505802880 tRNA_Leu 
ACTCCCGTGGCGAAATTGGTAAACGCTTCCGTTTGAGGGACGGAATTTTTGCTCTTTCAATTCCTGTCGGGAGTACCA		
>Calothrix_sp._PCC_7507_2505802881 tRNA_Leu 
GCCCTTGTGACGAAACTGGCTTTCCGTGCTGGTCTTAGAAACCAGATTTTGTGGGTTCGACTCCCACCAAGGGTA
>Calothrix_sp._PCC_7507_2505802882 tRNA_Pro 
CGGGATGTGATTCAGTGGTCTAGAAGCCGTGATTTGGGGTCACGGAGTCGTAGGTTCAAATCCTACCATCCCGACCA
>Calothrix_sp._PCC_7507_2505802883 tRNA_Gln 
TGCTCTGTGGTGTAACTGGCAACATCCCTACCTTTGAAGTAGAAGATTCCAGGTTCAAATCCTGGCGGGGCAGCCA		
>Calothrix_sp._PCC_7507_2505802890 tRNA_Asp 
GGGGGTGTAACTCAGTTGGTCTAGAGTGCCTGTCTGTCGAACAGGAAGCCGTGGGTTCAAATCCCATCATCCCCG
>Calothrix_sp._PCC_7507_2505803104 tRNA_Gly 
GCGGGCGTAGTTTAGTGGTAAAACTATAGCCTTCCAAGCTATTAATGCGGGTTCGATTCCCGCCGCCCGCT
>Calothrix_sp._PCC_7507_2505803196 tRNA_Ser 
GGAGAGGTGGCAGAGTGGTCGATTGCGTCTGACTTGAAATCAGATGAACCCGCAAGGGTTCCGGGAGTTCGAATCTCCCCTTCTCCG		
>Calothrix_sp._PCC_7507_2505803222 tRNA_Ile 
GGGCTATTAGCTCAGGTGGTTAGAGCGCACCCCTGATAAGGGTGAGGTCCCTGGTTCGAGTCCAGGATGGCCCACCT
>Calothrix_sp._PCC_7507_2505803223 tRNA_Ala 
GGGGGTTTAGCTCAGTTGGTAGAGCGCCTGCTTTGCAAGCAGGATGTCAGCGGTTCGAGTCCGCTAACCTCCA
>Calothrix_sp._PCC_7507_2505803246 tRNA_Ser 
GGAGAGGTGGCCGAGTGGTTGAAGGCGCAGACCTGGAAAGTCTGTTATGCAGAAATGTATACGAGGGTTCGAATCCCTCCCTCTCCG		
>Calothrix_sp._PCC_7507_2505803509 tRNA_Val 
GGACGTATAGCTCAGTTGGTTAGAGCGCTACGTTGACATCGTAGAGGTCACTGGTTCGAATCCAGTTACGTCCA
>Calothrix_sp._PCC_7507_2505803686 tRNA_Met 
CCAGGGTTGGCCGAGCGGTTGAGGCAACGAACTCATAATTCGTGCTAGGCAGGTTCAACTCCTGCACCCTGGA
>Calothrix_sp._PCC_7507_2505803736 tRNA_Arg 
GGGCGCGTAGCTCAGTGGATAGAGCAACAGATTCCGGTTCTGTGGGTCGGGGGTTCAAATCCCTCCGCGCTCG
>Calothrix_sp._PCC_7507_2505803817 tRNA_Cys 
GGCGGCATAGCCAAGTGGTAAGGCAGAGGTCTGCAAAACCTCCATCCCCCGGTTCAAATCCGGGTGCCGCCT
>Calothrix_sp._PCC_7507_2505804273 tRNA_Asp 
GGGACTGTAGTTCAATTGGTTAGAGCACCGCCCTGTCACGGCGGAAGTTGCGGGTTCGAGCCCCGTCAGTCCCG
>Calothrix_sp._PCC_7507_2505804324 tRNA_Lys 
GGGTCGCTAACTCAACGGTAGAGTACTCGGCTTTTAACCGATTAGTTCCGGGTTCGAATCCCGGGCGACCCA		
>Calothrix_sp._PCC_7507_2505804334 tRNA_Ala 
GGGGGTTTAGCTCAGTTGGTAGAGCGCCTGCTTTGCAAGCAGGATGTCAGCGGTTCGAGTCCGCTAACCTCCA
>Calothrix_sp._PCC_7507_2505804335 tRNA_Ile 
GGGCTATTAGCTCAGGTGGTTAGAGCGCACCCCTGATAAGGGTGAGGTCCCTGGTTCGAGTCCAGGATGGCCCACCT
>Calothrix_sp._PCC_7507_2505804338 tRNA_OTHER 
TACATACTAGCTCAATAGTAGAGCTATCGTCTCTAAAACGATAAGTTGCAGGTGCGATTCCTGCGGTGTAACCA
>Calothrix_sp._PCC_7507_2505804341 tRNA_Ser 
TACATACTAGCCGAATGGTAAGGCACTTGACTTGAGATCAAGCAACTACGGGTTCAAATCCCGTGTGTGAAT
>Calothrix_sp._PCC_7507_2505804366 tRNA_Phe 
GCCGGGATAGCTCAGTTGGTAGAGCAGAGGACTGAAAATCCTCGTGTCACCGGTTCAAGTCCGGTTCCTGGCA
>Chamaesiphonminutus_PCC_6605_2510436276 tRNA_Lys_CTT 
GGGCAACTAGCTCAATGGTAGAGCATCGGACTCTTAATCCGTTGGTTCCGAGTTCGAGCCTCGGGTTGCCCA
>Chamaesiphonminutus_PCC_6605_2510436543 tRNA_Val_TAC 
GGACGGTTAGCTCAGTTGGTAGAGCTCCTGCCTTACAAGCAGGCTGTCACAGGTTCGAGTCCTGTACCGTCCA
>Chamaesiphonminutus_PCC_6605_2510436709 tRNA_Met_CAT 
CGCGGAGTAGAGCAGCCTGGTAGCTCGTCGGGCTCATAACCCGAAGGTCGCTGGTTCAAATCCAGTCTCCGCCACCA
>Chamaesiphonminutus_PCC_6605_2510436762 tRNA_Ser_GCT 
GACGGTATAGTTTAATTGGTGAAAATACAATTCTGCTAAGGTTGCGATGGTGGTTCGAGTCCGTCTACTGTCACAA
>Chamaesiphonminutus_PCC_6605_2510436763 tRNA_Glu_TTC 
GACGGTATAGTTTAATTGGTGAAAACACCTCCCTTTCACGGATGCGATGATAGTTCGAGCCTGTCTGCTGTCA	
>Chamaesiphonminutus_PCC_6605_2510436812 tRNA_Ala_TGC 
GGGGGTTTAGCTCAGTTGGTAGAGCGCCTGCTTTGCAAGCAGGATGTCAGCGGTTCGAGTCCGCTAACCTCCA	
>Chamaesiphonminutus_PCC_6605_2510436813 tRNA_Ile_GAT 
GGGCTATTAGCTCAGTTGGTTAGAGCGCACCCCTGATAAGGGTGAGGTCCCCAGTTCAAGTCCGGGATAGCCCA	
>Chamaesiphonminutus_PCC_6605_2510437014 tRNA_Gly_CCC 
GCGGGTGTAATTCAGTGGTAGAATGTCACCTTCCCATGGTGAACGTCGTGAGTTCGAGTCTCATCGCCCGCT
>Chamaesiphonminutus_PCC_6605_2510437288 tRNA_Ile_GAT 
GGGCTATTAGCTCAGTTGGTTAGAGCGCACCCCTGATAAGGGTGAGGTCCCCAGTTCAAGTCCGGGATAGCCCA	
>Chamaesiphonminutus_PCC_6605_2510437289 tRNA_Ala_TGC 
GGGGGTTTAGCTCAGTTGGTAGAGCGCCTGCTTTGCAAGCAGGATGTCAGCGGTTCGAGTCCGCTAACCTCCA
>Chamaesiphonminutus_PCC_6605_2510437339 tRNA_Met_CAT 
CCAAGGTTGGCCGATCGGTTTAGGCAGCGGACTCATAATCCGCGAGCGGAAGCTCTAGACAGGTTCGATTCCTGTACCTTGGA	
>Chamaesiphonminutus_PCC_6605_2510437340 tRNA_Val_GAC 
GGACGTATAGCTCAGTTGGTTAGAGCGCATCGTTGACATCGATGAGGTCCGCCGTTCGAGTCGGCGTACGTCCA
>Chamaesiphonminutus_PCC_6605_2510438363 tRNA_Ser_TGA 
GGAAAGGTGGCAGAGTGGTCGATTGCGTCCGACTTGAAATCGGATGAAGCGCAAGTTTCCGTGAGTTCGAATCTCACCCTTTCCG	
>Chamaesiphonminutus_PCC_6605_2510438378 tRNA_Pro_TGG 
CGGGGTGTAGCGCAGCTTGGTAGCGCGCCTGCTTTGGGAGCAGGATGTCGCAGGTTCGAATCCTGTCACCCCGA
>Chamaesiphonminutus_PCC_6605_2510438381 tRNA_Ile_GAT 
GGGCTATTAGCTCAGTTGGTTAGAGCGCACCCCTGATAAGGGTGAGGTCCCCAGTTCAAGTCCGGGATAGCCCA		
>Chamaesiphonminutus_PCC_6605_2510438382 tRNA_Ala_TGC 
GGGGGTTTAGCTCAGTTGGTAGAGCGCCTGCTTTGCAAGCAGGATGTCAGCGGTTCGAGTCCGCTAACCTCCA
>Chamaesiphonminutus_PCC_6605_2510438516 tRNA_Ala_GGC 
GGGGCCATAGCTCAGTTGGTAGAGCACTACAATGGCATTGTAGGGGTCAGGAGTTCGAGCCTCCTTGGCTCCA
>Chamaesiphonminutus_PCC_6605_2510438778 tRNA_Lys_TTT 
GGGACGCTAGCTCAGTGGTAGAGCATTCGGCTTTTAACCGACTGGCCCCGAGTTCGACCCTCGGGCGTCCCA
>Chamaesiphonminutus_PCC_6605_2510439197 tRNA_Ser_GCT 
GGAGAGGTGGCTGAGTGGTCGAAAGCGGCACACTGCTAATGTGTTGTAGGCTAGTTCTACCGAGGGTTCGAATCCCTCCCTCTCCGTCA	
>Chamaesiphonminutus_PCC_6605_2510439314 tRNA_Asp_GTC 
GGGACTGTAGCTCAGTTGGTTAGAGCGCGCGCCTGTCACGCGCGAGGTCGCGGGTTCGAGCCCCGTCAGTCCCGTCA
>Chamaesiphonminutus_PCC_6605_2510439433 tRNA_Trp_CCA 
GCGCTTTTAGTTCAGTTGGTAGAACGTCGGTCTCCAAAACCGAATGTCGGGGGTTCAAGTCCTCCAGGGCGCG
>Chamaesiphonminutus_PCC_6605_2510439694 tRNA_Arg_ACG 
GGGCGAGTAGTTTAGTGGATAGAGCGTCCGGCTACGAACCGGAAGGTCGGGGGTTCGAATCCCTCCTTGCCCACTA
>Chamaesiphonminutus_PCC_6605_2510439695 tRNA_Arg_ACG 
GGGCAAGTAGCTCAGTGGATAGAGCTTCTGACTACGGATCAGAAGGTCGGGGGTTCGAATCCCTCCTTGCTCA
>Chamaesiphonminutus_PCC_6605_2510439726 tRNA_Gly_GCC 
GCGGGTGTAGCTCAGTGGTAGAGCGCAACCTTGCCAAGGTTGATGTCGCGCGTTCGAATCGCGTCTCCCGCT
>Chamaesiphonminutus_PCC_6605_2510439751 tRNA_Thr_TGT 
GCTGGCGTAGCTCAGTTGGTAGAGCAGCTGATTTGTAATCAGCCGGTCGGGGGTTCGAATCCGTCCGCCAGCT		
>Chamaesiphonminutus_PCC_6605_2510439927 tRNA_Undet 
GTGCGATTAGCTTAGTGGTAAAGCAGCCGAGGTATCGGTCGAGCCTGGGTTCGAGTCCCAGATCGCACA
>Chamaesiphonminutus_PCC_6605_2510439928 tRNA_Asn_ATT 
CAAAAGTTAGCTCATTAGGTAGAGCAGTTGACTATTAATCAACGTGTAACAGGTTCGATTCCTGTACTTTTCACCA
>Chamaesiphonminutus_PCC_6605_2510440010 tRNA_Glu_TTC 
GCCCCCATCGTCTAGAGGCCTAGGACACCTCCCTTTCACGGAGGCGACAGGGATTCGATTTCCCTTGGGGGTA
>Chamaesiphonminutus_PCC_6605_2510440137 tRNA_Pro_GGG 
CGGGACGTAGCGCAGCTTGGTAGCGCACTACTTTGGGGTAGTAGGGGTCGGAGGTTCAAATCCTCTCGTTCCGA
>Chamaesiphonminutus_PCC_6605_2510440145 tRNA_Cys_GCA 
GGCAGCATAGCCAAGTGGTAAGGCAGAGGTCTGCAAAACCTCCATCCCCCAGTTCAAATCTGGGTGCTGCCT
>Chamaesiphonminutus_PCC_6605_2510440188 tRNA_Phe_GAA 
GCCGGGATAGCTCAGTTGGTAGAGCAGAGGATTGAAAATCCTCGTGTCCGGAGTTCAAATCTCCGTCCTGGCA
>Chamaesiphonminutus_PCC_6605_2510440252 tRNA_Ile_GAT 
GGCAGTATAGCTCAGTTGGTGAGAGCGTCCCCGCGATAAGGGGAAGGACAGCAGTTCGAGTCTGCCTACTGTCA
>Chamaesiphonminutus_PCC_6605_2510440288 tRNA_Arg_CCT 
GGGGCTGTAGCTCAGTAGGATAGAGCGATCGCCTCCTAAGCGATAGGCCGTGGGTTCGATTCCCGCCAGTCCCG
>Chamaesiphonminutus_PCC_6605_2510440333 tRNA_Ser_CGA 
GGAGAGGTGTCCGAGTGGTTGATGGTGGCTGACTCGAAATCAGTTTTAGGGTTACACCTAACGGAGGTTCGAATCCTCTCCTCTCCG		
>Chamaesiphonminutus_PCC_6605_2510440447 tRNA_Leu_TAG 
GCGGATATGGCGGAATTGGTAGACGCGCCAGATTTAGGTTCTGGTTTCGCAAGAAGTGAAGGTTCGATTCCTTTTATCCGCA		
>Chamaesiphonminutus_PCC_6605_2510440463 tRNA_His_GTG 
GCGAGCGTCGCCTAGTGGTTATGGCAGAGGTTTGTGGTACCTCCACTCGCGGGTTCGAATCCCGTCGTTCGCC
>Chamaesiphonminutus_PCC_6605_2510440548 tRNA_Leu_CAA 
GGGCGGCTGGCGGAATTGGTAGACGCAGTTGACTCAAAATCATCCGCGAAAGCGTGTCGGTTCGAGTCCGACGCTGCCCA		
>Chamaesiphonminutus_PCC_6605_2510440551 tRNA_Pro_CGG 
CGGGATGTAGCGCAGCTTGGTAGCGCACTGCTTTCGGGAAGCAGGGGTCGGAGGTTCAAATCCTCTCATCCCGACTA
>Chamaesiphonminutus_PCC_6605_2510440553 tRNA_Tyr_GTA 
GGGTCGATGGCCGAGTGGTTAATGGCGGCAGACTGTAAATCTGCTGGGAGACCTACGCTGGTTCAAATCCAGCTCGGCCCA		
>Chamaesiphonminutus_PCC_6605_2510440554 tRNA_Thr_GGT 
GCCCTCATAGCTCAGTGGTAGAGCACTTCATTGGTAATGAAGAGGTCATGAGTTCAAGCCTCATTGAGGGCT
>Chamaesiphonminutus_PCC_6605_2510440619 tRNA_Arg_TCT 
GGGTGAATAGCTCAGTCGGATAGAGCAACTGCCTTCTAAGCAGTCGGTCGGGGGTTCAAGTCCCTCTTCACCCG
>Chamaesiphonminutus_PCC_6605_2510440913 tRNA_Ser_GGA 
GGAGAAGTGGCCGAGTGGTCGAAGGCGCAGCACTGGAAATGCTGTGTAGGGCAACTTACCGTGGGTTCGAATCCCACCTTCTCCG		
>Chamaesiphonminutus_PCC_6605_2510440976 tRNA_Met_CAT 
GGCTCAATAGCTCAGTCGGTAGAGTAGGGGACTCATAAGCCCTTGGTCGTCAGTTCAAGTCTGACTTGAGCCA
>Chamaesiphonminutus_PCC_6605_2510441024 tRNA_Leu_TAA 
GGGGGTGTGGTGGAATGGTAGACGCGACAGACTTAAAATCTGTTATCTTCGGATGTGCGAGTTCAAGTCTCGCCACCCCCA		
>Chamaesiphonminutus_PCC_6605_2510441025 tRNA_Leu_TAA 
GGGGGTGTGGTGGAATGGTAGACGCGACAGACTTAAAATCTGTTATCCGTAACGGATGTGCGAGTTCAAGTCTCGCCACCCCCA		
>Chamaesiphonminutus_PCC_6605_2510441063 tRNA_Thr_CGT 
GCCGATGTGGCTCAGTGGTAGAGTAGTTGATTCGTAATCAATTGGTCGTGGGTTCAAATCCCATCATCGGCT
>Chamaesiphonminutus_PCC_6605_2510441134 tRNA_Gly_TCC 
GCGAGTGTAGTTTAGTGGTAAAACTATAGCCTTCCAAGCTATTGATGCGGGTTCGATTCCCGCCACTCGCT
>Chamaesiphonminutus_PCC_6605_2510441196 tRNA_Asp_GTC 
GGGATTGTAGCTCAGTGGTGAGAGCGTCCGCCTGTCTAGCGGAAAGTCGCGGGTTCGAATCCCGTCAATCTCG
>Chamaesiphonminutus_PCC_6605_2510441197 tRNA_Asp_GTC 
GGGATTGTAGCTCAGTGGTGAGAGCGTCCGCCTGTCTAGCGGAAAGTCGCGGGTTCGACTCCCGTCAATCTCG
>Chamaesiphonminutus_PCC_6605_2510441287 tRNA_Asn_GTT 
TCCTCGGTAGCTCAGTGGTAGAGCGATCGACTGTTAATCGATTGGTCGCAAGTTCGAGCCTTGCCCGGGGAG
>Chamaesiphonminutus_PCC_6605_2510441459 tRNA_Gln_TTG 
TGGGGTGTCGCCAAGTGGTAAGGCATCTGGTTTTGGTCCAGACATTCCGAGGTTCGAATCCTTGCACCCCAG
>Chamaesiphonminutus_PCC_6605_2510441533 tRNA_Leu_GAG 
GCGGATGTGGCGGAATTGGTATACGCGCACGCTTGAGGTGCGTGTGGCTTAGTCCTTGGGAGTTCGAGTCTCCCCATCCGCA		
>Chamaesiphonminutus_PCC_6605_2510441534 tRNA_Arg_CCG 
GGGCACGTGGCTCAGTGGATAGAGCATCAGGTTCCGGTCCTGAGGATCGGGGGTTCGAATCCCTCCGTGCTCATCA
>Chamaesiphonminutus_PCC_6605_2510441806 tRNA_Leu_CAG 
GCGTGACTGGCGGAATTGGTAGACGCGCTAGATTCAGGTTCTAGTGTTCGCAAGGACTTCCGAGTTCGAGTCTCGGGTCGCGCA		
>Chroococcidiopsis_sp._PCC_6712_2505783998 tRNA_Ala 
GGGGGTATAGCTCAGCTGGTAGAGCGCCTGCTTTGCAAGCAGGATGTCAGCGGTTCGAGTCCGCTTACCTCCACCA
>Chroococcidiopsis_sp._PCC_6712_2505783999 tRNA_Ile 
GGGCTATTAGCTCAGGTGGTTAGAGCGCACCCCTGATAAGGGTGAGGTCCCTGGTTCAAGTCCAGGATGGCCCACCA
>Chroococcidiopsis_sp._PCC_6712_2505784008 tRNA_Tyr 
GGGTCGATGTCCGAGTGGTTAAAGGAGACGGACTGTAAATCCGTTCGCTATGCGTACGCTGGTTCAAATCCAGCTCGGCCCA		
>Chroococcidiopsis_sp._PCC_6712_2505784082 tRNA_Val 
GGGCGATTAGCTCAGCGGTAGAGCGCCTGCCTTACAAGCAGGACGTCACTGGTTCAAATCCAGTATCGCCCA
>Chroococcidiopsis_sp._PCC_6712_2505784185 tRNA_Lys 
GGGTTGCTAGCTCAGCGGTAGAGCACTCGGCTTTTAACCGATTGGTCCTGGGTTCAAATCCCAGGCAACCCA
>Chroococcidiopsis_sp._PCC_6712_2505784199 tRNA_Ser 
GGAGAGGTGGCAGAGTGGTCGATCGCGCTCGACTTGAAATCGAGTGTACCGCAAGGTACCGTGGGTTCAAATCCCACCCTCTCCG		
>Chroococcidiopsis_sp._PCC_6712_2505784326 tRNA_Ser 
GGAGAGGTGGCTGAGCGGTTGAAAGCGGCTCCCTGCTAAGGAGTTATAGGAGTAATTCTATCGGGGGTTCGAATCCCCCCCTCTCCG		
>Chroococcidiopsis_sp._PCC_6712_2505784373 tRNA_Leu 
GCGGAACTGGCGGAATTGGTAGACGCGCTAGATTCAGATTCTAGTGTTCGCTTAGGACTTTCGGGTTCAAGTCCCGAGTTCCGCA		
>Chroococcidiopsis_sp._PCC_6712_2505784417 tRNA_Phe 
GCCAGGATAGCTCAGGTGGTAGAGCAGAGGACTGAAAATCCTCGTGTCGGCGGTTCAAGTCCGCCTCCCGGCA
>Chroococcidiopsis_sp._PCC_6712_2505784579 tRNA_Met 
GCCTGGGTAGCTCAGTCGGTTAGAGCACGAGATTCATATCCTCGCGGTCGGCAGTTCAAGTCTGCCTCCAGGCA			
>Chroococcidiopsis_sp._PCC_6712_2505784653 tRNA_Asn 
TCCTCGGTAGCTCAGCGGTAGAGCGATCGGCTGTTAACCGATTGGTCGTAGGTTCGAATCCCACCCGGGGAG			
>Chroococcidiopsis_sp._PCC_6712_2505784801 tRNA_Leu 
GGGGGTATGGCGGAATCGGTAGACGCTGCGGACTTAAAATCCGTTGACCTTCAACAAGTCGTGAGAGTTCAAGTCTCTCTACCCCCA		
>Chroococcidiopsis_sp._PCC_6712_2505784833 tRNA_Glu 
GCCCCCATCGTCTAGTGGCCTAGGACACCTCCCTTTCACGGAGGCGACAGGGATTCGAATTCCCTTGGGGGTA
>Chroococcidiopsis_sp._PCC_6712_2505785028 tRNA_Pro 
CGGGGCGTAGCGCAGCTTGGTAGCGTACCACTTTGGGGTAGTGGGGGTCGTGGGTTCAAATCCCGCCGCTCCGA
>Chroococcidiopsis_sp._PCC_6712_2505785035 tRNA_Pro 
CGGGATGTAGCGCAGCTTGGTAGCGCGCCTGCTTTGGGAGCAGGATGTCGCAGGTTCAAATCCTGTCATCCCGA
>Chroococcidiopsis_sp._PCC_6712_2505785039 tRNA_Ser 
GGAGAGATGGCAGAGTGGTTGAATGCGGTAGTCTCGAAAACTACTTTAAGTGAATAGCTTAACGAGGGTTCAAATCCCTCTCTCTCCG	
>Chroococcidiopsis_sp._PCC_6712_2505785124 tRNA_Thr 
GCTGGTGTAGCTCAGTTGGTAGAGCTGCTGATTTGTAATCAGCCGGTCGCAGGTTCGAGTCCTGTCACCAGCT
>Chroococcidiopsis_sp._PCC_6712_2505785213 tRNA_Pro 
CGGGATGTAGCGCAGCTTGGTAGCGCATCGCTTTCGGGAAGCGGGGGTCGTAGGTTCAAATCCTATCATCCCGA
>Chroococcidiopsis_sp._PCC_6712_2505785381 tRNA_Leu 
GCGGATGTGGTGGAATCGGTAGACACGCACGCTTGAGGGGCGTGTGGCTCACGCCATGCGAGTTCGAGTCTCGCCATCCGCA		
>Chroococcidiopsis_sp._PCC_6712_2505785400 tRNA_Arg 
GGGTACGTAGCTCAGTTGGATAGAGCGACAGATTCCGGTTCTGTAGGTCGGGGGTTCGAGTCCCTTCGTACTCGCTA
>Chroococcidiopsis_sp._PCC_6712_2505785579 tRNA_Val
GGACGTATAGCTCAGTTGGTTAGAGTACATCGTTGACATCGATGGGGTCCCCCGTTCGAGTCGGGGTACGTCCA
>Chroococcidiopsis_sp._PCC_6712_2505785840 tRNA_Ala
GGGGCATTAGCTCAGTTGGTAGAGTGCTTGCATGGCATGCAAGATGTCACCGGTTCAAGTCCGGTATGCTCCA
>Chroococcidiopsis_sp._PCC_6712_2505785992 tRNA_Asp 
GGGATAGTAGTTCAGCCGGTTAGAATGCCTGCCTGTCACGCAGGAGGTCGCGGGTTCGAGTCCCGTCTGTCCCG
>Chroococcidiopsis_sp._PCC_6712_2505786450 tRNA_Gly 
GCGGGTGTAGTTTAGTGGTAAAACCTTAGCCTTCCAAGCTAATGATAGGGGTTCGATTCCCCTCACCCGCT
>Chroococcidiopsis_sp._PCC_6712_2505787114 tRNA_His 
GTGTCTGAAGTCAAAGAGGTCGAGACGCTAGTTTGTGAAGCTAGATATTAGCGGGTTCAAGTCCCGTCAGACACC
>Chroococcidiopsis_sp._PCC_6712_2505787115 tRNA_Leu 
ACCCCTGTGATCCAATTGGAAGAGGTGTCGATCTCAAAAATCGATTGTTACTGGTTCAAATCCAGTCAGGGGTA
>Chroococcidiopsis_sp._PCC_6712_2505787116 tRNA_Pro 
CGGGATGTAATTCAGAGGTCTAGAAGTCATGTTTTGGGAACATGAAGTCGTTGGTTCAAATCCAACCATCCCGA
>Chroococcidiopsis_sp._PCC_6712_2505787117 tRNA_Leu 
GCCCTCGTGACGGAACTGGAATACGTGCTGTTCTTAGAAATCAGATTTTGTGGGTTCGACTCCCACCGAGGGTA			
>Chroococcidiopsis_sp._PCC_6712_2505787118 tRNA_Leu 
GCTCCTGTAGCCCAATTGGAAGAGGCGACAAGTTTAAGCCTTGTTTAGTGTAGGTTCGAGTCCTATCAGGAGTACCA
>Chroococcidiopsis_sp._PCC_6712_2505787119 tRNA_Gln 
TGGGGAGTCGCCTAATGGTATGGCATCGCTCTTTGACAGCGAAACAATGTAGGTTCGATTCCTACCTCCCCAGCCA
>Chroococcidiopsis_sp._PCC_6712_2505787120 tRNA_Phe 
CCCCCAGTAGCTCAGTTGGTAGAGCGTCTGTTTGAAGCACAGAAGGTCATTGGTTCAATTCCAATCTTGGAGG
>Chroococcidiopsis_sp._PCC_6712_2505787121 tRNA_Tyr 
GGGTTGGTATCCAAATTGGTTAAGGAGCTTGACTGTAAATCAAGAGCTTATAGCACATGGGGGTTCGAGTCCCTCCCAACCCACCA		
>Chroococcidiopsis_sp._PCC_6712_2505787122 tRNA_Ser 
GGAGAGGTCGCCATTGGCAAAGCAATCTGTTTGCTAAACAGTCGTAGAACTAATCATTCTACTGTGGGTTCGACTCCCACTCTCTCCG
>Chroococcidiopsis_sp._PCC_6712_2505787123 tRNA_Asn 
TGCCCTATAGCTCAATGGTAGAGCGGTGCGCTGTTAACGCAAGGGTTGTAGGAAAGAAGTCCTACTGGGGCAG
>Chroococcidiopsis_sp._PCC_6712_2505787124 tRNA_Glu 
GGTGCTGTAGACAAATCGGTAAAGTCACCTGTCTTTCAAGCAGGATTTTTGCGGGTTCGATTCCCCCGACTCACTG			
>Chroococcidiopsis_sp._PCC_6712_2505787125 tRNA_Trp 
GCAGGAATAGTGTAACTGGCAACATATCAGTCTCCAAAACTGAAGTTCTGGGTTCAAATCCTAGTTCCTGCG
>Chroococcidiopsis_sp._PCC_6712_2505787126 tRNA_Met 
AGCAGCGTAGCATAACGGTTAATGCGCTAGCCTCATAAGCTAGAAGATATGGGTTCAACTCCCATCGCTGCCA
>Chroococcidiopsis_sp._PCC_6712_2505787127 tRNA_Cys 
GCATCGGTAGCCAAGTTGGTAAGGCGATGGTCTGCAAAACCATCAATCGCGGGTTCGAGTCCCGCCCGATGCT
>Chroococcidiopsis_sp._PCC_6712_2505787187 tRNA_Arg 
GGGTACGTAGCTCAGGGGATAGAGCAACCGCCTTCTAAGCGGTCGGTCGTAGGTTCAATTCCTACCGTACCCG
>Chroococcidiopsis_sp._PCC_6712_2505787525 tRNA_Trp 
GCGTCCTTAGTTCAGTTGGTAGAACGTCGGTCTCCAAAACCGGATGTCGAGGGTTCAAGTCCTTCAGGGCGCG
>Chroococcidiopsis_sp._PCC_6712_2505787811 tRNA_Ser 
GGAGAGATGGCCGAGTGGTCGAAGGCGCAGCACTGGAAATGCTGTAACGGGGTAACTCGTTCGAGGGTTCGAATCCCTCTCTCTCCG		
>Chroococcidiopsis_sp._PCC_6712_2505787995 tRNA_Cys 
GGTGGCATAGCCAAGCGGTAAGGCAGGTGATTGCAAATCTCCGATTCCCCAGTTCAAATCTGGGTGCCACCT
>Chroococcidiopsis_sp._PCC_6712_2505788062 tRNA_Leu 
GCGGATGTGGCGGAATTGGTAGACGCGCTAGATTTAGGTTCTAGTGTCTTTGACGTAAGAGTTCGAGTCTCTTCATCCGCA		
>Chroococcidiopsis_sp._PCC_6712_2505788113 tRNA_Gly 
GCGGGTGTAGCTCAGTGGTAGAGCGTCACCTTGCCAAGGTGAATGTCGCGCGTTCGAATCGCGTCACCCGCT
>Chroococcidiopsis_sp._PCC_6712_2505788335 tRNA_Thr 
GCCCTTGTAGCTCAGTGGTAGAGCGCACCCTTGGTAAGGGTGAGGTCACGAGTTCAATCCTCGTCAAGGGCT
>Chroococcidiopsis_sp._PCC_6712_2505788554 tRNA_Met 
CGCGGGATAGAGCAGTCTGGTAGCTCGTCGGGCTCATAACCCGAAGGTCGGTGGTTCAAATCCGCCTCCCGCCA			
>Chroococcidiopsis_sp._PCC_6712_2505788584 tRNA_Leu 
GGGCGATTGGCGGAATTGGTAGACGCACCACACTCAAAATGTGGCGGGAAACCGTGTCAGTTCGAGTCTGACATCGCCCA
>Chroococcidiopsis_sp._PCC_6712_2505788691 tRNA_Gln 
TGGGGCGTCGCCAAGCGGTAAGGCAGCGGGTTTTGGTCTCGCCATTCCTAGGTTCGAATCCTAGCGCCCCAG
>Chroococcidiopsis_sp._PCC_6712_2505788833 tRNA_Arg 
GGGCGTGTAGCTCAGTGGACTAGAGCACGTGGCTACGGACTACGGTGTCAGGGGTTCGAATCCCTTCTCGCCCG
>Chroococcidiopsis_sp._PCC_6712_2505788884 tRNA_Met 
CCAGGGTTGGCCGAGCGGTTTAGGCAACGAACTCATAATTCGTGCAAGGCAGGTTCAACTCCTGCACCCTGGA
>Chroococcidiopsisthermalis_PCC_7203_2503610444 tRNA_Gln 
TGGGGCGTAGCCAAGCGGTAAGGCAGCGGGTTTTGGTCCCGCCATCCCTAGGTTCGAATCCTAGCGCCCCAG
>Chroococcidiopsisthermalis_PCC_7203_2503610577 tRNA_Ser 
GGAGAGGTGGCCGAGTGGTTGAAGGCGCAGCACTGGAAATGCTGTTTGGGGGCAACTTCAACGTGGGTTCGAATCCCACCCTCTCCG		
>Chroococcidiopsisthermalis_PCC_7203_2503610603 tRNA_Tyr
GTTTGATTAGCTCAGTTGGTAAGAGCGCCTGCTGTATGCGGGATGACCCAGGTTCAAATCCTGTATCAAACCCCC
>Chroococcidiopsisthermalis_PCC_7203_2503610604 tRNA_Tyr 
GAAAGTTAGCTCATTTGGTTAGAGCAATCGGTGTATCGCCGATTGGTAGCAGGTTCGATTCCTGTACTTTCTCCA
>Chroococcidiopsisthermalis_PCC_7203_2503610631 tRNA_Met 
CGCGGGATAGAGCAGCCTGGTAGCTCGTCGGGCTCATAACCCGAAGGTCAGTGGTTCAAATCCACTTCCCGCCACCA
>Chroococcidiopsisthermalis_PCC_7203_2503610669 tRNA_Ala 
GGGGTTATAGCTCAGTTGGTAGAGCACCTCAATGGCATTGAGGGGGTCAGCGGTTCGAATCCGCTTAGCTCCA
>Chroococcidiopsisthermalis_PCC_7203_2503610828 tRNA_Leu 
GCGGATGTGGCGGAATTGGTATACGCGCACGTTTGAGGGGCGTGTGGCTTTGCCTTGCGAGTTCGAGTCTCGCCATCCGCA		
>Chroococcidiopsisthermalis_PCC_7203_2503611089 tRNA_Val 
GGACGTATAGCTCAGTTGGTTAGAGCGCTACGTTGACATCGTAGAGGTCACTGGTTCGAATCCAGTTACGTCCA
>Chroococcidiopsisthermalis_PCC_7203_2503611147 tRNA_Met 
CCAGGGTTGGCCGAGCGGTTGAGGCAGCGAACTCATAATTCGCCTTAGGCAGGTTCAACTCCTGCACCCTGGA
>Chroococcidiopsisthermalis_PCC_7203_2503611197 tRNA_Ala 
GGGGGTTTAGCTCAGTTGGTAGAGCGCCTGCTTTGCAAGCAGGATGTCAGCGGTTCGAGTCCGCTAACCTCCA
>Chroococcidiopsisthermalis_PCC_7203_2503611315 tRNA_Cys 
GGCGACATAGCCAAGTGGTAAGGCAGAGGTCTGCAAAACCTTTATCCCCCGGTTCAAATCCGGGTGTCGCCT
>Chroococcidiopsisthermalis_PCC_7203_2503611589 tRNA_Pro 
CGGGATGTAGCGCAGCTTGGTAGCGCGCCTGCTTTGGGAGCAGGATGTCGCAGGTTCAAATCCTGTCATCCCGA
>Chroococcidiopsisthermalis_PCC_7203_2503611902 tRNA_Arg 
GGGGCTGTAGCTCAGTTGGATAGAGCGAGCGCCTCCTAAGCGCTAGGTCGCGCGTTCGAGACGCGCCAGTCCCGTCA
>Chroococcidiopsisthermalis_PCC_7203_2503611943 tRNA_Asn 
TCCTCAGTAGCTCAGTGGTAGAGCGGTCGGCTGTTAACCGATTGGTCGTAAGTTCGAATCTTACCTGGGGAG
>Chroococcidiopsisthermalis_PCC_7203_2503612106 tRNA_Met 
GGCTCAGTAGCTCAGTTGGTTAGAGCAGGGGACTCATAAGCCCAAGGTCGGCAGTTCAAATCTGCCTTGAGCCA			
>Chroococcidiopsisthermalis_PCC_7203_2503612283 tRNA_Gly 
GCGGGCATAGTTTAGTGGTAAAACCATAGCCTTCCAAGCTATTGATGCGAGTTCGATTCTCGCTGCCCGCT
>Chroococcidiopsisthermalis_PCC_7203_2503612448 tRNA_Phe 
GCCGGGATAGCTCAGTTGGTAGAGCAGAGGACTGAAAATCCTCGTGTCACCAGTTCAATTCTGGTTCCTGGCA
>Chroococcidiopsisthermalis_PCC_7203_2503612708 tRNA_Pro 
CGGGGCGTAGCGCAGCTTGGTAGCGCGCCACTTTGGGGTAGTGGAGGTCGTGGGTTCGAATCCCGCCGCTCCGA
>Chroococcidiopsisthermalis_PCC_7203_2503612788 tRNA_Ser 
GGAGAGGTGGCTGAGTGGTCGAAAGCGGCAGATTGCTAATCTGTTGATGGACTCGTAAGACCCATCCGAGGGTTCGAATCCCTCCCTCTCCG	
>Chroococcidiopsisthermalis_PCC_7203_2503612795 tRNA_Arg 
GGGTGTGTAGCTCAGTGGACTAGAGCACGTGGCTACGGACCACGGTGTCGGGGGTTCGAATCCCTCCTCGCCCG
>Chroococcidiopsisthermalis_PCC_7203_2503613022 tRNA_Trp 
GCGCTCTTAGTTCAGTTGGTAGAACGTCGGTCTCCAAAACCGGATGTCGGGGGTTCAAGTCCTCCAGGGCGCG
>Chroococcidiopsisthermalis_PCC_7203_2503613448 tRNA_Leu 
GGGCGGGTGGCGAAACTGGTAGACGCACTTGACTCAAAATCAAGCGGGCTTAAACCCATAGGAGTTCGATTCTCCTCCTGCCCATCA		
>Chroococcidiopsisthermalis_PCC_7203_2503613477 tRNA_Arg 
GGGCATATAGCTCAGTGGATAGAGCATCAGATTCCGGTTCTGAGGGTCGGGGGTTCAAATCCCTCTATGCTCG
>Chroococcidiopsisthermalis_PCC_7203_2503613484 tRNA_Leu 
GCGGATGTGGCGGAATTGGCAGACGCGCTAGATTTAGGTTCTAGTACCGAGAGGTGTGAAGGTTCAAGTCCTTTCATCCGCA		
>Chroococcidiopsisthermalis_PCC_7203_2503613822 tRNA_Tyr 
GGGTCGATGCCCGAGCGGTTAATGGGGGCGGACTGTAAATCCGTTGGCTATGCCTACGCTGGTTCAAATCCAGCTCGGCCCA		
>Chroococcidiopsisthermalis_PCC_7203_2503613823 tRNA_Thr 
GCCCGTGTAGCTCAGTGGTAGAGCACACCCTTGGTAAGGGTGAGGTCATGAGTTCAATCCTCATCACGGGCT
>Chroococcidiopsisthermalis_PCC_7203_2503613857 tRNA_Ala 
GGGGAATTAGCTCAGTTGGTAGAGCGCTGCGATCGCACCGCAGAGGTCAGGGGTTCGAGTCTCCTATTCTCCA
>Chroococcidiopsisthermalis_PCC_7203_2503614226 tRNA_Thr 
GCTGGTGTAGCTCAGTGGTAGAGCAGCTGATTTGTAATCAGCCGGTCGCAGGTTCAAATCCCGTCACCAGCT
>Chroococcidiopsisthermalis_PCC_7203_2503614410 tRNA_Gly 
GCGGGTATAGCTCAGTGGTAGAGCGCAACCTTGCCAAGGTTGATGTCGCGCGTTCGAATCGCGTTACCCGCT
>Chroococcidiopsisthermalis_PCC_7203_2503614570 tRNA_Gly 
GCGGGTGTAGTTCAGTGGTAGAACGCTACCTTCCCAAGGTCGATGTCGTGGGTTCGAGTCCCATCACCCGCT
>Chroococcidiopsisthermalis_PCC_7203_2503614637 tRNA_Asp 
GGGACTGTAGTTCAATTGGTTAGAGCACCGCCCTGTCACGGCGGAAGTTGCGGGTTCGAGCCCCGTCAGTCCCG
>Chroococcidiopsisthermalis_PCC_7203_2503614781 tRNA_Glu 
GCCCCCATCGTCTAGAGGCCTAGGACACCTCCCTTTCACGGAGGCGACGGGGATTCGAATTCCCCTGGGGGTA
>Chroococcidiopsisthermalis_PCC_7203_2503614790 tRNA_Phe 
CCCCTGGTAGCTCAGTTGCTAGTAGCACCTGTGTGAAGAACAGGAGAGCGTTGGTTCGATTCCAACCTGGGGGG
>Chroococcidiopsisthermalis_PCC_7203_2503614805 tRNA_Val 
GGGCGATTAGCTCAACGGTAGAGCGCCTGCCTTACAAGCAGGATGTTACAAGTTCGAATCTTGTATCGCCCA
>Chroococcidiopsisthermalis_PCC_7203_2503615137 tRNA_Leu 
GGGGGCGTGGCGGAATGGCAGACGCTACGGACTTAAAATCCGTTGACCTTAAACGGTCGTGAGGGTTCAAGTCCCTCCGCCCCCA		
>Chroococcidiopsisthermalis_PCC_7203_2503615160 tRNA_Lys
GGGTCGCTAACTCAACGGTAGAGTACTCGGCTTTTAACCGAATAGTTCTGGGTTCGAATCCCAGGCGACCCA			
>Chroococcidiopsisthermalis_PCC_7203_2503615181 tRNA_Arg 
GGATCCTTAGTTCAGTGGATAGAACAACCGATTTCTAATCGGTAAGTCAGAGGTTCGAGTCCTCTAGGATCCG
>Chroococcidiopsisthermalis_PCC_7203_2503615218 tRNA_Leu 
GCGGAACTGGCGGAATTGGCAGACGCGCATGATTCAGGTTCATGTGCCGAAAGGCTTCCGGGTTCAAGTCCCGGGTTCCGCATCA		
>Chroococcidiopsisthermalis_PCC_7203_2503615225 tRNA_Ser 
GGAGAGGTGGCAGAGTGGTTGAATGCGGCTGACTCGAAATCAGTTTTGGGGTCAAACCCAACGGAGGTTCGAATCCTCTCCTCTCCG		
>Chroococcidiopsisthermalis_PCC_7203_2503615231 tRNA_Ile 
GGGCTATTAGCTCAGGTGGTTAGAGCGCACCCCTGATAAGGGTGAGGTCCCTGGTTCGAGTCCAGGATGGCCCACCT
>Chroococcidiopsisthermalis_PCC_7203_2503615433 tRNA_Thr 
GCCGATGTGGCTCAGTGGTAGAGCACTCGATTCGTAATCGAGCGGTCGCGGGTTCAAATCCCGCCATCGGCT
>Chroococcidiopsisthermalis_PCC_7203_2503615512 tRNA_His 
GCGAGCGTAGCCAAGTGGTTAAGGCAGAGGATTGTGGTTCCTCCACTCGTGGGTTCGAGTCCCATCGTTCGCC
>Chroococcidiopsisthermalis_PCC_7203_2503615782 tRNA_Ser 
GGAGAGGTGGCAGAGTGGTCGATTGCGTTCGACTTGAAATCGAATGTTCCGAAAGGAACCGTGAGTTCGAATCTCACCCTCTCCG		
>Chroococcidiopsisthermalis_PCC_7203_2503615788 tRNA_Ile 
GGGCTATTAGCTCAGGTGGTTAGAGCGCACCCCTGATAAGGGTGAGGTCCCTGGTTCGAGTCCAGGATGGCCCACCT
>Chroococcidiopsisthermalis_PCC_7203_2503615804 tRNA_Pro 
CGGGATGTAGCGCAGCTTGGTAGCGCACTTCGTTCGGGACGAAGGGGCCGCTGGTTCGAATCCAGTCATCCCGA
>Chroococcidiopsisthermalis_PCC_7203_2503615896 tRNA_Ile 
GGGCTATTAGCTCAGGTGGTTAGAGCGCACCCCTGATAAGGGTGAGGTCCCTGGTTCGAGTCCAGGATGGCCCACCT
>Crinaliumepipsammum_PCC_9333_2504682566 tRNA_Thr 
GCTGGTGTAGCTCAGTGGTAGAGCAGCTGATTTGTAATCAGCCGGTCGCAGGTTCAAATCCCGTCACCAGCT
>Crinaliumepipsammum_PCC_9333_2504682749 tRNA_Thr 
GCCGGACTAGCTCAACTGGGAGAGCAATTGTTTTGTAAACAGTAGGTTATAGGTTCGAGTCCTATGTTCGGCTCCT
>Crinaliumepipsammum_PCC_9333_2504683395 tRNA_Undet 
GTTTGATTAGCTCAGTGGTAGAGCATCCGGTAGTTATATCGGCAGTCGTAGGTTCAAGTCCTACATCAAACTCCA			
>Crinaliumepipsammum_PCC_9333_2504683396 tRNA_Ile 
AAAAAGTTAGCTCACTGGTAGAGCGGTCGGCTAATAACCGATTGGTTATAGGTTCGATTCCTATACTTTTCACCA
>Crinaliumepipsammum_PCC_9333_2504683466 tRNA_Lys 
GGGTCGCTAACTCAACGGTAGAGTACTCGGCTTTTAACCGATTTGTTCCGGGTTCGAATCCCGGGCGACCCA			
>Crinaliumepipsammum_PCC_9333_2504683531 tRNA_Val 
GGGCGGTTAGCTCAGTGGTAGAGCGGCTGCCTTACAAGCAGTTGGTCGGGGGTTCAAATCCCTCACCGCCCA
>Crinaliumepipsammum_PCC_9333_2504683758 tRNA_Asn 
TCCTCAGTAGCTCAGTGGTAGAGCGATCGGCTGTTAACCGATTGGTCGCAAGTTCGAATCTTGCCTGGGGAG
>Crinaliumepipsammum_PCC_9333_2504683783 tRNA_Met 
GGCTTAGTAGCTCAGTTGGTTAGAGCAGGGGAATCATAATCCCAAGGTCGCAGGTTCAAGTCCCGCCTGAGCCA			
>Crinaliumepipsammum_PCC_9333_2504683960 tRNA_Ser 
GGAGAGGTGGCAGAGTGGTCGAATGCGGCAGACTTGAAATCTGCTGAACTCGCAAGGGTTCCGTGGGTTCAAATCCCACCCTCTCCG		
>Crinaliumepipsammum_PCC_9333_2504684101 tRNA_Arg 
GGGTATGTAGCTCAGTGGATAGAGCATCAGGTTCCGGGCTTGATGGTCGGGGGTTCGAGTCCCTCCATACTCG
>Crinaliumepipsammum_PCC_9333_2504684146 tRNA_Gln 
TGGGGTGTCGCCAAGTGGTAAGGCAGCTGGTTTTGGTCCAGCCATTCCGAGGTTCGAATCCTTGCACCCCAG
>Crinaliumepipsammum_PCC_9333_2504684158 tRNA_Phe 
GCCCGGATAGCTCAGTTGGTAGAGCAGAGGACTGAAAATCCTCGTGTCGGCAGTTCAATTCTGCCTCCAGGCATCA
>Crinaliumepipsammum_PCC_9333_2504684236 tRNA_Ala 
GGGGTTATAGCTCAGTTGGTAGAGCACCTCAATGGCATTGAGGGGGTCTGCGGTTCGAATCCGCATAGCTCCA
>Crinaliumepipsammum_PCC_9333_2504684237 tRNA_Glu 
GCCCCCATCGTCTAGAGGCCTAGGACACCTCCCTTTCACGGAGGCGACGGGGATTCGAATTCCCCTGGGGGTA
>Crinaliumepipsammum_PCC_9333_2504684280 tRNA_Gly 
GCGGGTATAGCTCAGTGGTAGAGCGCAACCTTGCCAAGGTTGATGTCGCGCGTTCGAATCGCGTTACCCGCT
>Crinaliumepipsammum_PCC_9333_2504684540 tRNA_Val 
GGACGCATAGCTCAGTTGGTTAGAGCGCTACGTTGACATCGTAGAGGTCACTGGTTCGAGTCCAGTTGTGTCCA
>Crinaliumepipsammum_PCC_9333_2504684606 tRNA_Gly 
GCGGGTGTAGTTCAGTGGTAGAACGTCACCTTCCCAAGGTGAATGTCGTGGGTTCGAGTCCCATCTCCCGCT
>Crinaliumepipsammum_PCC_9333_2504684611 tRNA_Arg 
GGGGCTGTAGCTCAGTTGGATAGAGCGAGCGCCTCCTAAGCGCTAGGTCGCGCGTTCGAGCCGCGCTAGTCCCG
>Crinaliumepipsammum_PCC_9333_2504684760 tRNA_Thr 
GCCGATGTAGCTCAGTGGTAGAGCATTCGATTCGTAATCGAACGGTCGGCGGTTCAAATCCGCTCATCGGCT
>Crinaliumepipsammum_PCC_9333_2504684770 tRNA_Arg 
GGGTACGTAACTCAGATGGATAGAGTAGCGACCTTCTAAGTCGCCTGCCGCAGGTTCGAGTCCTGCCGTACCCG
>Crinaliumepipsammum_PCC_9333_2504684771 tRNA_Thr 
GCCCGTGTAGCTCAGTGGTAGAGCACACCCTTGGTAAGGGTGAGGTCACGAGTTCAATCCTCGTCACGGGCT
>Crinaliumepipsammum_PCC_9333_2504684772 tRNA_Tyr 
GGGTCGGTGCCCGAGGGGTTAATGGGGGCGGACTGTAAATCCGCTGGCTATGCCTACGCTGGTTCAAATCCAGCTCGGCCCACCT		
>Crinaliumepipsammum_PCC_9333_2504684878 tRNA_Pro
CGGGATGTAGCGCAGCTTGGTAGCGCGCCTGCTTTGGGAGCAGGATGCCGCAGGTTCAAATCCTGTCATCCCGA
>Crinaliumepipsammum_PCC_9333_2504684926 tRNA_Leu 
GCGGATGTGGCGGAATTGGTATACGCGCACGCTTGAGGTGCGTGTGGGCCTAGCCCTTGCGAGTTCGAGTCTCACCATCCGCA		
>Crinaliumepipsammum_PCC_9333_2504684998 tRNA_Pro 
CGGGGCGTAGCGCAGCTTGGTAGCGCACTACTTTGGGGTAGTAGGGGTCGTGGGTTCGAATCCCGCCGCTCCGA
>Crinaliumepipsammum_PCC_9333_2504685035 tRNA_Lys 
GGGTGACTAGCTCAATGGTAGAGCATCGGACTCTTAATCCGTTGGTTCAGGGTTCGAGCCCCTGGTTACCCA
>Crinaliumepipsammum_PCC_9333_2504685206 tRNA_Pro 
CGGGATGTAGCGCAGCTTGGTAGCGCACCTCGTTCGGGACGAGGGAGTCGCAGGTTCAAATCCTGTCATCCCGA
>Crinaliumepipsammum_PCC_9333_2504685461 tRNA_Cys 
GGCGGCATAGCCAAGTGGTAAGGCAGAGGTCTGCAAAACCTCCACTCCCCAGTTCAAATCTGGGTGCCGCCT
>Crinaliumepipsammum_PCC_9333_2504685760 tRNA_Leu 
GCGGATGTGGCGGAATTGGCAGACGCGCTAGATTTAGGTTCTAGTTCCGAGAGGAGTGAAGGTTCAAGTCCTTTCATCCGCA		
>Crinaliumepipsammum_PCC_9333_2504685810 tRNA_Met 
CGCGGGATAGAGCAGCCTGGTAGCTCGTCGGGCTCATAACCCGAAGGTCAGTGGTTCAAATCCACTTCCCGCTACCA
>Crinaliumepipsammum_PCC_9333_2504685961 tRNA_Leu 
GGGGGTGTGGCGGAATGGTAGACGCTGCAGACTTAAAATCTGTTGACCGTAATGGTCGTGTGGGTTCAAGTCCCTCCACCCCCA		
>Crinaliumepipsammum_PCC_9333_2504686022 tRNA_Leu 
GCGGAACTGGCGGAATTGGCAGACGCGCTAGATTCAGGTTCTAGTGTTCGCAAGGACTTCCGGGTTCAAGTCCCGGGTTCCGCA		
>Crinaliumepipsammum_PCC_9333_2504686189 tRNA_Arg 
GGGCTTGTAGCTCAGTGGACTAGAGCACGTGGCTACGGACCACGGTGTCGGGGGTTCGAATCCCTCCTAGCCCG
>Crinaliumepipsammum_PCC_9333_2504686196 tRNA_Ser 
GGAGAGGTGGCTGAGTGGTCGAAAGCGACAGATTGCTAATCTGTTGTACGGTAGGTAACTCCGTACCGAGGGTTCGAATCCCTCCCTCTCCG	
>Crinaliumepipsammum_PCC_9333_2504686206 tRNA_Ala 
GGGGAATTAGCTCAGTTGGTAGAGCGCTGCGATCGCACCGCAGAGGTCAGGGGTTCGAGTCTCCTATTCTCCA
>Crinaliumepipsammum_PCC_9333_2504686336 tRNA_Gly 
GCGGGTGTAGTTTAGTGGTAAAACTATAGCCTTCCAAGCTATTAATGCGGGTTCGATTCCCGCCACCCGCT
>Crinaliumepipsammum_PCC_9333_2504686394 tRNA_Ser 
GGAGAGGTGGCAGAGTGGTTGAATGCGGCAGACTCGAAATCTGTTTTGGCTGCAAGGTCAACGTGGGTTCAAATCCCACCCTCTCCG		
>Crinaliumepipsammum_PCC_9333_2504686457 tRNA_Trp 
GCGCTCTTAGTTCAGTTGGTAGAACGCAGGTCTCCAAAACCTGATGTCGGGGGTTCAAGTCCTCCAGGGCGCG
>Crinaliumepipsammum_PCC_9333_2504686480 tRNA_Asp 
GGGACTGTAGTTCAATTGGTTAGAGCACCGCCCTGTCACGGCGGAAGTTGCGGGTTCGAGCCCCGTCAGTCCCG
>Crinaliumepipsammum_PCC_9333_2504686494 tRNA_Ser 
GGAGAGGTGGCCGAGTGGTTTAAGGCGCAGCACTGGAAATGCTGTTTAGGGCAACTTAACGAGAGTTCGAATCTCTCCCTCTCCG		
>Crinaliumepipsammum_PCC_9333_2504686524 tRNA_Leu 
GGGCGGGTGGCGAAATTGGTAGACGCATCAGACTCAAAATCTGACGGCAGCGATGTCATGAGAGTTCGATTCTCTCCCTGCCCA		
>Crinaliumepipsammum_PCC_9333_2504686782 tRNA_His 
GCGAGCGTGGCCAAGTGGTTAAGGCAGAGGTTTGTGGTACCTCCATTCGTGGGTTCAATTCCCATCGTTCGCC
>Crinaliumepipsammum_PCC_9333_2504686901 tRNA_Met 
CCAGGGTTGGCCGAGCGGTGTAGGCAACGGACTCATAATCCGTGGGGAAACCCAAGGCTGGTTCAACTCCAGCACCCTGGA		
>Cyanobacteriumaponinum_PCC_10605_2503744262 tRNA_Met 
CCAGGGTTGGCCGAGCGGTTGAGGCAGCGAACTCATAATTCGCCCTAGACAGGTTCAACTCCTGTACCCTGGA
>Cyanobacteriumaponinum_PCC_10605_2503744295 tRNA_Pro 
CGGGGCGTAGCGCAGCTTGGTAGCGCACCACTTTGGGGTAGTGGGGGTCGTGGGTTCAAATCCCGCCGCTCCGA
>Cyanobacteriumaponinum_PCC_10605_2503744386 tRNA_Arg 
GGGTGCGTAGCTCAGTTGGATAGAGCACCAGATTCCGGTTCTGGGTGTCGGGGGTTCAAATCCCTCCGTACTCG
>Cyanobacteriumaponinum_PCC_10605_2503744389 tRNA_Met 
CGCGGGATAGAGCAGTCAGGTAGCTCGTCGGGCTCATAACCCGAAGGTCGGTGGTTCAAATCCGCCTCCCGCCA
>Cyanobacteriumaponinum_PCC_10605_2503744427 tRNA_Trp 
ACGTCCTTAGTTCAGTGGTAGAACGTCGGTCTCCAAAACCGAATGTCAGGGGTTCAAATCCTCTAGGACGTG
>Cyanobacteriumaponinum_PCC_10605_2503744440 tRNA_Ala 
GGGGGTATAGCTCAGTTGGTAGAGCGCCTGCTTTGCAAGCAGGATGTCAGCGGTTCGAGTCCGCTTACCTCCA
>Cyanobacteriumaponinum_PCC_10605_2503744441 tRNA_Ile 
GGGCTATTAGCTCAGGTGGTTAGAGCGCACCCCTGATAAGGGTGAGGTCCCTGGTTCAAGTCCAGGATGGCCCA
>Cyanobacteriumaponinum_PCC_10605_2503744584 tRNA_Ala 
GGGGCATTAGCTCAGTTGGTAGAGTGCTGCGATCGCACCGCAGAGGTCAGGGGTTCGAATCCCCTATGCTCCA
>Cyanobacteriumaponinum_PCC_10605_2503744588 tRNA_Leu 
GCGGGACTGGCGGAATTGGTAGACGCGCTAGATTCAGGTTCTAGTGTTCGCAAGAACTTCCGGGTTCAAGTCCCGGGTTCCGCA	
>Cyanobacteriumaponinum_PCC_10605_2503744610 tRNA_Lys 
GGGTCGCTAGCTCAGTGGTAGAGCACTCGGCTTTTAACCGATTGGTCCTGAGTTCGAGTCTCAGGCGACCCA		
>Cyanobacteriumaponinum_PCC_10605_2503744690 tRNA_Thr 
GCTACCTTAGCTCAGTTGGTAGAGCAACTGATTCGTAATCAGTAGGTCGTGGGTTCAAGTCCCATAGGTAGCT
>Cyanobacteriumaponinum_PCC_10605_2503744691 tRNA_Ser 
GGAGAGGTGGCCGAGTGGTTGAAGGCGCAGCACTGGAAATGCTGTTTGGGGGTAACTTCAACGAGGGTTCGAATCCCTCCCTCTCCG		
>Cyanobacteriumaponinum_PCC_10605_2503744774 tRNA_Asn 
TCCTCGATAGCTCAGCGGTAGAGCGGTCGGCTGTTAACCGATTGGTCGTAGGTTCGAATCCTACTCGGGGAG
>Cyanobacteriumaponinum_PCC_10605_2503744845 tRNA_Val 
GGACGTATAGCTCAGTTGGTTAGAGTACATCGTTGACATCGATGGGGTCACTGGTTCGAATCCAGTTACGTCCA
>Cyanobacteriumaponinum_PCC_10605_2503744905 tRNA_Leu 
GGGCGGATGGCGAAATTGGTAGACGCACCACACTCAAAATGTGGCGACTTCGGTCATGCGAGTTCGAGTCTCGCTCTGCCCA		
>Cyanobacteriumaponinum_PCC_10605_2503745005 tRNA_Pro 
CGGGATGTAGCGCAGCTTGGTAGCGCGCCTGCTTTGGGAGCAGGATGCCGCAGGTTCAAATCCTGTCATCCCGA
>Cyanobacteriumaponinum_PCC_10605_2503745013 tRNA_Gly 
GCGGGTGTAGTTTAGTGGTAAAACCTTAGCCTTCCAAGCTAATGATAGGGGTTCGATTCCCCTCACCCGCT
>Cyanobacteriumaponinum_PCC_10605_2503745044 tRNA_Met 
GGCTTGGTAGCTCAGTTGGTTAGAGCAGGGGACTCATAAGCCCAAGGTCGGCGGTTCAAATCCGCCCCGAGCCA		
>Cyanobacteriumaponinum_PCC_10605_2503745054 tRNA_Thr 
GCCATCTTAGCTCAATTGGTAGAGCACTCGACTTGTAATCGAAAGGTTACCGGTTCAAGTCCGGTAGATGGCT		
>Cyanobacteriumaponinum_PCC_10605_2503745173 tRNA_Ala 
GGGGCTATAACTCAGTTGGTAGAGTGTCACAATGGCATTGTGAAAGTCAGCGGTTCGAATCCGCTTAGCTCCA
>Cyanobacteriumaponinum_PCC_10605_2503745243 tRNA_Ala 
GGGGGTATAGCTCAGTTGGTAGAGCGCCTGCTTTGCAAGCAGGATGTCAGCGGTTCGAGTCCGCTTACCTCCA
>Cyanobacteriumaponinum_PCC_10605_2503745244 tRNA_Ile 
GGGCTATTAGCTCAGGTGGTTAGAGCACACCCCTGATAAGGGTGAGGTCCCTGGTTCAAGTCCAGGATGGCCCA
>Cyanobacteriumaponinum_PCC_10605_2503745351 tRNA_Cys
GGCGGCGTAGCCAAGTGGTAAGGCAGAGGTCTGCAAAACCTTTATCCCCCAGTTCGAATCTGGGCGTCGCCT
>Cyanobacteriumaponinum_PCC_10605_2503745618 tRNA_Arg 
GGGGCTGTAGCTCAGATGGATAGAGCAAGCGCCTCCTAAGCGCTGTTAGCAACGGTTCAAGTCCGTTCAGTCCCG
>Cyanobacteriumaponinum_PCC_10605_2503745660 tRNA_His 
GCGAGCGTAGCCAAGTGGTTAAGGCAGTGGATTGTGGTTCCACCATTCGTGGGTTCGAGTCCCATCGTTCGCC
>Cyanobacteriumaponinum_PCC_10605_2503746008 tRNA_Arg 
GGGTGCGTAGCTCAGCCGGATAGAGCAACTGCCTTCTAAGCAGTCGGTCACAGGTTCGAATCCTGTCGCACCCG
>Cyanobacteriumaponinum_PCC_10605_2503746067 tRNA_Leu 
GCGGACGTGGCGGAATTGGTAGACGCGCTAGATTTAGGTTCTAGTATCTCTGATGTGAGAGTTCGAGTCTCTCCGTCCGCA		
>Cyanobacteriumaponinum_PCC_10605_2503746084 tRNA_Glu
GCCCCCATCGTCTAGAGGCCTAGGACACCTCCCTTTCACGGAGGCGACAGGGATTCGAATTCCCTTGGGGGTA
>Cyanobacteriumaponinum_PCC_10605_2503746115 tRNA_Gly 
GCGGGTATAGCTCAGTGGTAGAGCGTCACCTTGCCAAGGTGAATGTCGCGCGTTCGAATCGCGTTACCCGCT
>Cyanobacteriumaponinum_PCC_10605_2503746340 tRNA_Ile 
GGGCTATTAGCTCAGGTGGTTAGAGCGCACCCCTGATAAGGGTGAGGTCCCTGGTTCAAGTCCAGGATGGCCCA
>Cyanobacteriumaponinum_PCC_10605_2503746341 tRNA_Ala 
GGGGGTATAGCTCAGTTGGTAGAGCGCCTGCTTTGCAAGCAGGATGTCAGCGGTTCGAGTCCGCTTACCTCCA
>Cyanobacteriumaponinum_PCC_10605_2503746422 tRNA_Asp 
GGGATTGTAGCTCAGTTGGTTAGAGTACCTGCCTGTCACGCAGGGTGTCGCGGGTTCGAGTCCCGTCAGTCCCG
>Cyanobacteriumaponinum_PCC_10605_2503746732 tRNA_Pro 
CGGGATGTAGCGCAGCTTGGTAGCGCACTTCGTTCGGGACGAAGGGGTCGCAGGTTCAAATCCTGTCATCCCGA
>Cyanobacteriumaponinum_PCC_10605_2503746803 tRNA_Leu 
GCGGATGTGGCGGAATTGGTATACGCGCACGTTTGAGGGGCGTGTGGCTTTGCCTTGCGAGTTCGAGTCTCGCCATCCGCA		
>Cyanobacteriumaponinum_PCC_10605_2503746836 tRNA_Phe 
GGCAGGATAGCTCAGTTGGTAGAGCAGAGGACTGAAAATCCTCGTGTCGGCGGTTCAATTCCGCCTCCCGCCA
>Cyanobacteriumaponinum_PCC_10605_2503746856 tRNA_Ser 
GGAGAGGTGGCAGAGTGGTCGATCGCGCTCGACTTGAAATCGAGTGACTGGAAACAGTCCGTGGGTTCAAATCCCACCCTCTCCG		
>Cyanobacteriumaponinum_PCC_10605_2503746867 tRNA_Arg 
GGGTGTGTAGCTTAGTGGATTAGAGCGGCTGACTACGGATCAGCAGGTCGGGGGTTCGAGTCCCTCCACGCCCG
>Cyanobacteriumaponinum_PCC_10605_2503747337 tRNA_Gln 
TGGGGTGTCGCCAAGCGGTAAGGCAGCGGGTTTTGGTCTCGCCATTCCTGGGTTCGAATCCTAGCACCCCAG
>Cyanobacteriumaponinum_PCC_10605_2503747514 tRNA_Ser
GGAGAGATGGCTGAGCGGTTGAAAGCGGCTTCCTGCTAAGAAGTTATGGGGTCATAAGCTCCATCGAGGGTTCGAATCCCTCTCTCTCCG	
>Cyanobacteriumaponinum_PCC_10605_2503747606 tRNA_Ser 
GGAGAGATGGCAGAGTGGTTGAATGCGGCAGTCTCGAAAATTGCTAAGGGGTAACACCCTTCGAGGGTTCAAATCCCTCTCTCTCCG		
>Cyanobacterium_PCC_7702_2512632256 tRNA_Thr_CGT 
GCCGGTGTGGCTCAGCGGTAGAGCACCCGATTCGTAATCGGGCGGTCGCGGGTTCAAATCCCGCCATCGGCT
>Cyanobacterium_PCC_7702_2512632304 tRNA_Glu_TTC 
TACACACTGGCCTAATTGGAAAAGGCACTTGATTTTCAATCAAGGGATTGTGGGTTCGAATCTCACGTGAGTTAACA
>Cyanobacterium_PCC_7702_2512632545 tRNA_Ser_GCT 
GGAGAGGTGGCTGAGTGGTCGAAAGCGGCAGATTGCTAATCTGTTGTACGGTTCGTAAGGCCGTACCGAGGGTTCGAATCCCTCTCTCTCCG		
>Cyanobacterium_PCC_7702_2512632810 tRNA_Pro_TGG 
CGGGATGTAGCGCAGCTTGGTAGCGCGCCTGCTTTGGGAGCAGGATGCCGCAGGTTCAAATCCTGTCATCCCGA
>Cyanobacterium_PCC_7702_2512632234 tRNA_Ala_GGC 
GGGGTTATAGCTCAGTTGGTAGAGCACCTCAATGGCATTGAGGGGGTCAGCGGTTCGAGTCCGCTTAGCTCCA
>Cyanobacterium_PCC_7702_2512631260 tRNA_Ala_TGC 
GGGGGTATAGCTCAGTTGGGAGAGCGCCTGCTTTGCAAGCAGGAAGTCAGGAGTTCGAGTCTCCTTACCTCCA
>Cyanobacterium_PCC_7702_2512631261 tRNA_Ile_GAT 
GGGCTATTAGCTCAGGAGGTGAGAGCGCACCCCTGATAAGGGTGAGGTCCCTGGTTCGAGTCCAGGATGGCCCA
>Cyanobacterium_PCC_7702_2512631359 tRNA_Ala_CGC 
GGGGAATTAGCTCAGTTGGTAGAGCGCTGCGATCGCACCGCAGAGGTCAGGGGTTCAAATCCCCTATTCTCCA
>Cyanobacterium_PCC_7702_2512631525 tRNA_Met_CAT 
CCAGGGTTGGCCGAGCGGTTGAGGCAGCGAACTCATAATTCGCCTTAGGCAGGTTCAACTCCTGCACCCTGGA
>Cyanobacterium_PCC_7702_2512631828 tRNA_Glu_TTC 
GCCCCCATCGTCTAGAGGCCTAGGACACCTCCCTTTCACGGAGGTAACGGGGATTCGAATTCCCCTGGGGGTA
>Cyanobacterium_PCC_7702_2512632832 tRNA_Phe_GAA 
GCCGGGATAGCTCAGTTGGTAGAGCAGAGGACTGAAAATCCTCGTGTCACCGGTTCAAATCCGGTTCCTGGCA
>Cyanobacterium_PCC_7702_2512633042 tRNA_Arg_TCT 
GAGCGCGTAGCTCAGCTGGATAGAGCAACTGCCTTCTAAGCAGTCGGTCGCAGGTTCGAGTCCTGCCGCGCTCG
>Cyanobacterium_PCC_7702_2512633070 tRNA_Ile_GAT 
GGGCTATTAGCTCAGGAGGTGAGAGCGCACCCCTGATAAGGGTGAGGTCCCTGGTTCGAGTCCAGGATGGCCCA
>Cyanobacterium_PCC_7702_2512633071 tRNA_Ala_TGC 
GGGGGTATAGCTCAGTTGGGAGAGCGCCTGCTTTGCAAGCAGGAAGTCAGGAGTTCGAGTCTCCTTACCTCCA
>Cyanobacterium_PCC_7702_2512633142 tRNA_Leu_GAG 
GCGGATGTGGCGGAATTGGTATACGCGCACGTTTGAGGGGCGTGTGGCTTTGCCATGCGAGTTCGAGTCTCGCCATCCGCA			
>Cyanobacterium_PCC_7702_2512633231 tRNA_Val_TAC 
GGGCGGTTAGCTCAGTTGGTAGAGCGCCTGCCTTACAAGCAGGATGTCACAGGTTCGAGTCCTGTACTGCCCA
>Cyanobacterium_PCC_7702_2512633360 tRNA_Thr_TGT 
GCCAGCATAGCACAGCGGTAGTGCATCCGACTTGTAATCGGAAGGTCGTCGGTTCAAATCCGACTGCTGGCT
>Cyanobacterium_PCC_7702_2512633414 tRNA_Arg_ACG 
GGGCGTGTAGCTCAGTGGACTAGAGCACGTGGCTACGGACCACGGTGTCGGGGGTTCGAATCCCTCCTCGCCCG
>Cyanobacterium_PCC_7702_2512633458 tRNA_Gln_TTG 
TGGGGCGTAGCCAAGCGGTAAGGCAGCGGGTTTTGGTCCCGCCATTCCTAGGTTCGAATCCTAGCGCCCCAG
>Cyanobacterium_PCC_7702_2512633636 tRNA_Lys_TTT 
GGGTCGCTAACTCAATGGTAGAGTACTCGGCTTTTAACCGATTAGTTCTGGGTTCGAATCCCAGGCGACCCA
>Cyanobacterium_PCC_7702_2512633747 tRNA_Pro_CGG 
CGGGATGTAGCGCAGCTTGGTAGCGCACTTCGTTCGGGACGAAGGGGCCGCTGGTTCGAATCCAGTCATCCCGA
>Cyanobacterium_PCC_7702_2512633751 tRNA_Asn_GTT 
TCCTCAGTAGCTCAGTGGTAGAGCGGTCGGCTGTTAACCGATTGGTCGCAGGTTCGAATCCTGCCTGGGGAG
>Cyanobacterium_PCC_7702_2512633771 tRNA_Met_CAT 
GGCTCAGTAGCTCAGTCGGTTAGAGCGGGGGACTCATAAGCCCTAGGTCGTGTGTTCGAATCACACCTGAGCCA			
>Cyanobacterium_PCC_7702_2512633810 tRNA_Thr_GGT 
GCCCGTGTAGCTCAGTGGTAGAGCACACCCTTGGTAAGGGTGAGGTCACGAGTTCAATCCTCGTCACGGGCT
>Cyanobacterium_PCC_7702_2512633811 tRNA_Tyr_GTA 
GGGTCGGTGTCCGAGTGGTTAATGGAGACGGACTGTAAATCCGTTGGCTTGCGCCTACGCTGGTTCGAATCCAGCCCGGCCCACCT		
>Cyanobacterium_PCC_7702_2512633866 tRNA_Gly_GCC 
GCGGGTATAGCTCAGTGGTAGAGCGTCACCTTGCCAAGGTGAATGTCGCGCGTTCGAATCGCGTTACCCGCT
>Cyanobacterium_PCC_7702_2512633898 tRNA_Arg_CCG 
GGGCGCGTAGCTCAGTGGATTAGAGCGTCAGATTCCGGTTCTGTAGGTCGGGGGTTCGAATCCCTCCGCGCTCG			
>Cyanobacterium_PCC_7702_2512634048 tRNA_Leu_CAG 
GCGGAACTGGCGGAATTGGCAGACGCGCTAGATTCAGGTTCTAGTGCCGCAAGGCTTCCGGGTTCAAGTCCCGGGTTCCGCA		
>Cyanobacterium_PCC_7702_2512634051 tRNA_Leu_CAA 
GGGCGGGTGGCGAAACTGGTAGACGCACCACACTCAAAATGTGGCGGGCTTGCGCCCATAGGAGTTCGACTCTCCTCCTGCCCA		
>Cyanobacterium_PCC_7702_2512634096 tRNA_His_GTG 
GCGAGCGTAGCCAAGCGGTTAAGGCAGAGGATTGTGGTTCCTCCATCCGTGGGTTCGAATCCCATCGCTCGCCCTA
>Cyanobacterium_PCC_7702_2512634171 tRNA_Gly_TCC 
GCGGGCATAGTTTAGTGGTAAAACCATAGCCTTCCAAGCTATTGATGCGGGTTCGATTCCCGCTGCCCGCT
>Cyanobacterium_PCC_7702_2512634247 tRNA_Ser_GGA 
GGAGAGATGGCCGAGTGGTTGAAGGCGCAGCACTGGAAATGCTGTTTGGGGGCAACCTCAACGAGGGTTCGAATCCCTCTCTCTCCG		
>Cyanobacterium_PCC_7702_2512634249 tRNA_Lys_CTT 
GGGTGACTAGCTCAACGGTAGAGCAGTGGACTCTTAATCCATTGGTTGCGGGTTCGAATCCCTCGTCACCCA
>Cyanobacterium_PCC_7702_2512634302 tRNA_Met_CAT 
GTTTGATTAGCTCAGTGGAGGAGCAGCCAACTCATAATTGGTCGGACGCAGGTTCGAATCCTGCATCAAATACCC
>Cyanobacterium_PCC_7702_2512634475 tRNA_Val_GAC 
GGACGTATAGCTCAGCTGGTTAGAGCGCTACGTTGACATCGTAGAGGTCACTGGTTCGAGTCCAGTTACGTCCA
>Cyanobacterium_PCC_7702_2512634576 tRNA_Cys_GCA 
GGCGGCATAGCCAAGTGGTAAGGCAGAGGTCTGCAAAACCTTTATTCCCCGGTTCAAATCCGGGTGCCGCCT
>Cyanobacterium_PCC_7702_2512634674 tRNA_Leu_TAG 
GCGGATGTGGCGGAATTGGTAGACGCGCTAGATTTAGGTTCTAGTTCCGTAAGGAGTGAAGGTTCGAGTCCTTTCATCCGCATCA		
>Cyanobacterium_PCC_7702_2512634710 tRNA_Ser_TGA 
GGAGAGGTGGCAGAGTGGTCGAATGCGCTCGACTTGAAATCGAGAGATGTGAAAGCATCCGTGGGTTCGAATCCCACCCTCTCCG		
>Cyanobacterium_PCC_7702_2512634742 tRNA_Met_CAT 
CGCGGGATAGAGCAGCCTGGTAGCTCGTCGGGCTCATAACCCGAAGGTCGATGGTTCAAATCCATCTCCCGCCACCA
>Cyanobacterium_PCC_7702_2512634876 tRNA_Asp_GTC 
GGGACTGTAGTTCAATTGGTTAGAGCACCGCCCTGTCACGGCGGAAGTTGCGGGTTCGAGCCCCGTCAGTCCCG
>Cyanobacterium_PCC_7702_2512634934 tRNA_Gly_CCC 
GCGGGTGTAGTTCAGTGGTAGAACGTCAGCTTCCCAAGCTGAATGTCGTGGGTTCGAGTCCCATTACCCGCT
>Cyanobacterium_PCC_7702_2512634980 tRNA_Ile_GAT 
GGGCTATTAGCTCAGGAGGTGAGAGCGCACCCCTGATAAGGGTGAGGTCCCTGGTTCGAGTCCAGGATGGCCCA
>Cyanobacterium_PCC_7702_2512634981 tRNA_Ala_TGC 
GGGGGTATAGCTCAGTTGGGAGAGCGCCTGCTTTGCAAGCAGGAAGTCAGGAGTTCGAGTCTCCTTACCTCCA
>Cyanobacterium_PCC_7702_2512635013 tRNA_Arg_CCT 
GGGGCTGTAGCTCAGTTGGATAGAGCGAGCGCCTCCTAAGCGCTAGGTCGCGCGTTCGAATCGCGCCAGTCCCG
>Cyanobacterium_PCC_7702_2512635078 tRNA_Trp_CCA 
GCGCTCTTAGTTCAGTTGGTAGAACGCAGGTCTCCAAAACCTGATGTCGGGGGTTCGAGTCCTCCAGGGCGCG
>Cyanobacterium_PCC_7702_2512635204 tRNA_Ala_TGC 
GGGGGTATAGCTCAGTTGGGAGAGCGCCTGCTTTGCAAGCAGGAAGTCAGGAGTTCGAGTCTCCTTACCTCCA
>Cyanobacterium_PCC_7702_2512635205 tRNA_Ile_GAT 
GGGCTATTAGCTCAGGAGGTGAGAGCGCACCCCTGATAAGGGTGAGGTCCCTGGTTCGAGTCCAGGATGGCCCA
>Cyanobacterium_PCC_7702_2512635213 tRNA_Ser_CGA 
GGAGAGGTGGCAGAGTGGTTGAATGCGGCGCACTCGAAATGCGTTGACAGGGTGACCTGTTCGGGGGTTCGAATCCCCCCCTCTCCG		
>Cyanobacterium_PCC_7702_2512635299 tRNA_Pro_GGG 
CGGGGCGTAGCGCAGCTTGGTAGCGCGCCACTTTGGGGTAGTGGAGGTCGTGGGTTCAAATCCCGCCGCTCCGA
>Cyanobacterium_sp._ESFC-1_2517645326 tRNA_Val_GAC 
GGACGCATAGCTCAGTTGGTTAGAGTACCACGTTGACATCGTGGGGGTCACTGGTTCGAGTCCAGTTGCGTCCA
>Cyanobacterium_sp._ESFC-1_2517645370 tRNA_His_GTG 
GCGAGCGTAGCCAAGTGGTTAAGGCAGCGGATTGTGATTCCGCCATTCGCGGGTTCAAGTCCCGTCGTTCGCC
>Cyanobacterium_sp._ESFC-1_2517645377 tRNA_Ala_TGC 
GGGGGTATAGCTCAGTTGGTAGAGCGCCTGCTTTGCAAGCAGGATGTCAGCGGTTCGAATCCGCTTACCTCCA
>Cyanobacterium_sp._ESFC-1_2517645385 tRNA_Met_CAT 
GGCTCAGTAGCTCAGTTGGTTAGAGCAGGGGACTCATAAGCCTCGTGCCGCGTGTTCAAATCACGCCTGAGCCA
>Cyanobacterium_sp._ESFC-1_2517645422 tRNA_Leu_CAG 
GCGGAACTGGCGGAATTGGTAGACGCGCTAGATTCAGGTTCTAGTGGGAGTTTATCCTGTGCGAGTTCAAGTCTCGCGTTCCGCA	
>Cyanobacterium_sp._ESFC-1_2517645670 tRNA_Gln_TTG 
TGGGGTATCGCCAAGCGGTAAGGCAGCGGGTTTTGGTCTCGCCATCCCAGGTTCGAATCCTGGTACCCCAG
>Cyanobacterium_sp._ESFC-1_2517645726 tRNA_Leu_CAA 
GGGCAAGTGGCGGAATTGGTAGACGCACTACACTCAAAATGTAGCGGCCACTGGTCATGAGAGTTCGAGTCTCTCCTTGCCCATCA		
>Cyanobacterium_sp._ESFC-1_2517645860 tRNA_Arg_ACG 
GGGCTTGTAGCTCAGTGGACTAGAGCACGTGGCTACGGACCACGGTGTCGGGGGTTCGAATCCCTCCTAGCCCG
>Cyanobacterium_sp._ESFC-1_2517645901 tRNA_Val_CAC 
GGGCGATTAGCACAGGGGTAGCGCACTTCCTTCACACGGAAGGGGTCACTGGTTCAAATCCAGTATCGCCCA
>Cyanobacterium_sp._ESFC-1_2517645962 tRNA_Glu_TTC 
GCCCCCATCGTCTAGAGGCCTAGGACACCTCCCTTTCACGGAGGCGACAGGGATTCGAATTCCCTTGGGGGTATCA
>Cyanobacterium_sp._ESFC-1_2517645978 tRNA_Leu_GAG 
GCGGATGTGGTGGAATTGGTAGACACGCACGCTTGAGGGGCGTGTGGCTCACGCTGTGCGAGTTCGAGTCTCGCCATCCGCA		
>Cyanobacterium_sp._ESFC-1_2517646142 tRNA_Asp_GTC 
GGGACTGTAGTTCAACTGGTTAGAGCACCGCCCTGTCACGGCGGAAGTTGCGGGTTCGAGCCCCGTCAGTCCCG
>Cyanobacterium_sp._ESFC-1_2517646186 tRNA_Asn_GTT 
TCCTCAGTAGCTCAGTGGTAGAGCGGTCGGCTGTTAACCGATTGGTCGCAAGTTCGAATCTTGCCTGGGGAG
>Cyanobacterium_sp._ESFC-1_2517646396 tRNA_Met_CAT 
CGCGGGATAGAGCAGTCTGGTAGCTCGTCGGGCTCATAACCCGAAGGTCGGTGGTTCAAATCCGCCTCCCGCTA
>Cyanobacterium_sp._ESFC-1_2517646408 tRNA_Phe_GAA 
GCCAGGATAGCTCAGTCGGTAGAGCAGAGGACTGAAAATCCTCGTGTCGGCGGTTCAAATCCGCCTCCCGGCA
>Cyanobacterium_sp._ESFC-1_2517646453 tRNA_Gly_TCC 
GCGGGCATAGTTTAGTGGTAAAACCACAGCCTTCCAAGCTGTTGATGCGGGTTCGATTCCCGCTGCCCGCT
>Cyanobacterium_sp._ESFC-1_2517646684 tRNA_Asp_GTC 
GGGGTTGTAACTCAGTGGTGAGAGTGCCTGTCTGTCGAACAGGAAGTCGCGGGTTCAAATCCCGTCAGCCCCG
>Cyanobacterium_sp._ESFC-1_2517646685 tRNA_Cys_GCA 
GCATCGGTAGCCAAGAGGTTGAAGGCGGGAGCCTGCAAAGCTCTTATTCGTGGGTTCGACTCCCACCCGATGCT
>Cyanobacterium_sp._ESFC-1_2517646686 tRNA_Met_CAT 
TGCAGCGTAGCACAACGGCAGTGCGCCTGGCTCATAACCAGGAAAGTGTGGGTTCAACTCCCATCGCTGCAACCA
>Cyanobacterium_sp._ESFC-1_2517646687 tRNA_Trp_CCA 
GTGGGGATGGTGTAATGGCTAACATTTCGGTCTCCAAAACCGACGCTCTGGGTTCAAATCCCAGTCCCCGCG
>Cyanobacterium_sp._ESFC-1_2517646688 tRNA_Glu_TTC 
GGTGCCGTAGGCAAATTGGTTAAGCCGCTTGACTTTCAATCAGGTGAATGCGGGTTCAAACCCCGTCGGCACTT
>Cyanobacterium_sp._ESFC-1_2517646689 tRNA_Tyr_GTA 
GGGTTGGTATCCAAATTGGGAACGGAACCTGACTGTAAATCAGGTGCCATCGGCTTTGGGGGTTCGAGTCCCTCCCAACCCA			
>Cyanobacterium_sp._ESFC-1_2517646690 tRNA_Ser_GCT 
GGAGAGGTGGCTGAGTGGCCGAAAGCGTCCTCCTGCTAAGAGGAAACGGGGTGTCAAGCTCCGTCGAGGGTTCAAATCCCTCCCTCTCCGCCA		
>Cyanobacterium_sp._ESFC-1_2517646691 tRNA_Arg_ACG 
GAGAGTGTGGTGTAACTGGACAACACATTAGTCTACGAAACTAAAGACTTGGGGGTTCAAGTCCCTCCACTCTCG
>Cyanobacterium_sp._ESFC-1_2517646692 tRNA_Phe_GAA 
CCCCCGGTAGCTCAGTGGGTCAGAGCGCTGGTTTGAAGCACCAGAGGTCGTCAGTTCAATACTGACCTGGGGGA
>Cyanobacterium_sp._ESFC-1_2517646693 tRNA_Asn_GTT 
TGCCTTGTAGCTCAATGGTGGAGCAAGCGGCTGTTAACCGCGAGGTTGTGGGTTCGAGTCCCACCGAGGCAG				
>Cyanobacterium_sp._ESFC-1_2517646694 tRNA_Gln_CTG 
TGCCGAGTAGACGAATTGGTAAAGTCGCCTGTCTCTGAAACAGGAAATTGTAGGTTCGACTCCTACCTCGGCAG
>Cyanobacterium_sp._ESFC-1_2517646695 tRNA_Gln_TTG 
TGGGAAGTACGCAAACAGGTAAAGCGACCTGCCTTTGAAGCAGATGTTTGAAGGTTCGATTCCTTCCTTCCCAG				
>Cyanobacterium_sp._ESFC-1_2517646696 tRNA_Leu_CAA 
ACTCCTGTAGCCCAATTTGGTAGAGGCGGCTGAGTCAAAATCAGTTTATGTGTAGGTTCGATTCCTATCAGGAGTA
>Cyanobacterium_sp._ESFC-1_2517646697 tRNA_Leu_TAA 
GCTCCTGTGGCCCAATTGGCAGAGGCGGCAGATTTAAAATCTGTTCATCGTGTGGGTTCGACTCCCACCAGGAGTA
>Cyanobacterium_sp._ESFC-1_2517646698 tRNA_Pro_TGG 
CCGGGTGTAGCGCAGTTTGGTAGCGCGTCTGCTTTGGGAGCAGAATGTCGCAGGTTCAAATCCTGCCACCCGGA
>Cyanobacterium_sp._ESFC-1_2517646699 tRNA_Leu_CAG 
ACCCTTGTGACGGAACGGAAGACGTACTGTACTCAGAATGCAGGTTTTGTGGGTTCGACTCCCACCAAGGGTA
>Cyanobacterium_sp._ESFC-1_2517646700 tRNA_Ser_GCT 
GCCCCCGTAGCCCAATCGGAAGAGGCTCTCTTGCTAAGAACCTAGTGAGTGCTGGTTCGAGTCCAGTCGGGGGTA		
>Cyanobacterium_sp._ESFC-1_2517646701 tRNA_Thr_CGT 
GCAGGTGTGATGTAAGCGGCAACATGAAGCTTTCGTAAGGCTTTCTTGCAGGTTCAAGTCCTGTCACCTGCT
>Cyanobacterium_sp._ESFC-1_2517646702 tRNA_Pseudo_GGT 
GCAGATGTGGTGTGAATTGGTCAACATCGAGACGTGGTATGTCTTGGCTGCGGGTTCAAATCCTGCCATCTGCT
>Cyanobacterium_sp._ESFC-1_2517646703 tRNA_Lys_TTT 
GGGAATGTAGCTCAATGGCTAGAGCATTCGGCTTTTAACCGATGGGTTGTAGGTTCGAGTCCTACCATTCCCA		
>Cyanobacterium_sp._ESFC-1_2517646704 tRNA_Pseudo_TGT 
GCAAGCGTGATGTAATGGGCAACATAAGGCTCTTGTAAAGCTTTTTTGCGAGTTCGAGTCTCGCCGCTTGCT
>Cyanobacterium_sp._ESFC-1_2517646708 tRNA_Gly_TCC 
GCGGATATGGTGTAATGGCAGCACTCAAGCCTTCCAAGCTTTTAGTACGAGTTCGAGTCTCGTTATCCGCT
>Cyanobacterium_sp._ESFC-1_2517646709 tRNA_Pseudo_GCC 
GCGAGTGTGATGTAATTGGGAGCATCTGAGTACGCCATACTCAGCGCACGGGTTCAAGTCCCGTCACTCGCT
>Cyanobacterium_sp._ESFC-1_2517646710 tRNA_Val_TAC 
AGTCCTGTAGCTCAATCGGTAGAGTCCTTGTCTTACAAACAAGTTGTTGCAGGTTCGAGTCCTGTCAGGACTA
>Cyanobacterium_sp._ESFC-1_2517646711 tRNA_Arg_TCT 
GGGAGTGTAGCTCAATGGAATAGAGTATCGATCTTCTAAATCGAATGTTGTAGGTTCGAGTCCTACCACTCCTG
>Cyanobacterium_sp._ESFC-1_2517646713 tRNA_Ala_TGC 
GGGGACTTGGTGTAACGGTAACATGAGACTCTTGCACAGTCTTGATAGGGGTTCAATTCCCCTAGTCTCCA
>Cyanobacterium_sp._ESFC-1_2517646714 tRNA_His_GTG 
GTGTCTGAAGTCGAAGTGGTCGAGACGCTGGTTTGTGAAGCCAGTTATTAGCGGGTTCGAGTCCCGTCGGATGCC
>Cyanobacterium_sp._ESFC-1_2517646721 tRNA_Leu_TAG 
GCGGATGTGGCGGAATTGGTAGACGCGCTAGATTTAGGTTCTAGTTTCCTCGCGAAGTGAAGGTTCAAGTCCTTTCATCCGCA		
>Cyanobacterium_sp._ESFC-1_2517646832 tRNA_Arg_CCG 
GGGCATGTAGCTCAGGGGATAGAGCACCAGATTCCGGTTCTGGGTGTCGGGGGTTCAAATCCCTCCATGCTCG
>Cyanobacterium_sp._ESFC-1_2517646935 tRNA_Leu_TAA 
GGGGGCGTGGCGGAATGGTAGACGCTACGGACTTAAAATCCGTTGAGGCTAAAACCTCGTGTGGGTTCAAGTCCCACCGCCCCCA		
>Cyanobacterium_sp._ESFC-1_2517647171 tRNA_Ser_GCT 
GGAGAGGTGGCTGAGTGGTCGAAAGCGGTGGATTGCTAATCCATTGTACGTCTAATTGACGTACCGAGGGTTCGAATCCCTCCCTCTCCG	
>Cyanobacterium_sp._ESFC-1_2517647373 tRNA_Ile_GAT 
GGGCTATTAGCTCAGGTGGTTAGAGCGCACCCCTGATAAGGGTGAGGTCCCTGGTTCAAGTCCAGGATGGCCCATCA
>Cyanobacterium_sp._ESFC-1_2517647876 tRNA_Thr_CGT 
GCCGATGTAGCTCAGTGGTAGAGCACTCGATTCGTAATCGAGCGGTCAGGGGTTCAAATCCCCTCATCGGCT
>Cyanobacterium_sp._ESFC-1_2517648010 tRNA_Pro_TGG 
CGGGATGTAGCGCAGCTTGGTAGCGCGCCTGCTTTGGGAGCAGGATGTCGCAGGTTCAAATCCTGTCATCCCGA
>Cyanobacterium_sp._ESFC-1_2517648076 tRNA_Lys_CTT 
GGGAATGTAGCTCAAGGGTAGAGCAGGTGACTCTTAATCACTCGGTTATAGGTTCGAGTCCTATCATTCCCA
>Cyanobacterium_sp._ESFC-1_2517648181 tRNA_Gly_GCC 
GCGGGTATAGCTCAGTGGTAGAGCGTCACCTTGCCAAGGTGAATGTCGCGCGTTCGAATCGCGTTACCCGCT
>Cyanobacterium_sp._ESFC-1_2517648213 tRNA_Met_CAT 
CCAGGGTTGGCCGAGCGGTTTAGGCAGCGAACTCATAATTCGCCCCAGGCAGGTTCAACTCCTGCACCCTGGA
>Cyanobacterium_sp._ESFC-1_2517648271 tRNA_Leu_TAG 
ACGCATTTAGAGCAACTTGGTAGCTCGTTTGATTTAGCATCAAAAGGTTACAGGTTCAAATCCTGTAATGTGTACCA
>Cyanobacterium_sp._ESFC-1_2517648273 tRNA_Met_CAT 
TACATACTAGCCTAATGGTAAAGGCACTTGACTCATAATCAAGCGAATACGGGTTCAACTCCTGTGTGTGACACAA
>Cyanobacterium_sp._ESFC-1_2517648418 tRNA_Gly_CCC 
GCGGATATAGTTCAGTGGTAGAACGTCAGCTTCCCAAGCTGAATGTCGTGGGTTCGAGTCCCATTATCCGCT
>Cyanobacterium_sp._ESFC-1_2517648844 tRNA_Ser_GGA 
GGAGAGGTGGCCGAGCGGTCGAAGGCGCAGCACTGGAAATGCTGTAATATCTTACGGTATTCGAGGGTTCGAATCCCTCCCTCTCCG		
>Cyanobacterium_sp._ESFC-1_2517648868 tRNA_Val_TAC 
GGGCGATTAGCTCAGAGGTAGAGCGCCTGCCTTACAAGCAGGATGTCACTGGTTCGACCCCAGTATCGCCCA
>Cyanobacterium_sp._ESFC-1_2517648894 tRNA_Pro_GGG 
CGGGGCGTAGCGCAGCTTGGTAGCGCACCACTTTGGGGTAGTGGGGGTCGTGGGTTCAAATCCCGCCGCTCCGA
>Cyanobacterium_sp._ESFC-1_2517649049 tRNA_Pro_CGG 
CGGGATGTGGCGCAGCTTGGTAGCGCACTTCGTTCGGGACGAAGGGGCCGCTGGTTCGAATCCAGTCATCCCGA
>Cyanobacterium_sp._ESFC-1_2517649225 tRNA_Tyr_GTA 
GGGTCGATGCCCGAGTGGTTAATGGGGGCGGACTGTAAATCCGCTGGCTACGCCTACGCTGGTTCAAATCCAGCTCGGCCCACCA		
>Cyanobacterium_sp._ESFC-1_2517649226 tRNA_Thr_GGT 
GCCCGTGTAGCTCAGTGGTAGAGCACACCCTTGGTAAGGGTGAGGCCACGAGTTCAATCCTCGTCACGGGCT
>Cyanobacterium_sp._ESFC-1_2517649227 tRNA_Arg_TCT 
GGGTGCGTAACTCAGGTGGATAGAGTAGCTGCCTTCTAAGCAGCGAGTCGCAGGTTCGAGTCCTGCCGCACCCG
>Cyanobacterium_sp._ESFC-1_2517649268 tRNA_Ser_CGA 
GGAGAGGTGGCAGAGCGGTTGAATGCGGCGGTCTCGAAAACCGCTAAGGTGTCAAAGCCTTCGAGGGTTCGAATCCCTCCCTCTCCG		
>Cyanobacterium_sp._ESFC-1_2517649274 tRNA_Ile_GAT 
GGGCTATTAGCTCAGGTGGTTAGAGCGCACCCCTGATAAGGGTGAGGTCCCTGGTTCAAGTCCAGGATGGCCCATCA
>Cyanobacterium_sp._ESFC-1_2517649309 tRNA_Cys_GCA 
GGCGGCATAGCCAAGTGGTAAGGCAGGGGTCTGCAAAATCCTTATCCCCAGTTCGAATCTGGGTGCCGCCTTCA
>Cyanobacterium_sp._ESFC-1_2517649500 tRNA_Lys_TTT 
GGGTCGCTAGCTCAACGGTAGAGTACTCGGCTTTTAACCGATTGGTTCTGGGTTCGAATCCCAGGCGACCCA
>Cyanobacterium_sp._ESFC-1_2517649594 tRNA_Ser_TGA 
GGAGAGGTGGCAGAGTGGTCGATCGCGTTCGACTTGAAATCGAATGAACCGAGAGGTTCCGTGGGTTCGAATCCCACCCTCTCCG		
>Cyanobacterium_sp._ESFC-1_2517649774 tRNA_Ala_GGC 
GGGGTTATAGCTCAGTTGGTAGAGCACCTCAATGGCATTGAGGGGGTCAGCGGTTCGAATCCGCTTAGCTCCA
>Cyanobacterium_sp._ESFC-1_2517649876 tRNA_Thr_TGT 
GCTGGTGTAGCTCAGTGGTAGAGCAGCTGATTTGTAATCAGCCGGTCGCAAGTTCAAATCTTGTCACCAGCT
>Cyanobacterium_sp._ESFC-1_2517649879 tRNA_Trp_CCA 
GCGCTCTTAGTTCAGTTGGTAGAACGCAGGTCTCCAAAACCTGATGTCGGGGGTTCAAGTCCTCCAGGGCGCG
>Cyanobacterium_sp._ESFC-1_2517649985 tRNA_Ala_CGC 
GGGGGATTAGCTCAGTTGGTAGAGCGCTGCGATCGCACCGCAGAGGTCAGGGATTCGAGTTCCCTATCCTCCA
>Cyanobacteriumstanieri_PCC_7202_2503365390 tRNA_Pro 
CGAGATGTAGCGCAGCTTGGTAGCGCGCCTGCTTTGGGAGCAGGATGCCGCAGGTTCAAATCCTGTCATCTCGA
>Cyanobacteriumstanieri_PCC_7202_2503365461 tRNA_Asp 
GGGACTGTAGCTCAGCTGGTTAGAGTGCTTGCCTGTCACGCAAGATGTCGCGGGTTCGAGCCCCGTCAGTCCCG
>Cyanobacteriumstanieri_PCC_7202_2503365547 tRNA_Asn 
TCCTCGATAGCTCAGCGGTAGAGCGGTCGGCTGTTAACCGATTGGTCGTAGGTTCGAATCCTACTCGGGGAG
>Cyanobacteriumstanieri_PCC_7202_2503365553 tRNA_Met 
CCAGGGTTGGCCGAGCGGTTGAGGCAGCGAACTCATAATTCGCCCTAGACAGGTTCAACTCCTGTACCCTGGA
>Cyanobacteriumstanieri_PCC_7202_2503365563 tRNA_Ala 
GGGGCATTAGCTCATTTGGTAGAGTGCTGCGATCGCACCGCAGAGGTGAGGGGTTCAAATCCCCTATGCTCCA
>Cyanobacteriumstanieri_PCC_7202_2503365675 tRNA_Tyr 
GGGTCGATGCCCGAGTGGTTAATGGGGGCGGACTGTAAATCCGCTGGCTATGCCTACGCTGGTTCAAATCCAGCTCGGCCCA	
>Cyanobacteriumstanieri_PCC_7202_2503365676 tRNA_Thr 
GCCTTTGTAGCTCAGTGGTAGAGCACACCCTTGGTAAGGGTGAGGTCACGAGTTCAATCCTCGTCAAAGGCT
>Cyanobacteriumstanieri_PCC_7202_2503365683 tRNA_Arg 
GGGTGTGTAGCTTAGTGGATTAGAGCGGCTGACTACGGATCAGCAGGTCGGGGGTTCGAGTCCCTCCACGCCCG
>Cyanobacteriumstanieri_PCC_7202_2503365687 tRNA_Ala 
GGGGCTATAACTCAGTTGGTAGAGTGTCACAATGGCATTGTGAAAGTCAGCGGTTCGAATCCGCTTAGCTCCA
>Cyanobacteriumstanieri_PCC_7202_2503365798 tRNA_Val 
GGGCGATTAGCTCAGCGGTAGAGCGCCTGCCTTACAAGCAGGATGCCACTGGTTCAAATCCAGTATCGCCCA
>Cyanobacteriumstanieri_PCC_7202_2503365868 tRNA_Ser 
GGAGAGGTGGCAGAGTGGTTGAATGCGGCAGTCTCGAAAATTGCTAAGGGGTAACACCCTTCGGGGGTTCGAATCCCCCCCTCTCCG		
>Cyanobacteriumstanieri_PCC_7202_2503365922 tRNA_Cys 
GGCGGCATAGCCAAGTGGTAAGGCAGAGGTCTGCAAAACCTTCATCCCCCAGTTCGAATCTGGGTGCCGCCT
>Cyanobacteriumstanieri_PCC_7202_2503365931 tRNA_Leu 
GGGCGGATGGCGAAATTGGTAGACGCACCACACTCAAAATGTGGCGGCTTCGGTCATGCGAGTTCGAGTCTCGCTCTGCCCA		
>Cyanobacteriumstanieri_PCC_7202_2503365969 tRNA_Gly 
GCGGGTGTAGTTTAGTGGTAAAACCTTAGCCTTCCAAGCTAATGATGGGGGTTCGATTCCCCCCACCCGCT
>Cyanobacteriumstanieri_PCC_7202_2503365975 tRNA_Ser 
GGAGAGGTGGCTGAGCGGTTGAAAGCGGCTTCCTGCTAAGAAGTTGTGGGGTTTATAGCTCCACCGAGGGTTCGAATCCCTCCCTCTCCG	
>Cyanobacteriumstanieri_PCC_7202_2503366085 tRNA_Met 
CGCGGGATAGAGCAGTCAGGTAGCTCGTCGGGCTCATAACCCGAAGGTCGGTGGTTCAAATCCGCCTCCCGCCA
>Cyanobacteriumstanieri_PCC_7202_2503366097 tRNA_Arg 
GGGTGCGTAGCTCAGGGGATAGAGCACCAGATTCCGGTTCTGGGTGTCGGGGGTTCGAATCCCTCCGTACTCG
>Cyanobacteriumstanieri_PCC_7202_2503366170 tRNA_Leu 
GGGGGTGTGGCGGAATGGTAGACGCTGCGGACTTAAAATCCGTTGACCTTTATCGGTCGTGAGAGTTCAAGTCTCTCCACCCCCA		
>Cyanobacteriumstanieri_PCC_7202_2503366176 tRNA_Arg 
GGGGCTGTAGCTCAGTAGGATAGAGCAAGTGCCTCCTAAGCACTGGGTCGGTGGTTCGATTCCGCCCAGTCCCG
>Cyanobacteriumstanieri_PCC_7202_2503366224 tRNA_Leu 
GCGCAAGTGGCGGAATTGGTATACGCGCTAGATTCAGATTCTAGTGTTCTTAAGGACTTCCGGGTTCAAGTCCCGGTTTGCGCA		
>Cyanobacteriumstanieri_PCC_7202_2503366357 tRNA_Lys 
GGGTCGCTAGCTCAGCGGTAGAGCACTCGGCTTTTAACCGATTGGTCCTGAGTTCGAATCTCAGGCGACCCA
>Cyanobacteriumstanieri_PCC_7202_2503366461 tRNA_Ile 
GGGCTATTAGCTCAGGTGGTTAGAGCGCACCCCTGATAAGGGTGAGGTCCCTGGTTCAAGTCCAGGATGGCCCA
>Cyanobacteriumstanieri_PCC_7202_2503366462 tRNA_Ala 
GGGGGTATAGCTCAGTTGGTAGAGCGCCTGCTTTGCAAGCAGGATGTCAGCGGTTCGAGTCCGCTTATCTCCA
>Cyanobacteriumstanieri_PCC_7202_2503366655 tRNA_Leu 
GCGGACGTGGCGGAATTGGTAGACGCGCTAGATTTAGGTTCTAGTATCTCTGATGTGAGAGTTCGAGTCTCTCCGTCCGCA		
>Cyanobacteriumstanieri_PCC_7202_2503366666 tRNA_Gly 
GCGGGTATAGCTCAGTGGTAGAGCGTCACCTTGCCAAGGTGAATGTCGCGCGTTCGAATCGCGTTACCCGCT
>Cyanobacteriumstanieri_PCC_7202_2503366714 tRNA_Ala 
GGGGGTATAGCTCAGTTGGTAGAGCGCCTGCTTTGCAAGCAGGATGTCAGCGGTTCGAGTCCGCTTATCTCCA
>Cyanobacteriumstanieri_PCC_7202_2503366715 tRNA_Ile 
GGGCTATTAGCTCAGGTGGTTAGAGCGCACCCCTGATAAGGGTGAGGTCCCTGGTTCAAGTCCAGGATGGCCCA
>Cyanobacteriumstanieri_PCC_7202_2503366873 tRNA_Met 
GGCTCGGTAGCTCAGTAGGTTAGAGCAGGGGACTCATAAGCCCAAGGTCGGCAGTTCAAATCTGCCCCGAGCCA			
>Cyanobacteriumstanieri_PCC_7202_2503367091 tRNA_Ser 
GGAGAGGTGGCCGAGCGGTTGAAGGCGCAGCACTGGAAATGCTGTTTGGGGGTAACTTCAACGAGGGTTCGAATCCCTCCCTCTCCG		
>Cyanobacteriumstanieri_PCC_7202_2503367214 tRNA_His 
GCGAGCGTAGCCAAGTGGTTAAGGCAGCGGATTGTGGTTCCGCCACTCGTGGGTTCGAGTCCCATCGTTCGCC
>Cyanobacteriumstanieri_PCC_7202_2503367233 tRNA_Glu 
GCCCCCATCGTCTAGAGGCCTAGGACACCTCCCTTTCACGGAGGCGACAGGGATTCGAATTCCCTTGGGGGTA
>Cyanobacteriumstanieri_PCC_7202_2503367546 tRNA_Thr 
GCCATCTTAGCTCAATTGGTAGAGCACATCACTTGTAATGATAAGGTTATCGGTTCAAGTCCGATAGATGGCT
>Cyanobacteriumstanieri_PCC_7202_2503367704 tRNA_Trp 
ACGTCCTTAGTTCAGTTGGTAGAACGTCGGTCTCCAAAACCGAATGTCAGGGGTTCAAGTCCTCTAGGACGTG
>Cyanobacteriumstanieri_PCC_7202_2503367802 tRNA_Val 
GGACGTATAGCTCAGTTGGTTAGAGTACATCGTTGACATCGATGGGGTCGCCTGTTCGAGTCAGGCTACGTCCA
>Cyanobacteriumstanieri_PCC_7202_2503367938 tRNA_Pro 
CGGGGCGTAGCGCAGCTTGGTAGCGCACCACTTTGGGGTAGTGGGGGTCGTGGGTTCAAATCCCGCCGCTCCGA
>Cyanobacteriumstanieri_PCC_7202_2503367941 tRNA_Leu 
GCGGATGTGGCGGAATTGGTATACGCGCACGCTTGAGGGGCGTGTGGCCTTGGCCTTGCGAGTTCGAGTCTCGCCATCCGCA		
>Cyanobacteriumstanieri_PCC_7202_2503367949 tRNA_Arg 
GGGTGCGTAGCTCAGCTGGATAGAGCAACTGCCTTCTAAGCAGTCGGCCACAGGTTCGAATCCTGTCGCACCCG
>Cyanobacteriumstanieri_PCC_7202_2503368015 tRNA_Gln 
TGGGATGTCGCCAAGCGGTAAGGCAGCGGGTTTTGGTCTCGCCATTCCTAGGTTCGAATCCTAGCATCCCAG
>Cyanobacteriumstanieri_PCC_7202_2503368048 tRNA_Thr 
GCTACCTTGGCTCAATTGGTAGAGCGAATCATTCGTAATGATTAGGTTGTGGGTTCGAGTCCCATAGGTAGCT
>Cyanobacteriumstanieri_PCC_7202_2503368198 tRNA_Phe 
GCCAGGATAGCTCAGTTGGTAGAGCAGAGGACTGAAAATCCTCGTGTCGGCGGTTCAATTCCGCCTCCCGGCA
>Cyanobacteriumstanieri_PCC_7202_2503368210 tRNA_Ser 
GGAAAGGTGGCAGAGTGGTCGATCGCGCTCGACTTGAAATCGAGTGACTGGCAACAGTCCGTGGGTTCAAATCCCACCCTTTCCG		
>Cyanobacteriumstanieri_PCC_7202_2503368307 tRNA_Ile 
GGGCTATTAGCTCAGGTGGTTAGAGCGCACCCCTGATAAGGGTGAGGTCCCTGGTTCAAGTCCAGGATGGCCCA
>Cyanobacteriumstanieri_PCC_7202_2503368308 tRNA_Ala 
GGGGGTATAGCTCAGTTGGTAGAGCGCCTGCTTTGCAAGCAGGATGTCAGCGGTTCGAGTCCGCTTATCTCCA
>Cyanobiumgracile_PCC_6307_2508550568 tRNA_Pro_TGG 
CGGGGCGTGGCGCAGCTTGGTAGCGCGGGTGCTTTGGGAGCACTAGGTCGCAGGTTCGAATCCTGTCGCCCCGA
>Cyanobiumgracile_PCC_6307_2508550693 tRNA_Glu_TTC 
GCCCCCATCGTCTAGAGGCCTAGGACACCTCCCTTTCACGGAGGCGACAGGGGTTCGAATCCCCTTGGGGGTA
>Cyanobiumgracile_PCC_6307_2508550812 tRNA_Pro_GGG 
CGGGGCGTAGCGCAGCTTGGTAGCGCACCACTTTGGGGTAGTGGGGGTCGTGGGTTCAAATCCCGCCGCTCCGA
>Cyanobiumgracile_PCC_6307_2508550924 tRNA_Met_CAT 
GGCTCGGTAGCTCAGCTGGTTAGAGCGTGGGATTCATAACCCCAAGGTCGGGAGTTCAAGTCTCCCCCGAGCCA
>Cyanobiumgracile_PCC_6307_2508550996 tRNA_Ser_GGA 
GGAGAGGTGGCCGAGTGGTCGAAGGCGCAGCACTGGAAATGCTGTATAGGGGCAACTCTATCGAGGGTTCGAATCCCTCCCTCTCCG		
>Cyanobiumgracile_PCC_6307_2508551053 tRNA_Ser_TGA 
GGAGGGGTGGTCGAGTGGTTGATGGCTCCGGTCTTGAAAACCGGCGAATCGCAAGATTCCGTGGGTTCGAATCCCACCCCCTCCG		
>Cyanobiumgracile_PCC_6307_2508551211 tRNA_Met_CAT 
CGCGGGGTAGAGCAGTCTGGTAGCTCGTCGGGCTCATAACCCGAAGGTCAGGAGTTCAAATCTCCTCCCCGCCACCA
>Cyanobiumgracile_PCC_6307_2508551277 tRNA_Lys_TTT 
GGGTCGCTAGCTCAGCGGTAGAGCATTCGGCTTTTAACCGACTGGTCCTGAGTTCGAATCTCAGGCGACCCA			
>Cyanobiumgracile_PCC_6307_2508551501 tRNA_Trp_CCA 
GCGCCGTTAGTTCAGTTGGTAGAACGCAGGTCTCCAAAACCTGATGTCGGGGGTTCAAGTCCTCCACGGCGCG
>Cyanobiumgracile_PCC_6307_2508551503 tRNA_Asp_GTC 
GGGACTGTAGTTCAATCGGTTAGAGCACCGCCCTGTCACGGCGGAAGTTGCGGGTTCGAGCCCCGTCAGTCCCG
>Cyanobiumgracile_PCC_6307_2508551650 tRNA_Ala_GGC 
GGGGCCATAGCTCAGCTGGTAGAGCACCTGCATGGCATGCAGGGGGTCAGCGGTTCGAGTCCGCTTGGCTCCA
>Cyanobiumgracile_PCC_6307_2508551724 tRNA_Leu_CAG 
GCGGATGTGGCGGAATTGGTAGACGCGCTAGTTTCAGGTACTAGTGGCAGCAATGTCGTGGGAGTTCAAGTCTCCCCATCCGCA		
>Cyanobiumgracile_PCC_6307_2508551726 tRNA_Leu_CAA
GGGAGCGTGCCGGAATTGGTAGACGGACTCGACTCAAAATCGAGCGCCTTCGGGCATGTGGGTTCGAGTCCCACCGCTCCCA		
>Cyanobiumgracile_PCC_6307_2508551733 tRNA_His_GTG 
GCGGGCGTCGCCAAGTGGTTAAGGCAGTGGCTTGTGGCGCCACCATTCGGGGGTTCGAGTCCCCTCGCTCGCC
>Cyanobiumgracile_PCC_6307_2508551753 tRNA_Ser_CGA 
GGAGAGGTGGCTGAGTGGTCGAAAGCGAACGACTCGAAATCGTTTGAAGGGCAACCTTCCGTGGGTTCGAATCCCACCCTCTCCG		
>Cyanobiumgracile_PCC_6307_2508551823 tRNA_Arg_TCT 
GCTCCCTTAGCTCAGCTGGATAGAGCAGCTGCCTTCTAAGCAGCCGGTCGATGGTTCGAATCCATCAGGGGGCG
>Cyanobiumgracile_PCC_6307_2508551871 tRNA_Leu_GAG 
GCGGATGTGGTGGAATTGGTAGACACGCACGTTTGAGGGGCGTGTGGCTTCGGCCTTGCGAGTTCAAGTCTCGCCATCCGCA		
>Cyanobiumgracile_PCC_6307_2508551985 tRNA_Ala_TGC 
GGGGGTTTAGCTCAGTTGGTAGAGCGCCTGCTTTGCAAGCAGGATGTCAGCGGTTCGAGTCCGCTAACCTCCA
>Cyanobiumgracile_PCC_6307_2508551986 tRNA_Ile_GAT 
GGGCCATTAGCTCAGGTGGTTAGAGCGCACCCCTGATAAGGGTGAGGTCCCTGGTTCAAGTCCAGGATGGCCCA
>Cyanobiumgracile_PCC_6307_2508551999 tRNA_Thr_TGT 
GCCGGCTTAGCTCAGTGGTAGAGCAGCGCTTTTGTAAAGCGAAGGCCATCGGTTCAAATCCGTTAGCCGGCT			
>Cyanobiumgracile_PCC_6307_2508552056 tRNA_Arg_CCG 
GGGCATGTAGCTCAGTTGGATAGAGCGTCAGATTCCGGTTCTGAATGTCGGGGGTTCGAGTCCCTCCATGCTCGTCA
>Cyanobiumgracile_PCC_6307_2508552194 tRNA_Gln_TTG 
TGGGCCGTCGCCAAGCGGTAAGGCATCGGGTTTTGGTCCCGACATTCCTAGGTTCGAATCCTAGCGGCCCAG
>Cyanobiumgracile_PCC_6307_2508552231 tRNA_Ser_GCT 
GGAGAGGTGGCTGAGTGGTTGAAAGCGGCTCCCTGCTAAGGAGTTACAGGAGGCAACTTCTGTCGAGGGTTCGAATCCCTCCCTCTCCG	
>Cyanobiumgracile_PCC_6307_2508552244 tRNA_Pro_CGG 
CGGGATGTGGCGCAGCTTGGTAGCGCACTTCGTTCGGGACGAAGGGGCCGCAGGTTCGAATCCTGTCATCCCGA
>Cyanobiumgracile_PCC_6307_2508552276 tRNA_Ala_CGC 
GGGGAATTAGCTCAGCTGGTAGAGCGCTGCGATCGCACCGCAGAGGTCAGGGGTTCGAGTCCCCTATTCTCCA
>Cyanobiumgracile_PCC_6307_2508552289 tRNA_Leu_TAG 
GCCCACCTGGCGGAATTGGTAGACGCGCTGGATTTAGGTTCCAGTGGCTCAGGTCGTGGGGGTTCAAGTCCCCCGGTGGGCA		
>Cyanobiumgracile_PCC_6307_2508552463 tRNA_Arg_ACG 
GCGCTTGTAGCTCAGCGGATTAGAGCATCTGACTACGGATCAGAGGGTCGGGAGTTCGAATCTCTCCAGGCGCG
>Cyanobiumgracile_PCC_6307_2508552487 tRNA_Pseudo_CAT 
GGGGGTCTAGCAATCTGGTGAATGCAGCGAACTCATAATTCGCCTTAGGCGAGTTCGATCCTCGCGACCCCCA
>Cyanobiumgracile_PCC_6307_2508552020 tRNA_Phe_GAA 
GCCGGGATAGCTCAGTTGGTAGAGCAGGCGACTGAAAATCGCCGTGTCCCCAGTTCAAATCTGGGTCCTGGCA
>Cyanobiumgracile_PCC_6307_2508552041 tRNA_Cys_GCA 
GGCGGCATGGCCAAGTGGTAAGGCAGAGGATTGCAAATCCTTTATCCCCAGTTCGAATCTGGGTGCCGCCT
>Cyanobiumgracile_PCC_6307_2508552563 tRNA_Arg_CCT 
GGGGCTGTAGCTCAGCCGGATAGAGCGACGGTTTCCTAAACCGTAGGTCGTGGGTTCGAGTCCCGCCAGCCCCG
>Cyanobiumgracile_PCC_6307_2508552640 tRNA_Gly_GCC 
GCGGATGTAGCTCAGTGGTAGAGCATCTCCTTGCCAAGGAGAGGGTCGAGAGTTCGAATCTCTTCATCCGCT
>Cyanobiumgracile_PCC_6307_2508552703 tRNA_Gly_CCC 
GCGGGTGTAATTCAGTGGTAGAATGTCAGCTTCCCAAGCTGAACGTCGCCGGTTCGAGTCCGGTCACCCGCT
>Cyanobiumgracile_PCC_6307_2508552893 tRNA_Val_TAC 
GCCCGATTAGCTCAGGGGTAGAGCGCCTGCCTTACAAGCAGGATGTCGCTGGTTCGAAACCGGCATCGGGCA
>Cyanobiumgracile_PCC_6307_2508553310 tRNA_Asn_GTT 
TCCTCGGTAGCTCAGTGGTAGAGCGGTCGGCTGTTAACCGATTGGTCGCAGGTTCGAATCCCGCCCGGGGAG
>Cyanobiumgracile_PCC_6307_2508553360 tRNA_Ile_GAT 
GGGCCATTAGCTCAGGTGGTTAGAGCGCACCCCTGATAAGGGTGAGGTCCCTGGTTCAAGTCCAGGATGGCCCA
>Cyanobiumgracile_PCC_6307_2508553361 tRNA_Ala_TGC 
GGGGGTTTAGCTCAGTTGGTAGAGCGCCTGCTTTGCAAGCAGGATGTCAGCGGTTCGAGTCCGCTAACCTCCA
>Cyanobiumgracile_PCC_6307_2508553373 tRNA_Thr_GGT 
GCCCTTGTAGCTCAGCGGTAGAGCACTCCCTTGGTAAGGGAGAGGTCACGAGTTCAAGTCTCGTCAAGGGCT
>Cyanobiumgracile_PCC_6307_2508553374 tRNA_Tyr_GTA 
GGGTCGGTGCCCGAGTGGTTAATGGGGGCGGACTGTAAATCCGCTGGCTCTGCCTACGTTGGTTCAAATCCAACCCGGCCCACCT		
>Cyanobiumgracile_PCC_6307_2508553393 tRNA_Gly_TCC 
GCGGGCGTAGTTTAGTGGTAAAACCTCAGCCTTCCAAGCTGATGATGCGGGTTCGATTCCCGCCGCCCGCT
>Cyanobiumgracile_PCC_6307_2508553403 tRNA_Thr_CGT 
GCCGGTGTAGCTCAGGGGTAGAGCAACTGATTCGTAATCAGTAGGTCGTCGGTTCAAATCCGATCACCGGCT
>Cyanobiumgracile_PCC_6307_2508553528 tRNA_Val_GAC 
GGGCGATTAGCTCAGAGGTAGAGCACTACCTTGACACGGTAGGAGTCACTGGTTCGATTCCAGTATCGCCCA
>Cyanobiumgracile_PCC_6307_2508553628 tRNA_Val_CAC 
GGGCGATTAGCACAGCGGTAGCGCACTTCCTTCACACGGAAGGGGTCACTGGTTCGAATCCAGTATCGCCCA
>Cyanobiumgracile_PCC_6307_2508553736 tRNA_Leu_TAA 
GGGGGCATGGCGAAACTGGTAGACGCAGCGGACTTAAAATCCGCAGGCCGCAAGGCTGTGGGGGTTCAAGTCCCCCTGCCCCCA		
>Cyanothece_sp._BH63E_ATCC_51472_2507499255 tRNA_Val_GAC 
GGACGTATAGCTCAGTTGGTTAGAGTACATCGTTGACATCGATGGGGTCACTGGTTCGAGTCCAGTTACGTCCA
>Cyanothece_sp._BH63E_ATCC_51472_2507499290 tRNA_Ile_GAT 
GGGCTATTAGCTCAGGTGGTTAGAGCGCACCCCTGATAAGGGTGAGGTCCCTGGTTCAAGTCCAGGATGGCCCACCT
>Cyanothece_sp._BH63E_ATCC_51472_2507499434 tRNA_Ile_GAT 
GGGCTATTAGCTCAGGTGGTTAGAGCGCACCCCTGATAAGGGTGAGGTCCCTGGTTCAAGTCCAGGATGGCCCACCT
>Cyanothece_sp._BH63E_ATCC_51472_2507499764 tRNA_Gln_TTG 
TGGGGTGTCGCCAAGCGGTAAGGCAGCGGGTTTTGGTCTCGCCATTCCTAGGTTCGAATCCTAGCACCCCAGTCA
>Cyanothece_sp._BH63E_ATCC_51472_2507500222 tRNA_Leu_CAA 
GGGCGGATGGCGAAATTGGTAGACGCACCACACTCAAAATGTGGCGGCTTCGGTCATGGGGGTTCGAGTCCCCCTCTGCCCA		
>Cyanothece_sp._BH63E_ATCC_51472_2507500253 tRNA_Gly_TCC 
GCGGGTGTAGTTTAGTGGTAAAACCTTAGCCTTCCAAGCTAATGATGGGGGTTCGATTCCCCCCACCCGCT
>Cyanothece_sp._BH63E_ATCC_51472_2507500426 tRNA_Pro_GGG 
CGGGGCGTAGCGCAGCTTGGTAGCGCACTACTTTGGGGTAGTAGGGGTCGTGGGTTCAAATCCCGCCGCTCCGA
>Cyanothece_sp._BH63E_ATCC_51472_2507500495 tRNA_Leu_TAG 
GCGGACGTGGCGGAATTGGTAGACGCGCTAGATTTAGGTTCTAGTGTCTTTGGCGTGAGAGTTCGAGTCTCTCCGTCCGCA		
>Cyanothece_sp._BH63E_ATCC_51472_2507500519 tRNA_Leu_GAG 
GCGGATGTGGTGGAATCGGTAGACACGCACGCTTGAGGGGCGTGTGGCTCACGCCATGCGAGTTCAAGTCTCGCCATCCGCA		
>Cyanothece_sp._BH63E_ATCC_51472_2507500600 tRNA_Ser_GCT 
GGAGAGGTGGCTGAGTGGTTGAAAGCGGCTCCCTGCTAAGGAGTTATGGGTTAACGCCCATCGAGGGTTCGAATCCCTCCCTCTCCG		
>Cyanothece_sp._BH63E_ATCC_51472_2507500603 tRNA_Leu_CAG 
GCGGAACTGGCGGAATTGGTAGACGCGCTAGATTCAGGTTCTAGTGTCCCTTGGGACTTTCGGGTTCAAGTCCCGAGTTCCGCATCA		
>Cyanothece_sp._BH63E_ATCC_51472_2507500873 tRNA_Thr_TGT 
GCTTCCTTAGCTCAGTTGGTAGAGCAACTCACTTGTAATGAGTAGGTCGTCGGTTCAAGTCCGACAGGGAGCT
>Cyanothece_sp._BH63E_ATCC_51472_2507500917 tRNA_Met_CAT 
GGCTCGGTAGCTCAGTTGGTTAGAGCAGGGGACTCATAAGCCCAAGGTCGGCAGTTCAAATCTGCCCCGAGCCA		
>Cyanothece_sp._BH63E_ATCC_51472_2507500924 tRNA_Met_CAT 
GGCTCGGTAGCTCAGTTGGTTAGAGCAGGGGACTCATAAGCCCAAGGTCGGCAGTTCAAATCTGCCCCGAGCCA		
>Cyanothece_sp._BH63E_ATCC_51472_2507500997 tRNA_Trp_CCA 
GCGCTCTTAGTTCAGTTGGTAGAACGCAGGTCTCCAAAACCTGATGTCGGGGGTTCAAGTCCTCCAGGGCGCG
>Cyanothece_sp._BH63E_ATCC_51472_2507501080 tRNA_Thr_GGT 
GCCCGTGTGGCTCAGTGGTAGAGCACACCCTTGGTAAGGGTGAGGTCACGAGTTCAATCCTCGTCACGGGCT
>Cyanothece_sp._BH63E_ATCC_51472_2507501081 tRNA_Tyr_GTA 
GGGTCGATGCCCGAGTGGTTAATGGGGGCGGACTGTAAATCCGCTGGCTATGCCTACGCTGGTTCAAATCCAGCTCGGCCCACCA		
>Cyanothece_sp._BH63E_ATCC_51472_2507501112 tRNA_Arg_CCG 
GGACACGTAGCTCAGTGGATAGAGCACCAGGTTCCGGTCCTGGGTGTCGGGGGTTCAAATCCCTCCGTGTTCG
>Cyanothece_sp._BH63E_ATCC_51472_2507501243 tRNA_Met_CAT 
CGCGGGATAGAGCAGTCTGGTAGCTCGTCGGGCTCATAACCCGAAGGTCGGTGGTTCAAATCCGCCTCCCGCTA
>Cyanothece_sp._BH63E_ATCC_51472_2507501280 tRNA_Pseudo_TTT 
GACGGAGTAGCTCAGTTGGTAGAGCAACTTAACATCCTTATTCACCCCTTGCCTTTTAGGCCGAAGAATGAGGGTTATCGACCTAAAAGCGAAGTCTGACACGGGTTCGAGTCCCGTCTCCGTCACCA		
>Cyanothece_sp._BH63E_ATCC_51472_2507501467 tRNA_Ala_CGC 
GGGGAATTAGCTCAGTTGGTAGAGCGCTGCGATCGCACCGCAGAGGTCAGGGGTTCGAGTCTCCTATTCTCCA
>Cyanothece_sp._BH63E_ATCC_51472_2507501589 tRNA_Met_CAT 
CCAGGGTTGGCCGAGCGGTTTAGGCAACGAACTCATAATTCGTGCTAGGCAGGTTCAACTCCTGCACCCTGGA
>Cyanothece_sp._BH63E_ATCC_51472_2507501600 tRNA_Arg_TCT 
GGGTGTGTAGCTCAATGGATAGAGCAACAGCCTTCTAAGCTGTCGGTTACAGGTTCGAGTCCTGTCACACCCG
>Cyanothece_sp._BH63E_ATCC_51472_2507501625 tRNA_Gly_CCC 
GCGGATGTAGTTCAGTGGTAGAACGTCACCTTCCCAAGGTGAATGTCGTGGGTTCGAGTCCCATCATCCGCT
>Cyanothece_sp._BH63E_ATCC_51472_2507501653 tRNA_Gly_GCC 
GCGGGTGTAGCTCAGTGGTAGAGCGTCACCTTGCCAAGGTGAATGTCGCGCGTTCGAATCGCGTCACCCGCT
>Cyanothece_sp._BH63E_ATCC_51472_2507501718 tRNA_Arg_ACG 
GGGCTTGTAGCTTAGTGGATTAGAGCGTGTGGCTACGGACCACAAGGTCGGGGGTTCGAGTCCCTCCAAGCCCGTCA
>Cyanothece_sp._BH63E_ATCC_51472_2507501756 tRNA_Pro_CGG 
CGGGATGTAGCGCAGCTTGGTAGCGCACTTCGTTCGGGACGAAGGGGCCGCTGGTTCGAATCCAGTCATCCCGA
>Cyanothece_sp._BH63E_ATCC_51472_2507502044 tRNA_Val_TAC 
GGGCGATTAGCTCAGCGGTAGAGCTCCTGCCTTACAAGCAGGCTGTCACTGGTTCAAATCCAGTATCGCCCA
>Cyanothece_sp._BH63E_ATCC_51472_2507502085 tRNA_Thr_CGT 
GCCACGTTAGCTCAGTTGGTAGAGCACATCACTCGTAATGATGGGGTCATCGGTTCAAGTCCGATACGTGGCT
>Cyanothece_sp._BH63E_ATCC_51472_2507502103 tRNA_Ser_TGA 
GGAGAGGTGGCAGAGTGGTCGAACGCGCCCGACTTGAAATCGGGTTTGGTTAATAGCCAACGTGGGTTCGAATCCCACCCTCTCCG		
>Cyanothece_sp._BH63E_ATCC_51472_2507502138 tRNA_Ala_TGC 
GGGGAATTAGCTCAGTTGGTAGAGCGCCTGCTTTGCAAGCAGGATGTCAGCGGTTCAAGTCCGCTATTCTCCA
>Cyanothece_sp._BH63E_ATCC_51472_2507502161 tRNA_Asp_GTC 
GGGACTGTAGTTCAACTGGTTAGAGCACCGCCCTGTCACGGCGGAAGTTGCGGGTTCGAGCCCCGTCAGTCCCG
>Cyanothece_sp._BH63E_ATCC_51472_2507502220 tRNA_Lys_TTT 
GGGTCGCTAGCTCAGCGGTAGAGCACTCGGCTTTTAACCGATTGGTCTTGGGTTCGAATCCCAGGCGACCCA
>Cyanothece_sp._BH63E_ATCC_51472_2507502496 tRNA_Ala_GGC 
GGGGCTATAACTCAGTTGGTAGAGTGTCACAATGGCATTGTGAAAGTCAGCGGTTCGAGTCCGCTTAGCTCCA
>Cyanothece_sp._BH63E_ATCC_51472_2507502730 tRNA_Cys_GCA 
GGCGGCATAGCCAAGTGGTAAGGCAGGGGTCTGCAAAATCCTTATCCCCAGTTCGAGTCTGGGTGCCGCCT
>Cyanothece_sp._BH63E_ATCC_51472_2507503073 tRNA_Pro_TGG 
CGGGATGTAGCGCAGCTTGGTAGCGCGCCTGCTTTGGGAGCAGGATGTCGTAGGTTCAAATCCTGCCATCCCGA
>Cyanothece_sp._BH63E_ATCC_51472_2507503150 tRNA_Phe_GAA 
GCCGGGATAGCTCAGTTGGTAGAGCAGAGGACTGAAAATCCTCGTGTCGGCGGTTCAAGTCCGCCTCCTGGCA
>Cyanothece_sp._BH63E_ATCC_51472_2507503252 tRNA_His_GTG 
GCGAGCGTAGCCAAGTGGTTAAGGCACCGGATTGTGGTTCCGGCATTCGTGGGTTCAAGTCCCATCGTTCGCCCTA
>Cyanothece_sp._BH63E_ATCC_51472_2507503353 tRNA_Asn_GTT 
TCCTCAGTAGCTCAGCGGTAGAGCGGTCGGCTGTTAACCGATTGGTCGTAGGTTCGAATCCTACCTGGGGAG
>Cyanothece_sp._BH63E_ATCC_51472_2507503376 tRNA_Ser_GGA 
GGAGAGGTGGCCGAGTGGTTGAAGGCGCAGCACTGGAAATGCTGTTTAGGGGTAACTCTAACGAGGGTTCGAATCCCTCCCTCTCCG		
>Cyanothece_sp._BH63E_ATCC_51472_2507503726 tRNA_Glu_TTC 
GCCCCCATCGTCTAGTGGCCTAGGACACCTCCCTTTCACGGAGGCGACAGGGATTCAAATTCCCTTGGGGGTA
>Cyanothece_sp._BH63E_ATCC_51472_2507503732 tRNA_Ser_CGA
GGAGAGGTGGCAGAGTGGTTGAATGCGGCAGTCTCGAAAACTGCTTTGTCGCAAGGCAACGAGGGTTCGAATCCCTCCCTCTCCG		
>Cylindrospermumstagnale_PCC_7417_2509766081 tRNA_Lys_TTT 
GGGTCGCTAACTCAACGGTAGAGTACTCGGCTTTTAACCGATTAGTTCCGGGTTCGAATCCCGGGCGACCCA			
>Cylindrospermumstagnale_PCC_7417_2509766239 tRNA_Gly_TCC 
GCGGGTGTAGTTTAGTGGTAAAACTTTAGCCTTCCAAGCTAATAATGCGGGTTCGATTCCCGCCACCCGCT
>Cylindrospermumstagnale_PCC_7417_2509766312 tRNA_Ile_GAT 
GGGCTATTAGCTCAGGTGGTTAGAGCGCACCCCTGATAAGGGTGAGGTCCCTGGTTCGAGTCCAGGATGGCCCACCT
>Cylindrospermumstagnale_PCC_7417_2509766313 tRNA_Ala_TGC 
GGGGGTTTAGCTCAGTTGGTAGAGCGCCTGCTTTGCAAGCAGGATGTCAGCGGTTCGAGTCCGCTAACCTCCACCT
>Cylindrospermumstagnale_PCC_7417_2509766415 tRNA_Leu_CAG 
GCGGAACTGGCGGAATTGGCAGACGCGCTAGATTCAGGTTCTAGTGCCGCAAGGCTTCCGGGTTCAAGTCCCGGGTTCCGCA		
>Cylindrospermumstagnale_PCC_7417_2509766422 tRNA_Leu_CAA 
GGGCGGGTGGCGAAACTGGTAGACGCACCACACTCAAAATGTGGCGACCTTGCGGTCATAGGAGTTCGATTCTCCTCCTGCCCA		
>Cylindrospermumstagnale_PCC_7417_2509766425 tRNA_Gln_TTG 
TGGGGCGTAGCCAAGTGGTAAGGCAGCGGGTTTTGGTCCCGCCATCCCTAGGTTCGAATCCTAGCGCCCCAG
>Cylindrospermumstagnale_PCC_7417_2509766449 tRNA_Asn_GTT 
TCCTCAGTAGCTCAGTGGTAGAGCGATCGACTGTTAATCGATTGGTCGCTGGTTCGAATCCGGCCTGGGGAG
>Cylindrospermumstagnale_PCC_7417_2509766666 tRNA_Ser_GGA 
GGAGAGGTGGCCGAGTGGTTTAAGGCGCAGACCTGGAAAGTCTGTTATGCAGAAATGTATACGAGAGTTCGAATCTCTCCCTCTCCG		
>Cylindrospermumstagnale_PCC_7417_2509766769 tRNA_His_GTG 
GCGAGCGTAGCCAAGTGGTTAAGGCAGTGGTTTGTGGTACCACCATTCGTGGGTTCAAGTCCCATCGTTCGCC
>Cylindrospermumstagnale_PCC_7417_2509767376 tRNA_Thr_TGT 
GCCAGCATAGCACAGTGGTAGTGCATCCGACTTGTAATCGGAAGGTCGCGAGTTCAAATCCCGCTGCTGGCT
>Cylindrospermumstagnale_PCC_7417_2509767604 tRNA_Gly_GCC 
GGAAGTGGTAGCTCAACTGGAAGAGCGCTCGACAGCCAATCGGGAGGTTGTGAGTTCAAGTCTCACCCCTTCCA
>Cylindrospermumstagnale_PCC_7417_2509767605 tRNA_Glu_TTC 
GGAAGTGGTAGTTTAATTGGAAAAACGCTTGACTTTCACTCAAGAGGTTGTGAGTTCAAATCTCACCCCTTCCAACA
>Cylindrospermumstagnale_PCC_7417_2509767606 tRNA_Undet
GGGGCTGTAGCTCAACGGAGGAGCAGGGGAATCATAACCCAAGGTTGGAGGTTCAACTCCTCCCAGTCTCCA			
>Cylindrospermumstagnale_PCC_7417_2509767809 tRNA_Ser_TGA 
GGAGAGGTGGCAGAGTGGTCGATTGCGCCTGACTTGAAATCAGGTGAAGTGAAAGCTTCCGGGAGTTCGAATCTCCCCTTCTCCG		
>Cylindrospermumstagnale_PCC_7417_2509767816 tRNA_Ala_TGC 
GGGGGTTTAGCTCAGTTGGTAGAGCGCCTGCTTTGCAAGCAGGATGTCAGCGGTTCGAGTCCGCTAACCTCCACCT
>Cylindrospermumstagnale_PCC_7417_2509767817 tRNA_Ile_GAT 
GGGCTATTAGCTCAGGTGGTTAGAGCGCACCCCTGATAAGGGTGAGGTCCCTGGTTCGAGTCCAGGATGGCCCACCT
>Cylindrospermumstagnale_PCC_7417_2509768234 tRNA_Asp_GTC 
GGGACTGTAGTTCAATTGGTTAGAGCACCGCCCTGTCACGGCGGAAGTTGCGGGTTCGAGCCCCGTCAGTCCCG
>Cylindrospermumstagnale_PCC_7417_2509768531 tRNA_Gly_CCC 
GCGGGTGTAATTCAGTGGTAGAATGTCTGCTTCCCATGCAGAATGTCGTGGGTTCGAGTCCCATCGCCCGCT
>Cylindrospermumstagnale_PCC_7417_2509768586 tRNA_Cys_GCA 
GGCGACATAGCCAAGTGGTAAGGCAGAGGTCTGCAAAACCTCCATCCGGCGGTTCAAATCCGCCTGTCGCCT
>Cylindrospermumstagnale_PCC_7417_2509768709 tRNA_Gly_GCC 
GCGGGTATAGCTCAGTGGTAGAGCGTCACCTTGCCAAGGTGAATGTCGCGCGTTCGAATCGCGTTACCCGCT
>Cylindrospermumstagnale_PCC_7417_2509768834 tRNA_Met_CAT 
GCGCCCTTGGCCGATTGGGGAGGCGGCGAACTCATAATTCGTTTTCAGGCTGGTTCGATTCCGGCAGGGCGCACTA
>Cylindrospermumstagnale_PCC_7417_2509768939 tRNA_Lys_TTT 
GGGTGGTTAGCAAAGCGGCTATGCAGTGGACTTTTAATCCGCACTAGAGAGGTTCGACTCCTCTATCACCCACTA
>Cylindrospermumstagnale_PCC_7417_2509768940 tRNA_Pseudo_GTG 
GTGTTTGAGGCCAAAGTGGTCGCGGCGCTGGTTTGTGGAACCAGTTATAGCGGGTTCAAGTCCCGTCAGACACCCCT
>Cylindrospermumstagnale_PCC_7417_2509768941 tRNA_Ala_TGC 
GGGGTCATAGCTCAAATGGCTAGAGCGCCTGCCTTGCAAGCAGGAGGTTATGGGTTCAATTCCCATTGATTCCA
>Cylindrospermumstagnale_PCC_7417_2509768942 tRNA_Ala_GGC 
GGGTCTGTAGCTTAATTGGCAAAGCATCTAACTGGCAGTTAGAAAGATATCGGTTCAAGTCCGATCAGTATCCACCA
>Cylindrospermumstagnale_PCC_7417_2509768943 tRNA_Arg_TCT
GGGAGTGTAGCTCAATGAATAGAGCCTCGAGTTTCTACCTCGATGGTTGTAGGTTTGAATCCTACCACTCTCG
>Cylindrospermumstagnale_PCC_7417_2509768944 tRNA_Gly_TCC 
GCGAGTGTAGTGTAACGGCAGCATGTGAGGCTTCCAACCTCTTGGTACGAGTTCAAATCTCGTCATTCGCT			
>Cylindrospermumstagnale_PCC_7417_2509768945 tRNA_Thr_TGT
GCTGGTGTAGCTCAATTGGCAGAGCAACTGATTTGTAATCAGTAGGTTGCAGATTCAACTTCTGTCACCAGCTTCA
>Cylindrospermumstagnale_PCC_7417_2509768946 tRNA_Leu_TAG 
GCCCCTGTAGCCCAATTGGCACGAGGCGCTTCGCTTAGAACGAAGAGGTTACTGGTTCAAGTCCAGTCAGGGGTA
>Cylindrospermumstagnale_PCC_7417_2509768947 tRNA_Pro_TGG 
CGGGGTGTAGCGCAGATGGCAGCGCGCCTGCTTTGGGAGCAGGATGTCACAGGTTCGATCCCTGTCACTCCGA
>Cylindrospermumstagnale_PCC_7417_2509768948 tRNA_Leu_TAA 
GCTCCTGTAGCCCAATTGGCATGAGGCGGCCGTCTTAAACACGGTTTATGTGTGGGTTCGACTCCCACCAGGAGTATCA
>Cylindrospermumstagnale_PCC_7417_2509768949 tRNA_Leu_CAA
GCTCCTGTAGCCCAATTGGTACGAGGCGACTGATTCAAAATCAGTAGGTTGTGAGTTCGAGTCTCACCAGGAGTACCA
>Cylindrospermumstagnale_PCC_7417_2509768950 tRNA_Gln_TTG 
TGCTCTGTGGTGTAATTGGCAACATCTCCCGCTTTGAACGGGAAGATTCCTGGTTCAAACCCAGGCAGGGCAGCCA
>Cylindrospermumstagnale_PCC_7417_2509768951 tRNA_Asn_GTT 
TGCCTCATAGCTCAATTGGTAGAGCAAGCAGCTGTTAACTGCGCGGTTGTAGGTTCAAATCCTACTGAGGCAGCCA		
>Cylindrospermumstagnale_PCC_7417_2509768952 tRNA_Phe_GAA 
CCCCCGGTAGCTCAGTTGGTAGTTAGCGCCTGTTTGAAGAACAGGAGGTCGTCAGTTCAATTCTGACCTGGGGGA		
>Cylindrospermumstagnale_PCC_7417_2509768953 tRNA_Ser_GCT 
GGAGAGGTGGCTGAGTGGCTCAAAGCGTCCTCCTGCTAAGAGGAAACGGGTTTTAACATCCGTCGCAGGTTCAAATCCTGTCCTCTCCG		
>Cylindrospermumstagnale_PCC_7417_2509768954 tRNA_Pseudo_GTA 
GGGTTGGCTCGCCTAATGGTGTAGGCAGCACTCTGTAAAAGTGTCCTTTATTGGTTGTAGGTTCAATTCCTACCCAACCCA			
>Cylindrospermumstagnale_PCC_7417_2509768955 tRNA_Glu_TTC 
GGCCCCATCGTCTAGCGGTCAAGGACAACCAGCTTTCGATTGGTTAACACGGGTTCGATTCCCGTTGGGGCTA
>Cylindrospermumstagnale_PCC_7417_2509768956 tRNA_Met_CAT 
CGCAGCGTAGCTTAATGCAAAGCACCAGGCTCATAACCTGGGTGATGTGGGTGCAAATCCCACCGCTGCCACCA
>Cylindrospermumstagnale_PCC_7417_2509768957 tRNA_Cys_GCA 
GGCTGAGTAGCCAAGTGGTCGAAGGCATTAGTCTGCAAAACTAATTGTTCGTGGGTTCAAATCCCACCTCAGCCT
>Cylindrospermumstagnale_PCC_7417_2509768958 tRNA_Asp_GTC 
GGGGGTATAGCTCAATTGGTTAGAGCAATCGCCTGTCGAGCGAAAGGTTGCGAGTATGCCTACGGCACGCTACGCGAACAATTCTCGTTACTCCCG	
>Cylindrospermumstagnale_PCC_7417_2509768969 tRNA_Glu_TTC 
GCCCCCATCGTCTAGAGGCCTAGGACACCTCCCTTTCACGGAGGTAACGGGGATTCGAATTCCCCTGGGGGTA
>Cylindrospermumstagnale_PCC_7417_2509769008 tRNA_Ser_CGA 
GGAGAGGTGTCCGAGTGGTTGATGGTGACGCACTCGAAATGCGTTTTGGGGAAACCCAACGGGGGTTCGAATCCCCCCCTCTCCG		
>Cylindrospermumstagnale_PCC_7417_2509769172 tRNA_Ser_GCT 
GGAGAGGTGGCTGAGTGGTCGAAAGCGGCAGATTGCTAATCTGTTGTACGGCAGGCAACTCCGTACCGAGGGTTCGAATCCCTCCCTCTCCG		
>Cylindrospermumstagnale_PCC_7417_2509769203 tRNA_Arg_ACG 
GGGCGTGTAGCTCAGTGGACTAGAGCACGTGGCTACGGACCACGGTGTCGGGGGTTCGAATCCCTCCTCGCCCG
>Cylindrospermumstagnale_PCC_7417_2509769343 tRNA_Val_GAC 
GGACGTATAGCTCAGTTGGTTAGAGCGCTACGTTGACATCGTAGAGGTCACTGGTTCGAATCCAGTTACGTCCA
>Cylindrospermumstagnale_PCC_7417_2509769496 tRNA_Pro_CGG 
CGGGATGTGGCGCAGCTTGGTAGCGCACTTCGTTCGGGACGAAGGGGCCGCTGGTTCGAATCCAGTCATCCCGA
>Cylindrospermumstagnale_PCC_7417_2509769520 tRNA_Lys_CTT 
GGGTGACTAGCTCAACGGTAGAGCAGTAGACTCTTAATCTATTGGTTGCGGGTTCAAATCCCTCGTCACCCACTA
>Cylindrospermumstagnale_PCC_7417_2509769557 tRNA_Met_CAT 
GGCTCAGTAGCTCAGTTGGTTAGAGTACGGGACTCATAAGCCTGGGGTCGTCAGTTCAAATCTGACCTGAGCCA			
>Cylindrospermumstagnale_PCC_7417_2509769640 tRNA_Pro_GGG 
CGGGGCGTAGCGCAGCTTGGTAGCGCGCCACTTTGGGGTAGTGGAGGTCGTGGGTTCGAATCCCGCCGCTCCGA
>Cylindrospermumstagnale_PCC_7417_2509770177 tRNA_Leu_TAG 
GCGGATATGGCGAAATTGGCAGACGCGCTAGATTTAGGTTCTAGTTCCGAAAGGAGTGAAGGTTCAAGTCCTTTTATCCGCA		
>Cylindrospermumstagnale_PCC_7417_2509770513 tRNA_Ala_GGC 
GGGGTTATAGCGCAGTTGGTAGCGCACCTCAATGGCATTGAGGGGGTCAGCGGTTCGAATCCGCTTAGCTCCA
>Cylindrospermumstagnale_PCC_7417_2509770790 tRNA_Arg_CCG 
GGGCGCGTGGCTCAGTGGATAGAGCAACAGGTTCCGGTCCTGTGGATCGGGGGTTCGAATCCCTCCGCGCTCG
>Cylindrospermumstagnale_PCC_7417_2509770826 tRNA_Ala_CGC 
GGGGAATTAGCTCAGTTGGTAGAGTGCTGCGATCGCACCGCAGAGGTCAGGGATTCGAGCTCCCTATTCTCCA
>Cylindrospermumstagnale_PCC_7417_2509770879 tRNA_Phe_GAA 
GCCGGGATAGCTCAGTTGGTAGAGCAGAGGACTGAAAATCCTCGTGTCACCGGTTCAAGTCCGGTTCCTGGCA
>Cylindrospermumstagnale_PCC_7417_2509770906 tRNA_Pro_TGG 
CGGGATGTAGCGCAGCTTGGTAGCGCGCCTGCTTTGGGAGCAGGATGTCGCAGGTTCAAATCCTGTCATCCCGA
>Cylindrospermumstagnale_PCC_7417_2509771110 tRNA_Thr_CGT 
GCCGATGTGGCTCAGGGGTAGAGCAGCTGATTCGTAATCAGCAGGCCGTGGGTTCAAATCCCATCATCGGCT
>Cylindrospermumstagnale_PCC_7417_2509771201 tRNA_Trp_CCA 
GCGCTCTTAGTTCAGTTGGTAGAACGCAGGTCTCCAAAACCTGATGTCGGGGGTTCAAGTCCTCCAGGGCGCG
>Cylindrospermumstagnale_PCC_7417_2509771349 tRNA_Arg_TCT 
GGGCGCATAGCTCAGTGGATAGAGCATCCGCCTTCTAAGCGGATGGTCGCAGGTTCGAACCCTGCTGCGCCCG
>Cylindrospermumstagnale_PCC_7417_2509771352 tRNA_Thr_GGT 
GCCCGTGTGGCTCAGTGGTAGAGCACACCCTTGGTAAGGGTGAGGTCACGAGTTCAATCCTCGTCACGGGCT
>Cylindrospermumstagnale_PCC_7417_2509771353 tRNA_Tyr_GTA 
GGGTCGGTGTCCGAGTGGTTAATGGAGACGGACTGTAAATCCGTTGGTTTACGCCTACGCTGGTTCAAATCCAGCCCGGCCCACCA		
>Cylindrospermumstagnale_PCC_7417_2509771465 tRNA_Met_CAT 
AGAAAGTTAGCTCAATTGGTTAGAGCAATCGACTCATAATCGATCTGTAGCAGGTTCGATTCCTGTACTTTCGCACA
>Cylindrospermumstagnale_PCC_7417_2509771466 tRNA_Thr_CGT 
GTTTGATTAGCTCAGTTGGTAGAGCGATCGACTCGTAATCGATGGGTCACAGGTTCAAATCCTGTATCAAACCCCA
>Cylindrospermumstagnale_PCC_7417_2509771620 tRNA_Leu_GAG 
GCGGATGTGGCGGAATTGGTATACGCGCACGCTTGAGGTGCGTGTGGCTTTGCCTTGCGAGTTCGAGTCTCGCCATCCGCA		
>Cylindrospermumstagnale_PCC_7417_2509771805 tRNA_Val_TAC 
GGGCGGTTAGCTCAGTTGGTAGAGCGCCTGCCTTACAAGCAGGATGTCATCAGTTCGAGTCTGGTACTGCCCA
>Cylindrospermumstagnale_PCC_7417_2509771848 tRNA_Arg_CCT 
GGGGCTGTAGCTCAGTTGGATAGAGCGAGCGCCTCCTAAGCGCTAGGCCGCCGGTTCGAACCTGGCCAGTCCCG
>Cylindrospermumstagnale_PCC_7417_2509771957 tRNA_Ala_TGC 
GGGGGTTTAGCTCAGTTGGTAGAGCGCCTGCTTTGCAAGCAGGATGTCAGCGGTTCGAGTCCGCTAATCTCCATCA
>Cylindrospermumstagnale_PCC_7417_2509771965 tRNA_Val_CAC 
GGGCGATTAGCACAGGGGTAGCGCGTTCCCTTCACACGGGAGAGGCCACTGGTTCAAATCCAGTATCGCCCA
>Dactylococcopsissalina_PCC_8305_2509552412 tRNA_Met_CAT 
CGCGGGATAGAGCAGTCTGGTAGCTCGTCGGGCTCATAACCCGAAGGTCGGTGGTTCAAATCCGCCTCCCGCTA
>Dactylococcopsissalina_PCC_8305_2509552424 tRNA_Val_GAC 
GGACGTATAGCTCAGTTGGTTAGAGCGCTACGTTGACATCGTAGAGGTCACTGGTTCGAGTCCAGTTACGTCCA
>Dactylococcopsissalina_PCC_8305_2509552756 tRNA_Leu_TAG 
GCGGACGTGGCGGAATTGGTAGACGCGCTAGATTTAGGTTCTAGTGTCTTTGACGTGAGAGTTCGAGTCTCTCCGTCCGCATCA
>Dactylococcopsissalina_PCC_8305_2509552804 tRNA_Ser_GGA 
GGAGAGGTGGCCGAGTGGTTTAAGGCGCAGCATTGGAAATGCTGTATAGGGGAAACTCTATCGAGGGTTCGAATCCCTCCCTCTCCG
>Dactylococcopsissalina_PCC_8305_2509553061 tRNA_Ser_TGA 
GGAGAGGTGGCAGAGTGGTCGATTGCGGCCGACTTGAAATCGGCTGAGCCGAAAGGCTCCGGGAGTTCGAATCTCCCCCTCTCCG
>Dactylococcopsissalina_PCC_8305_2509553070 tRNA_His_GTG 
GCGAGCGTAGCCAAGTGGTTAAGGCAGCGGTTTGTGGTTCCGCCATTCGTGGGTTCGAGTCCCATCGTTCGCC	
>Dactylococcopsissalina_PCC_8305_2509553085 tRNA_Phe_GAA 
GCCGGGATAGCTCAGTTGGTAGAGCAGGGGACTGAAAATCCCCGTGTCCGCAGTTCAAATCTGCGTCCTGGCA
>Dactylococcopsissalina_PCC_8305_2509553267 tRNA_Arg_CCT 
AGGGTTGTAGCTCAGTAGGATAGAGCGAGCGCCTCCTAAGCGCTAGGTCGCCAGTTCGAGCCTGGCCAACCCTG
>Dactylococcopsissalina_PCC_8305_2509553359 tRNA_Val_TAC 
GGGCGGTTAGCTCAGCGGTAGAGCGCCTGCCTTACAAGCAGGATGTCATTGGTTCAAATCCAATACCGCCCA
>Dactylococcopsissalina_PCC_8305_2509553363 tRNA_Glu_TTC 
GCCCCCATCGTCTAGAGGCCTAGGACACCTCCCTTTCACGGAGGCGACAGGGATTCGAATTCCCTTGGGGGTACTA
>Dactylococcopsissalina_PCC_8305_2509553460 tRNA_Cys_GCA 
GGCGGCATAGCCAAGCGGTAAGGCAGGGGCCTGCAAAGCCTTTATCCCCAGTTCGAATCTGGGTGCCGCCT
>Dactylococcopsissalina_PCC_8305_2509553465 tRNA_Thr_GGT 
GCCCGTGTAGCTCAGCGGTAGAGCACACCCTTGGTAAGGGTGAGGTCACGAGTTCAAGTCTCGTCACGGGCTTCA
>Dactylococcopsissalina_PCC_8305_2509553466 tRNA_Tyr_GTA 
GGGTCAGTGCCCGAGTGGTTAATGGGGGCGGACTGTAAATTCGCTGGCTAAGCCTACGTTGGTTCAAATCCAACCTGGCCCA
>Dactylococcopsissalina_PCC_8305_2509553490 tRNA_Met_CAT 
CCAGGGTTGGCCGAGCGGTTGAGGCAACGAACTCATAATTCGTCTTAGGCAGGTTCAACTCCTGCACCCTGGA
>Dactylococcopsissalina_PCC_8305_2509553591 tRNA_Met_CAT 
GGCTCAGTAGCTCAGTGGTAGAGCAGGGGACTCATAAGCCCTTGGTCGCGTGTTCAAATCACGCCTGAGCCA
>Dactylococcopsissalina_PCC_8305_2509553805 tRNA_Trp_CCA 
GCGTCCTTAGTTCAGTTGGTAGAACGTCGGTCTCCAAAACCGAATGCCGGGGGTTCGAGTCCTCCAGGGCGCG
>Dactylococcopsissalina_PCC_8305_2509553816 tRNA_Leu_GAG
GCGGATGTGGTGGAATTGGTAGACACGCACGCTTGAGGGGCGTGTGGCTCACGCCTTGCGAGTTCGAGTCTCGCCATCCGCA		
>Dactylococcopsissalina_PCC_8305_2509553956 tRNA_Ser_CGA 
GGAGAGGTGGCAGAGTGGTTGATTGCGGCGGTCTCGAAAACCGCTAGGGGTGCAAGCTCCTCGGGGGTTCGAATCCCCCCCTCTCCG		
>Dactylococcopsissalina_PCC_8305_2509553972 tRNA_Ser_GCT 
GGAGAGGTGGCTGAGTGGTTGAAAGCGGCGCCCTGCTAAGGCGTTAGGGGGTTTACGCCTCCTCGAGGGTTCGAATCCCTCCCTCTCCG	
>Dactylococcopsissalina_PCC_8305_2509554170 tRNA_Gly_TCC 
GCGGGCGTAGTTTAGTGGTAAAACCTCAGCCTTCCAAGCTGATGATGCGGGTTCGATTCCCGCCGCCCGCT
>Dactylococcopsissalina_PCC_8305_2509554214 tRNA_Lys_TTT 
GGGTCGCTAGCTCAATGGTAGAGTACTCGGCTTTTAACCGATTTGTTCTGGGTTCGAGTCCCAGGCGACCCA			
>Dactylococcopsissalina_PCC_8305_2509554306 tRNA_Pro_GGG 
CGGGGCGTAGCGCAGCTTGGTAGCGCACCACTTTGGGGTAGTGGGGGTCGTGGGTTCAAATCCCGCCGCTCCGA
>Dactylococcopsissalina_PCC_8305_2509554329 tRNA_Thr_TGT 
GCCAGCGTAGCTCAGTTGGTAGAGCAACTGACTTGTAATCAGTAGGTCAGGAGTTCGAGTCTCCTCGCTGGCT
>Dactylococcopsissalina_PCC_8305_2509554477 tRNA_Gly_GCC 
GCGGGTGTAGCTCAGCGGTAGAGCGTCACCTTGCCAAGGTGAATGCCGTGGGTTCGAATCCCATCACCCGCT
>Dactylococcopsissalina_PCC_8305_2509554547 tRNA_Pro_CGG 
CGGGATGTAGCGCAGGTTGGTAGCGCGCTTCGTTCGGGACGAAGAGGTCGTGGGTTCGAATCCCGCCATCCCGA
>Dactylococcopsissalina_PCC_8305_2509554796 tRNA_Arg_CCG 
GGGCGCGTAGCTCAGGGGATAGAGCACCAGATTCCGGTTCTGGGTGTCGAAGGTTCAAATCCTTCCGGGCCCG
>Dactylococcopsissalina_PCC_8305_2509554814 tRNA_Ile_GAT 
GGGCTATTAGCTCAGTTGGTTAGAGCGCACCCCTGATAAGGGTGAGGTCCCTGGTTCAAGTCCAGGATAGCCCA
>Dactylococcopsissalina_PCC_8305_2509554815 tRNA_Ala_TGC 
GGGGGTATAGCTCAGTTGGTAGAGCACCTGCCTTGCACGCAGGGAGTCAGCGGTTCGAGTCCGCTTACCTCCA
>Dactylococcopsissalina_PCC_8305_2509554873 tRNA_Asp_GTC 
GGGACTGTAGTTCAACTGGTTAGAGCACTGCCCTGTCACGGCAGAAGTTGCGGGTTCGAACCCCGTCAGTCCCG
>Dactylococcopsissalina_PCC_8305_2509554923 tRNA_Asn_GTT 
TCCTCAGTAGCTCAGCGGTAGAGCGGTCGGCTGTTAACCGATTAGTCGCAGGTTCGAATCCTGCCTGGGGAG
>Dactylococcopsissalina_PCC_8305_2509555132 tRNA_Thr_CGT 
GCCAGCATAGCTCAGTGGTAGAGCAACTCACTCGTAATGAGTAGGTCGTCGGTTCAAATCCGATTGCTGGCT
>Dactylococcopsissalina_PCC_8305_2509555195 tRNA_Leu_CAA 
GGGCAAGTGGCGGAATTGGTAGACGCACCACACTCAAAATGTGGCGGCCACTGGTCGTGAGAGTTCGAGTCTCTCCTTGCCCA		
>Dactylococcopsissalina_PCC_8305_2509555361 tRNA_Ala_TGC 
GGGGGTATAGCTCAGTTGGTAGAGCACCTGCCTTGCACGCAGGGAGTCAGCGGTTCGAGTCCGCTTACCTCCA
>Dactylococcopsissalina_PCC_8305_2509555362 tRNA_Ile_GAT 
GGGCTATTAGCTCAGTTGGTTAGAGCGCACCCCTGATAAGGGTGAGGTCCCTGGTTCAAGTCCAGGATAGCCCA
>Dactylococcopsissalina_PCC_8305_2509555450 tRNA_Arg_ACG 
GGGCTTGTAGCTCAGTGGACTAGAGCACGTGGCTACGGACCACGGTGTCGGGGGTTCGAATCCTCCCAGGCCCG
>Dactylococcopsissalina_PCC_8305_2509555451 tRNA_Gln_TTG 
TGGGGTGTAGCCAAGCGGTAAGGCAACGGGTTTTGGTCTCGTCATTCCTAGGTTCGAATCCTAGCACCCCAG
>Dactylococcopsissalina_PCC_8305_2509555666 tRNA_Ala_CGC 
GGGGAATTAGCTCAGTTGGTAGAGCGCTGCGATCGCACCGCAGAGGTCAGGGGTTCGAGTCCCCTATTCTCCA
>Dactylococcopsissalina_PCC_8305_2509555777 tRNA_Leu_CAG 
GCGGAACTGGCGGAATTGGTAGACGCGCTAGATTCAGGTTCTAGTGTTCGCAAGGACTTTCGGGTTCAAGTCCCGAGTTCCGCA		
>Dactylococcopsissalina_PCC_8305_2509555796 tRNA_Pro_TGG 
CGGGATGTAGCGCAGCTTGGTAGCGCGCCTGCTTTGGGAGCAGGATGTCGTAGGTTCAAATCCTGCCATCCCGA
>Dactylococcopsissalina_PCC_8305_2509555804 tRNA_Arg_TCT 
GGGTGTGTAACTCAGTGGATAGAGTAGCTGCCTTCTAAGCAGCGAGTCGCAGGTTCAAATCCTGCCACACCCG
>Dactylococcopsissalina_PCC_8305_2509555825 tRNA_Leu_TAA 
GGGGGTGTGGCGGAATGGTAGACGCTGCGGACTTAAAATCCGTTGACCGTAAAGGTCGTGAGAGTTCAAGTCTCTCCACCCCCATCA		
>Dactylococcopsissalina_PCC_8305_2509555959 tRNA_Ala_GGC 
GGGGCTATAGCTCAGTTGGTAGAGCACCTCAATGGCATTGAGGGGGTCAGCGGTTCGAGTCCGCTTAGCTCCA
>Fischerella_sp._PCC_9339_2517059371 tRNA_Thr_GGT 
GCCCGTGTAGCTCAGTGGTAGAGCACACCCTTGGTAAGGGTGAGGTCGCGAGTTCAATCCTCGCCACGGGCT
>Fischerella_sp._PCC_9339_2517059372 tRNA_Tyr_GTA 
GGGTCGGTGTCCGAGTGGTTAATGGAGACGGACTGTAAATCCGTTGGCTAGCGCCTACGCTGGTTCAAATCCAGCCCGGCCCACCT
>Fischerella_sp._PCC_9339_2517059614 tRNA_Gln_TTG 
TGGGGCGTAGCCAAGCGGTAAGGCAGCGGGTTTTGGTCCCGCCATCCCTAGGTTCGAATCCTAGCGCCCCAG
>Fischerella_sp._PCC_9339_2517059646 tRNA_Leu_CAA 
GGGCGGGTGGCGAAACTGGTAGACGCACCACACTCAAAATGTGGCGAGCTTGCGCTCATAGGAGTTCGATTCTCCTCCTGCCCA
>Fischerella_sp._PCC_9339_2517059706 tRNA_Ala_CGC 
GGGGAATTAGCTCAGTTGGTAGAGCGCTGCGATCGCACCGCAGAGGTCAGGGGTTCGAGTCTCCTATTCTCCA
>Fischerella_sp._PCC_9339_2517059881 tRNA_Pseudo_GAA 
ACATACTAGCCAAATAGGTACAGGCGCTTGATTGAAGCTCAGGATAATGTAGGTTCAAATCCTACGTATGAACAA
>Fischerella_sp._PCC_9339_2517059882 tRNA_Asn_ATT 
ACATACTAGCTCAATTGGTAGAGCAGTCGGCTATTAACCGATGGGTAACAGGTTCAATTCCTGTGTATAAACCA
>Fischerella_sp._PCC_9339_2517060043 tRNA_Ser_CGA 
GGAGAGGTGGCAGAGCGGTTGAATGCGGCGCACTCGAAATGCGTTTTAGGGCAACCTAACGGGGGTTCGAATCCCCCCCTCTCCG
>Fischerella_sp._PCC_9339_2517060194 tRNA_Pro_CGG 
CGGGATGTAGCGCAGCTTGGTAGCGCACTTCGTTCGGGACGAAGGGGCCGCTGGTTCGAATCCAGTCATCCCGA
>Fischerella_sp._PCC_9339_2517060280 tRNA_Asp_GTC 
GGGACTGTAGTTCAATTGGTTAGAGCACCGCCCTGTCACGGCGGAAGTTGCGGGTTCGAGCCCCGTCAGTCCCG
>Fischerella_sp._PCC_9339_2517060283 tRNA_Ser_GGA 
GGAGAGATGGCCGAGTGGTTGAAGGCGCAGCACTGGAAATGCTGTTTGGGGGCAACTTCAACGTGGGTTCGAATCCCACTCTCTCCG
>Fischerella_sp._PCC_9339_2517060448 tRNA_Pro_TGG 
CGGGATGTAGCGCAGCTTGGTAGCGCGCCTGCTTTGGGAGCAGGATGCCGCAGGTTCAAATCCTGTCATCCCGA
>Fischerella_sp._PCC_9339_2517060474 tRNA_Phe_GAA 
GCCGGGATAGCTCAGTTGGTAGAGCAGAGGACTGAAAATCCTCGTGTCACCGGTTCAAGTCCGGTTCCTGGCATCA
>Fischerella_sp._PCC_9339_2517060626 tRNA_Ser_TGA 
GGAGAGGTGGCAGAGTGGTCGAATGCGCTCGACTTGAAATCGAGTGATGTGAAAGCATCCGTGGGTTCGAATCCCACCCTCTCCG
>Fischerella_sp._PCC_9339_2517060972 tRNA_His_GTG 
GCGAGCGTAGCCAAGTGGTTAAGGCAGAGGATTGTGGTTCCTCCACTCGTGGGTTCGAGTCCCATCGTTCGCC
>Fischerella_sp._PCC_9339_2517061083 tRNA_Arg_CCT 
GGGGCTGTAGCTCAGTTGGATAGAGCGAGCGCCTCCTAAGCGCTAGGTCGCCGGTTCGAGTCTGGCCAGTCCCG
>Fischerella_sp._PCC_9339_2517061162 tRNA_Met_CAT 
GGCTCAGTAGCTCAGTCGGTTAGAGTGGGGGACTCATAAGCCCTAGGTCGTGTGTTCGAATCACACCTGAGCCA
>Fischerella_sp._PCC_9339_2517061263 tRNA_Asn_GTT 
TCCTCAGTAGCTCAGTGGTAGAGCGGTCGGCTGTTAACCGATTGGTCGCAGGTTCGAATCCTGCCTGGGGAG
>Fischerella_sp._PCC_9339_2517061356 tRNA_Val_TAC 
GGGTGGTTAGCTCAGTTGGTAGAGCGCCTGCCTTACAAGCAGGATGTCACTGGTTCGAGTCCAGTACTACCCA
>Fischerella_sp._PCC_9339_2517061440 tRNA_Val_GAC 
GGACGTATAGCTCAGTTGGTTAGAGCGCTACGTTGACATCGTAGAGGTCACTGGTTCGAATCCAGTTACGTCCA
>Fischerella_sp._PCC_9339_2517061445 tRNA_Met_CAT 
CGCGGGATAGAGCAGCCTGGTAGCTCGTCGGGCTCATAACCCGAAGGTCAGTGGTTCAAATCCACTTCCCGCCACCA
>Fischerella_sp._PCC_9339_2517061520 tRNA_Gly_CCC 
GCGGGTGTAATTCAGTGGTAGAATGTCACCTTCCCAAGGTGAACGTCGTGGGTTCGAGTCCCATCACCCGCT
>Fischerella_sp._PCC_9339_2517061913 tRNA_Lys_CTT 
GGGTGACTAGCTCAACGGTAGAGCAGTGGACTCTTAATCCATTGGTTGCGGGTTCAAATCCCTCGTCACCCA
>Fischerella_sp._PCC_9339_2517062023 tRNA_Arg_ACG 
GGGCGTGTAGCTCAGTGGACTAGAGCACGTGGCTACGGACCACGGTGTCGGGGGTTCGAATCCCTCCTCGCCCG
>Fischerella_sp._PCC_9339_2517062032 tRNA_Ser_GCT 
GGAGAGGTGGCTGAGTGGTCGAAAGCGGCAGATTGCTAATCTGTTGTACGGATCGAAAGGCCGTACCGAGGGTTCGAATCCCTCCCTCTCCG 		
>Fischerella_sp._PCC_9339_2517062080 tRNA_Cys_GCA 
GGCGGCATAGCCAAGTGGTAAGGCAGAGGTCTGCAAAACCTCCATCCCCCGGTTCAAATCCGGGTGCCGCCT
>Fischerella_sp._PCC_9339_2517062089 tRNA_Ile_GAT 
GGGCTATTAGCTCAGGTGGTTAGAGCGCACCCCTGATAAGGGTGAGGTCCCTGGTTCGAGTCCAGGATGGCCCACCT
>Fischerella_sp._PCC_9339_2517062090 tRNA_Ala_TGC 
GGGGGTTTAGCTCAGTTGGTAGAGCGCCTGCTTTGCAAGCAGGATGTCAGGAGTTCGAGTCTCCTAACCTCCACCT
>Fischerella_sp._PCC_9339_2517062543 tRNA_Arg_TCT 
GGGCGCGTAGCTCAGTGGATAGAGCCACGGATTTCTAATCCGTTGGTCGCAGGTTCAAATCCTGCCGCGCTCG
>Fischerella_sp._PCC_9339_2517062580 tRNA_Ala_TGC 
GGGGGTTTAGCTCAGTTGGTAGAGCGCCTGCTTTGCAAGCAGGATGTCAGGAGTTCGAGTCTCCTAACCTCCACCT
>Fischerella_sp._PCC_9339_2517062581 tRNA_Ile_GAT 
GGGCTATTAGCTCAGGTGGTTAGAGCGCACCCCTGATAAGGGTGAGGTCCCTGGTTCGAGTCCAGGATGGCCCACCT
>Fischerella_sp._PCC_9339_2517062591 tRNA_Met_CAT 
CCAGGGTTGGCCGAGCGGTTGAGGCAGCGAACTCATAATTCGCCTTAGGCAGGTTCAACTCCTGCACCCTGGA
>Fischerella_sp._PCC_9339_2517062789 tRNA_Pro_GGG 
CGGGGCGTAGCGCAGCTTGGTAGCGCGCCACTTTGGGGTAGTGGAGGTCGTGGGTTCAAATCCCGCCGCTCCGA
>Fischerella_sp._PCC_9339_2517062880 tRNA_Thr_TGT 
GCCAGCATAGCACAGTGGTAGTGCATCCGACTTGTAATCGGAAGGTCGTCGGTTCAAATCCGACTGCTGGCT
>Fischerella_sp._PCC_9339_2517062898 tRNA_Ala_GGC 
GGGGTTATAGCTCAGTTGGTAGAGCACCTCAATGGCATTGAGGGGGTCAGCGGTTCGAATCCGCTTAACTCCA
>Fischerella_sp._PCC_9339_2517062942 tRNA_Gly_TCC 
GCGGGCGTAGTTTAGTGGTAAAACCATAGCCTTCCAAGCTATTGATGCGGGTTCGATTCCCGCCGCCCGCT
>Fischerella_sp._PCC_9339_2517063116 tRNA_Lys_TTT 
GGGTCGCTAACTCAATGGTAGAGTACTCGGCTTTTAACCGATTAGTTCTGGGTTCGAATCCCAGGCGACCCA
>Fischerella_sp._PCC_9339_2517063186 tRNA_Gly_GCC 
GCGGGTATAGCTCAGTGGTAGAGCGTCACCTTGCCAAGGTGAATGTCGCGCGTTCGAATCGCGTTACCCGCT
>Fischerella_sp._PCC_9339_2517063314 tRNA_Ala_TGC
GGGGGTTTAGCTCAGTTGGTAGAGCGCCTGCTTTGCAAGCAGGATGTCAGGAGTTCGAGTCTCCTAACCTCCACCT
>Fischerella_sp._PCC_9339_2517063315 tRNA_Ile_GAT 
GGGCTATTAGCTCAGGTGGTTAGAGCGCACCCCTGATAAGGGTGAGGTCCCTGGTTCGAGTCCAGGATGGCCCACCT
>Fischerella_sp._PCC_9339_2517063423 tRNA_Thr_CGT 
GCCGATGTGGCTCAGTGGTAGAGCACTCGATTCGTAATCGAGCGGTCGCGGGTTCAAATCCCGCCATCGGCT
>Fischerella_sp._PCC_9339_2517063520 tRNA_Leu_GAG 
GCGGATGTGGCGGAATTGGTATACGCGCACGTTTGAGGGGCGTGTGGCTTTGCCTTGCGAGTTCGAGTCTCGCCATCCGCA
>Fischerella_sp._PCC_9339_2517063669 tRNA_Arg_CCG 
GGGCGTGTAGCTCAGTGGATAGAGCGTCAGATTCCGGTTCTGTAGGTCGGGGGTTCGAATCCCTCCACGCTCG
>Fischerella_sp._PCC_9339_2517063689 tRNA_Ala_TGC 
GGGGGTTTAGCTCAGTTGGTAGAGCGCCTGCTTTGCAAGCAGGATGTCAGGAGTTCGAGTCTCCTAACCTCCACCT
>Fischerella_sp._PCC_9339_2517063690 tRNA_Ile_GAT 
GGGCTATTAGCTCAGGTGGTTAGAGCGCACCCCTGATAAGGGTGAGGTCCCTGGTTCGAGTCCAGGATGGCCCACCT
>Fischerella_sp._PCC_9339_2517063722 tRNA_Glu_TTC 
GCCCCCATCGTCTAGAGGCCTAGGACACCTCCCTTTCACGGAGGTAACGGGGATTCGAATTCCCCTGGGGGTA
>Fischerella_sp._PCC_9339_2517063848 tRNA_Leu_TAG 
GCGGATGTGGCGGAATTGGCAGACGCGCTAGATTTAGGTTCTAGTACCGAAAGGTGTGAAGGTTCAAGTCCTTTCATCCGCA
>Fischerella_sp._PCC_9339_2517064026 tRNA_Leu_CAG 
GCGGAACTGGCGGAATTGGCAGACGCGCTAGATTCAGGTTCTAGTGTCCACAAGACTTCCGGGTTCAAGTCCCGGGTTCCGCA		
>Fischerella_sp._PCC_9339_2517064157 tRNA_Trp_CCA 
GCGCTCTTAGTTCAGTTGGTAGAACGCAGGTCTCCAAAACCTGATGTCGGGGGTTCAAGTCCTCCAGGGCGCG
>Fischerella_sp._PCC_9339_2517064601 tRNA_Trp_CCA 
GTGGGGATAGTGTAACTAGGTAACACATTGGTCTCCAAAACCAAAAATTCTGGGTTCAAATCCTAGTCCCCACGCTA
>Fischerella_sp._PCC_9431_2512975997 tRNA_Met_CAT 
CCAGGGTTGGCCGAGCGGTGGAGGCAGCGAACTCATAATTCGCCTTAGGCAGGTTCAACTCCTGCACCCTGGA
>Fischerella_sp._PCC_9431_2512976505 tRNA_Gly_TCC
GCGGGCGTAGTTTAGTGGTAAAACCATAGCCTTCCAAGCTATTGATGCGGGTTCGATTCCCGCCGCCCGCT
>Fischerella_sp._PCC_9431_2512976609 tRNA_Leu_GAG 
GCGGATGTGGCGGAATTGGTATACGCGCACGTTTGAGGGGCGTGTGGCTTTGCCTTGCGAGTTCGAGTCTCGCCATCCGCA
>Fischerella_sp._PCC_9431_2512976813 tRNA_Arg_ACG 
GGGCGTGTAGCTCAGTGGACTAGAGCACGTGGCTACGGACCACGGTGTCGGGGGTTCGAATCCCTCCTCGCCCG
>Fischerella_sp._PCC_9431_2512976821 tRNA_Ser_GCT 
GGAGAGGTGGCTGAGTGGTCGAAAGCGGCAGATTGCTAATCTGTTGTACGGATCGAAAGGCCGTACCGAGGGTTCGAATCCCTCCCTCTCCG	
>Fischerella_sp._PCC_9431_2512976906 tRNA_Trp_CCA 
GCGCTCTTAGTTCAGTTGGTAGAACGCAGGTCTCCAAAACCTGATGTCGGGGGTTCAAGTCCTCCAGGGCGCG
>Fischerella_sp._PCC_9431_2512977070 tRNA_Phe_GAA 
GCCGGGATAGCTCAGTTGGTAGAGCAGAGGACTGAAAATCCTCGTGTCACCGGTTCAAGTCCGGTTCCTGGCA
>Fischerella_sp._PCC_9431_2512977102 tRNA_Pro_TGG 
CGGGATGTAGCGCAGCTTGGTAGCGCGCCTGCTTTGGGAGCAGGATGCCGCAGGTTCAAATCCTGTCATCCCGA
>Fischerella_sp._PCC_9431_2512977172 tRNA_Leu_TAG 
GCGGATGTGGCGGAATTGGCAGACGCGCTAGATTTAGGTTCTAGTACCGAGAGGTGTGAAGGTTCAAGTCCTTTCATCCGCA
>Fischerella_sp._PCC_9431_2512977218 tRNA_Ile_GAT 
GGGCTATTAGCTCAGGTGGTTAGAGCGCACCCCTGATAAGGGTGAGGTCCCTGGTTCGAGTCCAGGATGGCCCACCT
>Fischerella_sp._PCC_9431_2512977219 tRNA_Ala_TGC 
GGGGGTTTAGCTCAGTTGGTAGAGCGCCTGCTTTGCAAGCAGGATGTCAGGAGTTCGAGTCTCCTAACCTCCACCT
>Fischerella_sp._PCC_9431_2512977295 tRNA_Asp_GTC 
GGGACTGTAGTTCAATTGGTTAGAGCACCGCCCTGTCACGGCGGAAGTTGCGGGTTCGAGCCCCGTCAGTCCCG
>Fischerella_sp._PCC_9431_2512977453 tRNA_Lys_CTT 
GGGTGACTAGCTCAACGGTAGAGCAGTGGACTCTTAATCCATTGGTTGCGGGTTCAAATCCCTCGTCACCCA
>Fischerella_sp._PCC_9431_2512977461 tRNA_Lys_TTT 
GGGTCGCTAACTCAATGGTAGAGTACTCGGCTTTTAACCGATTAGTTCTGGGTTCGAATCCCAGGCGACCCA
>Fischerella_sp._PCC_9431_2512977582 tRNA_Pro_GGG 
CGGGGCGTAGCGCAGCTTGGTAGCGCGCCACTTTGGGGTAGTGGAGGTCGTGGGTTCAAATCCCGCCGCTCCGA
>Fischerella_sp._PCC_9431_2512977606 tRNA_Thr_TGT 
GCCAGCATAGCACAGTGGTAGTGCATCCGACTTGTAATCGGAAGGTCGTCGGTTCAAATCCGACTGCTGGCT
>Fischerella_sp._PCC_9431_2512977782 tRNA_Met_CAT 
GGCTCAGTAGCTCAGTAGGTTAGAGCGGGGGACTCATAAGCCCTAGGTCGTGTGTTCGAATCACACCTGAGCCA
>Fischerella_sp._PCC_9431_2512977875 tRNA_Asn_GTT
TCCTCAGTAGCTCAGTGGTAGAGCGGTCGGCTGTTAACCGATTGGTCGCAGGTTCGAATCCTGCCTGGGGAG
>Fischerella_sp._PCC_9431_2512977933 tRNA_Thr_CGT 
GCCGATGTGGCTCAGTGGTAGAGCACTCGATTCGTAATCGAGCGGTCGCGGGTTCAAATCCCGCCATCGGCT
>Fischerella_sp._PCC_9431_2512978232 tRNA_Ala_TGC 
GGGGGTTTAGCTCAGTTGGTAGAGCGCCTGCTTTGCAAGCAGGATGTCAGGAGTTCGAGTCTCCTAACCTCCACCT
>Fischerella_sp._PCC_9431_2512978495 tRNA_Gly_CCC 
GCGGGTGTAATTCAGTGGTAGAATGTTACCTTCCCAAGGTGAACGTCGTGGGTTCGAGTCCCATCACCCGCT
>Fischerella_sp._PCC_9431_2512978504 tRNA_Val_TAC 
GGGTGGTTAGCTCAGTTGGTAGAGCGCCTGCCTTACAAGCAGGATGTCACTGGTTCGAGTCCAGTACTACCCA
>Fischerella_sp._PCC_9431_2512978663 tRNA_Arg_CCT 
GGGGCTGTAGCTCAGTTGGATAGAGCGAGCGCCTCCTAAGCGCTAGGTCGCCGGTTCGAGTCTGGCCAGTCCCG
>Fischerella_sp._PCC_9431_2512978872 tRNA_Thr_GGT 
GCCCGTGTAGCTCAGTGGTAGAGCACACCCTTGGTAAGGGTGAGGTCGCGAGTTCAATCCTCGCCACGGGCT
>Fischerella_sp._PCC_9431_2512978873 tRNA_Tyr_GTA 
GGGTCGGTGTCCGAGTGGTTAATGGAGACGGACTGTAAATCCGTTGGCTAGCGCCTACGCTGGTTCAAATCCAGCCCGGCCCACCT
>Fischerella_sp._PCC_9431_2512978918 tRNA_Ser_CGA 
GGAGAGGTGGCAGAGCGGTTGAATGCGGCGCACTCGAAATGCGTTTTAGGGAAACCTAACGGGGGTTCGAATCCCCCCCTCTCCG
>Fischerella_sp._PCC_9431_2512979053 tRNA_Cys_GCA 
GGCGGCATAGCCAAGTGGTAAGGCAGAGGTCTGCAAAACCTCCATCCCCCGGTTCAAATCCGGGTGCCGCCT
>Fischerella_sp._PCC_9431_2512979149 tRNA_His_GTG 
GCGAGCGTAGCCAAGTGGTTAAGGCAGAGGATTGTGGTTCCTCCACTCGTGGGTTCGAGTCCCATCGTTCGCC
>Fischerella_sp._PCC_9431_2512979332 tRNA_Arg_TCT 
GGGCGCGTAGCTCAGTGGATAGAGCCACGGATTTCTAATCCGTTGGTCGCAGGTTCGAATCCTGCCGCGCTCG
>Fischerella_sp._PCC_9431_2512979626 tRNA_Gln_TTG 
TGGGGCGTAGCCAAGCGGTAAGGCAGCGGGTTTTGGTCCCGCCATCCCTAGGTTCGAATCCTAGCGCCCCAG
>Fischerella_sp._PCC_9431_2512979654 tRNA_Leu_CAA 
GGGCGGGTGGCGAAACTGGTAGACGCACCACACTCAAAATGTGGCGAGCTTGCGCTCATAGGAGTTCGATTCTCCTCCTGCCCA
>Fischerella_sp._PCC_9431_2512979734 tRNA_Pro_CGG 
CGGGATGTAGCGCAGCTTGGTAGCGCACTTCGTTCGGGACGAAGGGGCCGCTGGTTCGAATCCAGTCATCCCGA
>Fischerella_sp._PCC_9431_2512979951 tRNA_Ala_CGC 
GGGGAATTAGCTCAGCTGGTAGAGCGCTGCGATCGCACCGCAGAGGTCAGGGGTTCGAGTCTCCTATTCTCCA
>Fischerella_sp._PCC_9431_2512979985 tRNA_Ser_TGA 
GGAGAGGTGGCAGAGTGGTCGAATGCGCTCGACTTGAAATCGAGTGATGTGAAAGCATCCGTGGGTTCGAATCCCACCCTCTCCG
>Fischerella_sp._PCC_9431_2512980124 tRNA_Met_CAT 
CGCGGGATAGAGCAGCCTGGTAGCTCGTCGGGCTCATAACCCGAAGGTCAGTGGTTCAAATCCACTTCCCGCCACCA
>Fischerella_sp._PCC_9431_2512980129 tRNA_Val_GAC 
GGACGTATAGCTCAGTTGGTTAGAGCGCTACGTTGACATCGTAGAGGTCACTGGTTCGAATCCAGTTACGTCCA
>Fischerella_sp._PCC_9431_2512980158 tRNA_Glu_TTC 
GCCCCCATCGTCTAGAGGCCTAGGACACCTCCCTTTCACGGAGGTAACGGGGATTCGAATTCCCCTGGGGGTA
>Fischerella_sp._PCC_9431_2512980260 tRNA_Pseudo_GCA 
ACATACTAGCCAAATGGAAAAGGCGCTTGATTGCAGTTCAGGATCATGTAGGTTCAAATCCTACGTATGAACAA
>Fischerella_sp._PCC_9431_2512980262 tRNA_Lys_CTT 
ACATACTAGCTCAATTGGTAGAGCAGTCGGATCTTAACCGATGGGTAACAGGTTCAATTCCTGTGTATAAGCCA
>Fischerella_sp._PCC_9431_2512980509 tRNA_Arg_CCG 
GGGCGTGTAGCTCAGTGGATAGAGCGTCAGATTCCGGTTCTGTAGGTCGGGGGTTCGAATCCCTCCACGCTCG
>Fischerella_sp._PCC_9431_2512980735 tRNA_Leu_CAG 
GCGGAACTGGCGGAATTGGCAGACGCGCTAGATTCAGGTTCTAGTGCCCACAAGGCTTCCGGGTTCAAGTCCCGGGTTCCGCA
>Fischerella_sp._PCC_9431_2512980883 tRNA_Gly_GCC 
GCGGGTATAGCTCAGTGGTAGAGCGTCACCTTGCCAAGGTGAATGTCGCGCGTTCGAATCGCGTTACCCGCT
>Fischerella_sp._PCC_9431_2512980959 tRNA_Ser_GGA 
GGAGAGATGGCCGAGTGGTTGAAGGCGCAGCACTGGAAATGCTGTTTGGGGGCAACTTCAACGAGGGTTCGAATCCCTCTCTCTCCG
>Fischerella_sp._PCC_9431_2512980984 tRNA_Ala_GGC 
GGGGTTATAGCTCAGTTGGTAGAGCACCTCAATGGCATTGAGGGGGTCAGCGGTTCGAATCCGCTTAGCTCCA
>Fischerella_sp._PCC_9431_2512981138 tRNA_Trp_CCA 
GTGGGGATAGTGTAACTAGGTAACACATTGGTCTCCAAAACCAAAAATTCTGGGTTCAAATCCTAGTCCCCACGCTA
>Fischerella_sp._PCC_9431_2512981141 tRNA_Trp_CCA 
GTGGGGATAGTGTAACTGAGTAACATATTGGTCTCCAAAACCAAAGAATCTAGGTTCAAATCCTAGTCCCCACGCTA
>Fischerella_sp._PCC_9431_2512981312 tRNA_Ala_TGC 
GGGTCTGTAGCTTAACTGGGAAAGCGTCTGCCTTGCAAGCAGAAAGATGTCGGTTCAAATCCGACCAGTATCCA
>Fischerella_sp._PCC_9431_2512981313 tRNA_Arg_TCT 
GGGAGTGTCGCCTAATGGATAAGGCATCAGTCTTCTAAACTGACCTATGTAGGTTCGACCCCTACCACTCCTG
>Fischerella_sp._PCC_9431_2512981315 tRNA_Asn_GTT 
TGCCCTAGAGCTTCGATGGCAGAGCAAGCGGCTGTTAACCGCGAGGCTGTAGGTTCGAGTCCTACTGGGGCAGCCA
>Fischerella_sp._PCC_9431_2512981316 tRNA_Phe_GAA
CCCCTGGTAGCTCAGTTGGTAGTAGCGCCTGTTTGAAAAACAGGAGGTCGTCGGATCGAAACCGACCTGGGGGA
>Fischerella_sp._PCC_9431_2512981317 tRNA_Pseudo_ACG 
GAGAACGTGGTGTAAATGGATAACACATCAGTCTACGAAACTGTAGCTTGCTTCCCGCAGGGTAAAGTGAAGGTTCAAGTCCTTCCGTTCTCGCCT		
>Fischerella_sp._PCC_9431_2512981318 tRNA_Lys_CTT 
TACATACTCGCCTAATGGTAAGGCAACTGTCTCTTAAACAGTCTATGCAGGTTCAATTCCTGTTTATGAATCAA
>Fischerella_sp._PCC_9431_2512981562 tRNA_Ala_TGC 
GGGTCTGTAGCTTAACTGGGAAAGCGTCTGCCTTGCAAGCAGAAAGATGTCGGTTCAAATCCGACCAGTATCCA
>Fischerella_sp._PCC_9431_2512981563 tRNA_Arg_TCT 
GGGAGTGTCGCCTAATGGATAAGGCATCAGTCTTCTAAACTGACCTATGTAGGTTCGACCCCTACCACTCCTG
>Fischerella_sp._PCC_9431_2512981564 tRNA_Gly_TCC 
GCGATTGTGGTGTAACGGTAGCATGTGAGTCTTCCAAACTCTTGGTACGAGTTCAAATCTCGTCAGTCGCT
>Fischerella_sp._PCC_9431_2512981565 tRNA_Thr_TGT 
GCTGGTGTAGCTCAATTGGCAGAGCAACTGACTTGTAAACAGCTTTGTTGCAGGTTCAATTCCTGTTACCAGCTTCA
>Fischerella_sp._PCC_9431_2512981566 tRNA_Leu_TAA 
GCCCCTGTGATGCAATTGGAAGACATGACCCGCTTAAAACGGGTTTTCTCTACAGGTTCAAGTCCTGTCAGGGGTACTA
>Fischerella_sp._PCC_9431_2512981567 tRNA_Undet 
GGGCTGTTAGCTCAGTTGGCAGAGCAGCTGCCTATACCAGCAGAAGTGCGTAGGTTCAAGCCCTACACAGCCCACCT
>Fischerella_sp._PCC_9431_2512981568 tRNA_Lys_TTT 
GGGTCGTTAGCTCAATGGCTAGAGTTCCCGCCTTTTAAGCGGAGTGATCAGAGTTCGAGTCTCTGACGACCCACCT
>Fischerella_sp._PCC_9431_2512981569 tRNA_Pro_TGG 
CCGGGTGTGGTGTAGCTTGGCAGCACTCCTGTTTTGGGAACAGGCGGTCGTAGGTTCAAATCCTACCACTCGGA
>Fischerella_sp._PCC_9431_2512981570 tRNA_Gln_TTG 
TGCCCTGTGGTGTAACTGGCAACATCCCTACCTTTGAAGTAGAAGATTCCAGGTTCAAATCCTGGCGGGGCAG
>Fischerella_sp._PCC_9431_2512981571 tRNA_Asn_GTT 
TGCCCTAGAGCTTCGATGGCAGAGCAAGCGGCTGTTAACCGCGAGGCTGTAGGTTCGAGTCCTACTGGGGCAGCCA
>Fischerella_sp._PCC_9431_2512981572 tRNA_Phe_GAA 
CCCCTGGTAGCTCAGTTGGTAGTAGCGCCTGTTTGAAAAACAGGAGGTCGTCGGATCGAAACCGACCTGGGGGA
>Fischerella_sp._PCC_9431_2512981573 tRNA_Arg_ACG 
GAGAACGTGGTGTAACTGGATGAACACATCGGTCTACGAAACCGAAAAGTGGGGGTTCAAGTCCCTCCGTTCTCGCCT
>Fischerella_sp._PCC_9431_2512981574 tRNA_Ser_GCT 
GGAGAGGTGGCTGAGTGGTTAAAAGCATCCTCCTGCTAAGAGGAAGCGGGTAGTTAATGCCCGTCGCAGGTTCAAATCCTGTCCTCTCCGCCT		
>Fischerella_sp._PCC_9431_2512981575 tRNA_Glu_TTC 
GGTGCCGTAGGCAAATCGGTAAAGCCACCTGTCTTTCAAGCAGGAGATTGCGGGTTCAATTCCCGTCGGCACTGCCT
>Fischerella_sp._PCC_9431_2512981576 tRNA_Trp_CCA 
GCAGGGATGGTGTAACGGTAACATCACAGTCTCCAAAACTGTTGTTCTAGGTTCAAATCCTAGTCCTTGCG
>Fischerella_sp._PCC_9431_2512981577 tRNA_Met_CAT
TGCAGTGTAGCTTAACGGCAAAGCCCCAAGCTCATAACTTGGTATATGCGAGTTCAAATCTCGCCACTGCGACCA
>Fischerella_sp._PCC_9431_2512981578 tRNA_Asp_GTC 
GGGGGTGTAGCTTAGTCCGGTTTAAAGCAGCGGTCTGTCGAACCGAAGATCGTGGGTTCAAATCCCATCATCCCCG	
>Fischerella_sp._PCC_9605_2516143087 tRNA_Gly_GCC 
GCGGGTATAGCTCAGTGGTAGAGCGTCACCTTGCCAAGGTGAATGTCGCGCGTTCGAATCGCGTTACCCGCT
>Fischerella_sp._PCC_9605_2516143168 tRNA_Gly_CCC 
GCGGGTGTAATTCAGTGGTAGAATGTCACCTTCCCAAGGTGAACGTCGTGGGTTCGAGTCCCATCACCCGCT
>Fischerella_sp._PCC_9605_2516143203 tRNA_Ala_CGC 
GGGGAATTAGCTCAGCTGGTAGAGCGCTGCGATCGCACCGCAGAGGTCAGGGGTTCGAGTCTCCTATTCTCCA
>Fischerella_sp._PCC_9605_2516143397 tRNA_Lys_CTT 
GGGTGACTAGCTCAACGGTAGAGCAGTGGACTCTTAATCCATTGGTTGCGGGTTCAAATCCCTCGTCACCCA
>Fischerella_sp._PCC_9605_2516143498 tRNA_Arg_TCT 
GGGCGCGTAGCTCAGTGGATAGAGCAACTGCCTTCTAAGCAGTCGGCCGCAGGTTCGAGTCCTGCCGCGCTCG
>Fischerella_sp._PCC_9605_2516143925 tRNA_Thr_TGT 
GCCAGCATAGCACAGTGGTAGTGCATCCGACTTGTAATCGGAAGGTCGTCGGTTCAAATCCGACTGCTGGCT
>Fischerella_sp._PCC_9605_2516144155 tRNA_Lys_TTT 
GGGTCGCTAACTCAATGGTAGAGTACTCGGCTTTTAACCGATTAGTTCTGGGTTCGAATCCCAGGCGACCCA
>Fischerella_sp._PCC_9605_2516144162 tRNA_Gly_TCC
GCGGGCATAGTTTAGTGGTAAAACCATAGCCTTCCAAGCTATTGATGCGGGTTCGATTCCCGCTGCCCGCT
>Fischerella_sp._PCC_9605_2516144191 tRNA_Arg_CCT
GGGGCTGTAGCTCAGCTGGATAGAGCGAGCGCCTCCTAAGCGCTAGGTCGCCGGTTCGAATCTGGCCAGTCCCG
>Fischerella_sp._PCC_9605_2516144264 tRNA_Cys_GCA 
GGCGGCATAGCCAAGTGGTAAGGCAGAGGTCTGCAAAACCTCTACTCCCCGGTTCAAATCCGGGTGCCGCCT
>Fischerella_sp._PCC_9605_2516144609 tRNA_Ala_TGC 
GGGGGTTTAGCTCAGTTGGTAGAGCGCCTGCTTTGCAAGCAGGATGTCAGGAGTTCGAGTCTCCTAACCTCCACCT
>Fischerella_sp._PCC_9605_2516144610 tRNA_Ile_GAT 
GGGCTATTAGCTCAGGTGGTTAGAGCGCACCCCTGATAAGGGTGAGGTCCCTGGTTCGAGTCCAGGATGGCCCACCT
>Fischerella_sp._PCC_9605_2516144621 tRNA_Asn_GTT
TCCTCAGTAGCTCAGTGGTAGAGCGGTCGGCTGTTAACCGATTGGTCGCAGGTTCGAATCCTGCCTGGGGAG
>Fischerella_sp._PCC_9605_2516144730 tRNA_Arg_CCG 
GGGCGCGTAGCTCAGTGGATTAGAGCGTCAGATTCCGGTTCTGTAGGTCGGGGGTTCGAATCCCTCCGCGCTCG	
>Fischerella_sp._PCC_9605_2516144781 tRNA_Met_CAT 
GGCTCAGTAGCTCAGTAGGTTAGAGCGGAGGACTCATAAGCCTTAGGTCGTGTGTTCGAATCACACCTGAGCCA
>Fischerella_sp._PCC_9605_2516144969 tRNA_Ser_CGA 
GGAGAGGTGGCAGAGTGGTTGAATGCGGCGCACTCGAAATGCGTTTTAGGGCAACCTAACGGGGGTTCGAATCCCCCCCTCTCCG
>Fischerella_sp._PCC_9605_2516145020 tRNA_Thr_CGT 
GCCGATGTGGCTCAGTGGTAGAGCACCCGATTCGTAATCGGGCGGTCGCGGGTTCAAATCCCGCCATCGGCT
>Fischerella_sp._PCC_9605_2516145052 tRNA_Asp_GTC 
GGGACCGTAGTTCAATTGGTTAGAGCACCGCCCTGTCACGGCGGAAGTTGCGGGTTCGAGCCCCGTCGGTCCCG
>Fischerella_sp._PCC_9605_2516145178 tRNA_Leu_GAG 
GCGGATGTGGCGGAATTGGTATACGCGCACGTTTGAGGGGCGTGTGGCTTTGCCTTGCGAGTTCGAGTCTCGCCATCCGCA
>Fischerella_sp._PCC_9605_2516145283 tRNA_Pro_TGG 
CGGGATGTAGCGCAGCTTGGTAGCGCGCCTGCTTTGGGAGCAGGATGCCGCAGGTTCAAATCCTGTCATCCCGA
>Fischerella_sp._PCC_9605_2516145308 tRNA_Phe_GAA 
GCCGGGATAGCTCAGTTGGTAGAGCAGAGGACTGAAAATCCTCGTGTCACCGGTTCAAGTCCGGTTCCTGGCA
>Fischerella_sp._PCC_9605_2516145678 tRNA_Glu_TTC 
GCCCCCATCGTCTAGAGGCCTAGGACACCTCCCTTTCACGGAGGTAACGGGGATTCGAATTCCCCTGGGGGTA
>Fischerella_sp._PCC_9605_2516145727 tRNA_Ser_TGA 
GGAGAGGTGGCAGAGTGGTCGAATGCGCTCGACTTGAAATCGAGTGATGTGAAAGCATCCGTGGGTTCGAATCCCACCCTCTCCG
>Fischerella_sp._PCC_9605_2516145887 tRNA_Ser_GCT 
GGAGAGGTGGCTGAGTGGTCGAAAGCGGCAGATTGCTAATCTGTTGTACGGTTCGTAAGGCCGTACCGAGGGTTCGAATCCCTCCCTCTCCG	
>Fischerella_sp._PCC_9605_2516146096 tRNA_Leu_TAG 
GCGGATGTGGCGGAATTGGCAGACGCGCTAGATTTAGGTTCTAGTGCCGCAAGGCGTGAAGGTTCAAGTCCTTTCATCCGCA
>Fischerella_sp._PCC_9605_2516146132 tRNA_Arg_ACG 
GGGCGTGTAGCTCAGTGGACTAGAGCACGTGGCTACGGACCACGGTGTCGGGGGTTCGAATCCCTCCTCGCCCG
>Fischerella_sp._PCC_9605_2516146302 tRNA_Met_CAT 
CGCGGGATAGAGCAGCCTGGTAGCTCGTCGGGCTCATAACCCGAAGGTCGATGGTTCAAATCCATCTCCCGCCACCA
>Fischerella_sp._PCC_9605_2516146547 tRNA_Val_GAC 
GGACGTATAGCTCAGTTGGTTAGAGCGCTACGTTGACATCGTAGAGGTCACTGGTTCGAATCCAGTTACGTCCA
>Fischerella_sp._PCC_9605_2516146584 tRNA_Met_CAT 
CCAGGGTTGGCCGAGCGGTTGAGGCAGCGAACTCATAATTCGCCTTAGACAGGTTCAACTCCTGTACCCTGGA
>Fischerella_sp._PCC_9605_2516147101 tRNA_Ala_GGC 
GGGGTTATAGCTCAGTTGGTAGAGCACCTCAATGGCATTGAGGGGGTCAGCGGTTCGAATCCGCTTAGCTCCA
>Fischerella_sp._PCC_9605_2516147179 tRNA_Ile_GAT 
ACATACTAGCTCAATTGGTAGAGCATTACTCTGATAAAGTAAGTGTAACAGGTTCGATCCCTGTGTATGAACGA		
>Fischerella_sp._PCC_9605_2516147832 tRNA_Ser_GGA 
GGAGAGATGGCCGAGTGGTTGAAGGCGCAGCACTGGAAATGCTGTTTGGGGGCAACTTCAACGAGGGTTCGAATCCCTCTCTCTCCG		
>Fischerella_sp._PCC_9605_2516147926 tRNA_Pro_CGG 
CGGGATGTAGCGCAGCTTGGTAGCGCACTTCGTTCGGGACGAAGGGGCCGCTGGTTCGAATCCAGTCATCCCGA
>Fischerella_sp._PCC_9605_2516148008 tRNA_Leu_CAG 
GCGGAACTGGCGGAATTGGCAGACGCGCTAGATTCAGGTTCTAGTGCCGCAAGGCTTCCGGGTTCAAGTCCCGGGTTCCGCA
>Fischerella_sp._PCC_9605_2516148247 tRNA_Pro_GGG 
CGGGGCGTAGCGCAGCTTGGTAGCGCGCCACTTTGGGGTAGTGGAGGTCGTGGGTTCAAATCCCGCCGCTCCGA
>Fischerella_sp._PCC_9605_2516149192 tRNA_Val_TAC 
GGGCGGTTAGCTCAGTTGGTAGAGCGCCTGCCTTACAAGCAGGATGTCACTGGTTCGAGTCCAGTACCGCCCA
>Fischerella_sp._PCC_9605_2516149264 tRNA_Gln_TTG 
TGGGGCGTAGCCAAGCGGTAAGGCAGCGGGTTTTGGTCCCGCCATCCCTAGGTTCGAATCCTAGCGCCCCAG
>Fischerella_sp._PCC_9605_2516149280 tRNA_Thr_GGT 
GCCCGTGTAGCTCAGTGGTAGAGCACACCCTTGGTAAGGGTGAGGTCACGAGTTCAATCCTCGTCACGGGCT
>Fischerella_sp._PCC_9605_2516149281 tRNA_Tyr_GTA 
GGGTCGGTGTCCGAGTGGTTAATGGAGACGGACTGTAAATCCGTTGGCTAGCGCCTACGCTGGTTCGAATCCAGCCCGGCCCACCT
>Fischerella_sp._PCC_9605_2516149430 tRNA_Trp_CCA 
GCGCTCTTAGTTCAGTTGGTAGAACGCAGGTCTCCAAAACCTGATGTCGGGGGTTCAAGTCCTCCAGGGCGCG
>Fischerella_sp._PCC_9605_2516149491 tRNA_Leu_CAA 
GGGCGGGTGGCGAAACTGGTAGACGCACCACACTCAAAATGTGGCGGGCTTACGCCCATAGGAGTTCGATTCTCCTCCTGCCCA
>Fischerella_sp._PCC_9605_2516149513 tRNA_His_GTG 
GCGAGCGTAGCCAAGTGGTTAAGGCAGAGGATTGTGGTTCCTCCATCCGTGGGTTCGAATCCCATCGTTCGCC
>Geitlerinema_sp._PCC_7105_2510098828 tRNA_Arg_CCG 
GGGCATGTAGCTCAGTCGGATAGAGCATCAGATTCCGGTTCTGAGGGTCGGGGGTTCGAATCCCTCCATGCTCG
>Geitlerinema_sp._PCC_7105_2510098852 tRNA_Cys_GCA 
GGGGACATAGCCAAGCGGTAAGGCAGGAGACTGCAAATCTCCCATCCCCCGGTTCGAATCCGGGTGTCCCCT
>Geitlerinema_sp._PCC_7105_2510099117 tRNA_His_GTG 
GCGGGCGTAGCCAAGAGGTTAAGGCAGTGGATTGTGGTTCCACCATTCGTGGGTTCGAGTCCCATCGTCCGCC
>Geitlerinema_sp._PCC_7105_2510099295 tRNA_Arg_TCT 
GGGTGCGTAACTCAGGTGGATAGAGTAGCTGCCTTCTAAGCAGCGAGTCGTAGGTTCGAGTCCTACCGCACCCG
>Geitlerinema_sp._PCC_7105_2510099470 tRNA_Gly_TCC 
GCGGGCGTAGTTTAGTGGTAAAACCTCAGCCTTCCAAGCTGATGATGCGGGTTCGATTCCCGCCGCCCGCT
>Geitlerinema_sp._PCC_7105_2510099568 tRNA_Leu_CAG 
GCGGAACTGGCGGAATTGGTAGACGCGCTAGATTCAGGTTCTAGTGTTCGCAAGGACTTCCGGGTTCAAGTCCCGGGTTCCGCA
>Geitlerinema_sp._PCC_7105_2510099724 tRNA_Asp_GTC 
GGGACTGTAGTTCAATTGGTCAGAGCACCGCCCTGTCACGGCGGAAGTTGCGGGTTCGAGCCCCGTCAGTCCCG
>Geitlerinema_sp._PCC_7105_2510099806 tRNA_Val_GAC 
GGACGCATAGCTCAGTTGGTTAGAGCACCACGTTGACATCGTGGGGGTCACTGGTTCGAGTCCAGTTGTGTCCA
>Geitlerinema_sp._PCC_7105_2510099829 tRNA_Leu_TAA 
GGGGGTGTGGCGGAATGGTAGACGCTACGGACTTAAAATCCGTTGACTGGTGACAGTCGTGTGGGTTCAAGTCCCACCACCCCCA
>Geitlerinema_sp._PCC_7105_2510099920 tRNA_Ser_GCT 
GGAGAGGTGGCTGAGTGGTTGAAAGCGGCAGATTGCTAATCTGTTGTACGGATCGTAAGGCCGTACCGAGGGTTCGAATCCCTCTCTCTCCG
>Geitlerinema_sp._PCC_7105_2510100275 tRNA_Arg_ACG 
GGGCTTGTAGCTCAGTGGACTAGAGCACGTGGCTACGGACCACGGTGTCGGGGGTTCGAATCCCTCCTAGCCCG
>Geitlerinema_sp._PCC_7105_2510100364 tRNA_Ala_TGC
GGGGGTATAGCTCAGTTGGTAGAGCGCCTGCTTTGCAAGCAGGATGTCAGCGGTTCGAGTCCGCTTACCTCCA
>Geitlerinema_sp._PCC_7105_2510100365 tRNA_Ile_GAT 
GGGCTATTAGCTCAGGTGGTTAGAGCGCACCCCTGATAAGGGTGAGGTCCCTGGTTCAAGTCCAGGATGGCCCACCT
>Geitlerinema_sp._PCC_7105_2510100957 tRNA_Pro_GGG 
CGGGGCGTAGCGCAGCTTGGTAGCGCACCACTTTGGGGTAGTGGGGGTCGTGGGTTCAAATCCCGCCGCTCCGA
>Geitlerinema_sp._PCC_7105_2510101129 tRNA_Asn_GTT 
TCCTCAGTAGCTCAGCGGTAGAGCGGTCGGCTGTTAACCGATTGGTCGCTGGTTCGAATCCGGCCTGGGGAG
>Geitlerinema_sp._PCC_7105_2510101142 tRNA_Tyr_GTA
GGGTCGGTGCCCGAGTGGTTAATGGGGGCGGACTGTAAATCCGCTGGCTACGCCTACGCTGGTTCGAATCCAGCCCGGCCCA
>Geitlerinema_sp._PCC_7105_2510101143 tRNA_Thr_GGT 
GCCCGTGTAGCTCAGCGGTAGAGCACACCCTTGGTAAGGGTGAGGTCACGAGTTCAAGTCTCGTCACGGGCT
>Geitlerinema_sp._PCC_7105_2510101241 tRNA_Gly_CCC 
GCGGGTGTAATTCAGTGGTAGAATGTCAGCTTCCCAAGCTGAACGTCGCCGGTTCGAGTCCGGTCACCCGCT
>Geitlerinema_sp._PCC_7105_2510101324 tRNA_Val_CAC 
GGGCGATTAGCACAGTGGTAGCGCACTTCCTTCACACGGAAGGGGTCACTGGTTCGAATCCAGTATCGCCCA
>Geitlerinema_sp._PCC_7105_2510101660 tRNA_Leu_CAA 
GGGCGGATGGCGAAATTGGTAGACGCACCACACTCAAAATGTGGCGGCTTCGGCCGTGAGAGTTCGAGTCTCTCTCCGCCCA
>Geitlerinema_sp._PCC_7105_2510101856 tRNA_Glu_TTC 
GCCCCCATCGTCTAGAGGCCTAGGACACCTCCCTTTCACGGAGGCGACGGGGATTCGAATTCCCCTGGGGGTA
>Geitlerinema_sp._PCC_7105_2510101857 tRNA_Glu_TTC 
GCCCCCATCGTCTAGAGGCCTAGGACACCTCCCTTTCACGGAGGCGACGGGGATTCGAATTCCCCTGGGGGTA
>Geitlerinema_sp._PCC_7105_2510101931 tRNA_Thr_CGT 
GCCGATGTAGCTCAGTGGTAGAGCACTCGATTCGTAATCGAGCGGTCACGAGTTCAAATCTCGTCATCGGCT
>Geitlerinema_sp._PCC_7105_2510101969 tRNA_Ser_GGA 
GGAGAGGTGGCCGAGCGGTTTAAGGCGCAGCACTGGAAATGCTGTTTAGGGGCAACTCTAACGAGGGTTCGAATCCCTCCCTCTCCG
>Geitlerinema_sp._PCC_7105_2510102204 tRNA_Ala_CGC 
GGGGAATTAGCTCAGTTGGTAGAGCGCTGCGATCGCACCGCAGAGGTCAGGGGTTCGAATCCCCTATTCTCCA
>Geitlerinema_sp._PCC_7105_2510102264 tRNA_Pro_TGG 
CGGGATGTAGCGCAGCTTGGTAGCGCGCCTGCTTTGGGAGCAGGATGCCGCAGGTTCAAATCCTGTCATCCCGA
>Geitlerinema_sp._PCC_7105_2510102413 tRNA_Arg_CCT 
GGGACTGTGGCTCAGAAGGATAGAGCAAGCGCCTCCTAAGCGCTAGGTCGCGGGTTCGAATCCCGCCAGTCCCG
>Geitlerinema_sp._PCC_7105_2510102416 tRNA_Phe_GAA 
GCCGGGATAGCTCAGTCGGTAGAGCAGAGGACTGAAAATCCTCGTGTCGGCGGTTCAAATCCGCCTCCTGGCA
>Geitlerinema_sp._PCC_7105_2510102609 tRNA_Thr_TGT 
GCTGGTGTAGCTCAGTGGTAGAGCAGCTGATTTGTAATCAGCCGGTCGCAAGTTCAAATCTTGTCACCAGCT
>Geitlerinema_sp._PCC_7105_2510102654 tRNA_Ser_CGA 
GGAGAGGTGGCAGAGCGGTTGAATGCGGCGGACTCGAAATCCGTTATGGGGTCAAACTCATCGGGGGTTCGAATCCCCCCCTCTCCG
>Geitlerinema_sp._PCC_7105_2510102690 tRNA_Trp_CCA 
GCGCTCTTAGTTCAGTTGGTAGAACGCGGGTCTCCAAAACCCGATGTCGGGGGTTCGAGTCCTCCAGGGCGCG
>Geitlerinema_sp._PCC_7105_2510102732 tRNA_Glu_CTC 
GGGGTTGTAGCTCAATCGGTTAGAGCGTCCGCCCCTCTTGCGGAAGGTCGCGAGTTCGAGCCTCGTCAGCCTCG
>Geitlerinema_sp._PCC_7105_2510102733 tRNA_Trp_CCA
GGGGGGATGGTGTAACGGCAAACATCTCGGTCTCCAAAACCGTGGTTCTGGGTTCGAATCCCAGTCCCCTTGCCA
>Geitlerinema_sp._PCC_7105_2510102734 tRNA_Asn_GTT 
TGCCTCATAGCTCAACTTGGCAGAGCAACGCGCTGTTAACGCGATGGTTGTTGGTTCGAGTCCAACTGGGGCAG
>Geitlerinema_sp._PCC_7105_2510102735 tRNA_Gln_CTG 
TGCCGGGTAGACGAATCGGTGAAGTCGCCTGTCTCTGAAACAGGAAATTGTAGGTTCGACTCCTACCCCGGCAG
>Geitlerinema_sp._PCC_7105_2510102736 tRNA_Gln_TTG 
TGCCCTGTGGTGTAACTGGCAACATCTCGCACTTTGACTGCGAAGAGTCCAGGTTCGATCCCTGGCGGGGCAA
>Geitlerinema_sp._PCC_7105_2510102737 tRNA_Leu_TAA 
GCTCCCGTGGCGCAATTGGAAGACGCGACAGACTTAAAATCTGTTTTGCTGTGAGTTCGAGTCTCACCGGGAGTA
>Geitlerinema_sp._PCC_7105_2510102738 tRNA_Pro_TGG 
CGGGATGTAGCGCAGTTTGGTAGCGCGTCGGCTTTGGGAGCCGAACGTCGCAGGTTCGAATCCTGCCATCCCGA
>Geitlerinema_sp._PCC_7105_2510102739 tRNA_Leu_CAG 
GCCCCTGTGACGAAATGGGTAAACGTCGCCGACTCAGACTCGGTGTTTTGCAGGTTCGAGTCCTGCCAGGGGTA
>Geitlerinema_sp._PCC_7105_2510102740 tRNA_Leu_AAG 
GCCCCCGTGGCCCAATTGGAAGAGGCACTCGGCTAAGAACCGGGTCGTTGCTGGTTCGAATCCAGTCGGGGGCA
>Geitlerinema_sp._PCC_7105_2510102741 tRNA_Met_CAT 
CGCGGGGATGGAGCAATGGTGGCTTCTCAGGTTCATACCCTGGAGATCGGTAGGTTCGATTCCTACCCCCGCGACTA
>Geitlerinema_sp._PCC_7105_2510102947 tRNA_Val_TAC 
GGGCGGTTAGCTCAGCGGTAGAGCGCCTGCCTTACAAGCAGGATGTCACTGGTTCGATCCCAGTACCGCCCA
>Geitlerinema_sp._PCC_7105_2510102957 tRNA_Leu_GAG 
GCGGATGTGGTGGAATTGGTAGACACGCACGCTTGAGGGGCGTGTGGAGCAATCCTTGCGAGTTCGAGTCTCGCCATCCGCA
>Geitlerinema_sp._PCC_7105_2510103050 tRNA_Lys_CTT 
GGGCGATTAGCTCAACGGCAGAGCTACAGACTCTTAATCTGTTGGTTCGGGGTTCGAATCCCCGATCGCTCA
>Geitlerinema_sp._PCC_7105_2510103080 tRNA_Ala_GGC 
GGGGCTATAGCTCAGTTGGTAGAGCACCTCAATGGCATTGAGGGGGTCAGCGGTTCGAATCCGCTTAGCTCCA
>Geitlerinema_sp._PCC_7105_2510103119 tRNA_Gly_GCC 
GCGGGTATAGCTCAGCGGTAGAGCGTCACCTTGCCAAGGTGAATGTCGCGCGTTCGAATCGCGTTACCCGCT
>Geitlerinema_sp._PCC_7105_2510103249 tRNA_Met_CAT 
GGCTTGGTAGCTCAGCTGGTCAGAGCAGGGGACTCATAAGCCCAAGGTCGTCGGTTCAAGTCCGACCCGAGCCA
>Geitlerinema_sp._PCC_7105_2510103641 tRNA_Leu_TAG 
GCGGACGTGGCGGAATTGGTAGACGCGCTAGATTTAGGTTCTAGTACCGCAAGGTGTGAAGGTTCAAGTCCTTTCGTCCGCA
>Geitlerinema_sp._PCC_7105_2510103950 tRNA_Pro_CGG 
CGGGATGTAGCGCAGCTTGGTAGCGCACTTCGTTCGGGACGAAGGGGCCGCTGGTTCGAATCCAGTCATCCCGA
>Geitlerinema_sp._PCC_7105_2510104000 tRNA_Gln_TTG 
TGGGGCGTCGCCAAGTGGTAAGGCAGCGGGTTTTGGTCCCGCCATTCGGAGGTTCGAATCCTTCCGCCCCAG
>Geitlerinema_sp._PCC_7407_2503606022 tRNA_Ser 
GGAGAGGTGGCTGAGCGGTTGAAAGCGGCAGATTGCTAATCTGTTGTACGGCAGGTAACTCCGTACCGAGGGTTCGAATCCCTCCCTCTCCG
>Geitlerinema_sp._PCC_7407_2503606124 tRNA_Val 
GGGCGATTAGCACAGTGGTAGCGCACTTCCTTCACACGGAAGGGGTCACTGGTTCGAATCCAGTATCGCCCA
>Geitlerinema_sp._PCC_7407_2503606153 tRNA_Phe 
GCCGGGATAGCTCAGTTGGTAGAGCAGAGGACTGAAAATCCTCGTGTCACCGGTTCAAGTCCGGTTCCTGGCA
>Geitlerinema_sp._PCC_7407_2503606179 tRNA_Ile 
GGGCTATTAGCTCAGGTGGTTAGAGCGCACCCCTGATAAGGGTGAGGTCCCTGGTTCGAGTCCAGGATGGCCCACCT
>Geitlerinema_sp._PCC_7407_2503606180 tRNA_Ala 
GGGGGTATAGCTCAGTTGGTAGAGCGCCTGCTTTGCAAGCAGGATGTCAGGAGTTCGAGTCTCCTTACCTCCA
>Geitlerinema_sp._PCC_7407_2503606195 tRNA_Ile 
GGGCTATTAGCTCAGGTGGTTAGAGCGCACCCCTGATAAGGGTGAGGTCCCTGGTTCGAGTCCAGGATGGCCCACCT
>Geitlerinema_sp._PCC_7407_2503606196 tRNA_Ala 
GGGGGTATAGCTCAGTTGGTAGAGCGCCTGCTTTGCAAGCAGGATGTCAGGAGTTCGAGTCTCCTTACCTCCA
>Geitlerinema_sp._PCC_7407_2503606326 tRNA_Ser 
GGAGAGGTGGCAGAGTGGTTGAATGCGGCGGTCTCGAAAACCGCTTCAGGTGCAAGCCTGACGAGGGTTCGAATCCCTCCCTCTCCG
>Geitlerinema_sp._PCC_7407_2503606331 tRNA_Ile 
GGGCTATTAGCTCAGGTGGTTAGAGCGCACCCCTGATAAGGGTGAGGTCCCTGGTTCGAGTCCAGGATGGCCCACCT
>Geitlerinema_sp._PCC_7407_2503606332 tRNA_Ala 
GGGGGTATAGCTCAGTTGGTAGAGCGCCTGCTTTGCAAGCAGGATGTCAGGAGTTCGAGTCTCCTTACCTCCA
>Geitlerinema_sp._PCC_7407_2503606430 tRNA_Gly 
GCGGGTATAGCTCAGTGGTAGAGCGTCACCTTGCCAAGGTGAATGTCGCGCGTTCGAATCGCGTTACCCGCT
>Geitlerinema_sp._PCC_7407_2503606431 tRNA_Gly
GCGGGTATAGCTCAGTGGTAGAGCGTCACCTTGCCAAGGTGAATGTCGCGCGTTCGAATCGCGTTACCCGCT
>Geitlerinema_sp._PCC_7407_2503606615 tRNA_Val 
GGACGCATAGCTCAGTTGGTTAGAGCACCACGTTGACATCGTGGGGGTCACTGGTTCGAGTCCAGTTGTGTCCA
>Geitlerinema_sp._PCC_7407_2503606680 tRNA_Met 
CGCGGGGTAGAGCAGTCTGGTAGCTCGTCGGGCTCATAACCCGAAGGTCAGTGGTTCAAATCCGCTCCCCGCCACCA
>Geitlerinema_sp._PCC_7407_2503606711 tRNA_Ser 
GGAGAGGTGGCAGAGTGGTCGAATGCGCTCGACTTGAAATCGAGTGTGCCGAAAAGCACCGTGGGTTCGAATCCCACCCTCTCCG
>Geitlerinema_sp._PCC_7407_2503606830 tRNA_Asp 
GGGACTGTAGTTCAATTGGTTAGAGCACCGCCCTGTCACGGCGGAAGTTGCGGGTTCGAGCCCCGTCAGTCCCG
>Geitlerinema_sp._PCC_7407_2503607010 tRNA_Trp 
GCGCTCTTAGTTCAGTTGGTAGAACGCAGGTCTCCAAAACCTGATGTCGGGGGTTCGAGTCCTCCAGGGCGCG
>Geitlerinema_sp._PCC_7407_2503607070 tRNA_Ser 
GGAGAGGTGGCCGAGTGGTTGAAGGCGCAGCACTGGAAATGCTGTTTAGGGGTAACTTTAACGAGGGTTCGAATCCCTCCCTCTCCG
>Geitlerinema_sp._PCC_7407_2503607144 tRNA_Pro 
CGGGATGTAGCGCAGCTTGGTAGCGCGCCTGCTTTGGGAGCAGGATGCCGCAGGTTCAAATCCTGTCATCCCGA
>Geitlerinema_sp._PCC_7407_2503607184 tRNA_Leu 
GCGGAACTGGCGGAATTGGTAGACGCGCTAGATTCAGGTTCTAGTGTCTGCAAAGACTTCCGGGTTCAAGTCCCGGGTTCCGCA
>Geitlerinema_sp._PCC_7407_2503607187 tRNA_Leu 
GGGCGGATGGCGAAATTGGTAGACGCATCACACTCAAAATGTGACGGCTTCGGCCGTGAGAGTTCGAGTCTCTCTCCGCCCA
>Geitlerinema_sp._PCC_7407_2503607223 tRNA_Lys 
GGGTCGCTAGCTCAGCGGTAGAGCACTCGGCTTTTAACCGATTGGTCCCGGGTTCGAATCCCGGGCGACCCA
>Geitlerinema_sp._PCC_7407_2503607266 tRNA_Met 
GGCTCAGTAGCTCAGTGGTTAGAGCAGGGGACTCATAAGCCCAAGGTCGCAGGTTCAAATCCCGCCTGAGCCA
>Geitlerinema_sp._PCC_7407_2503607356 tRNA_Pro 
CGGGGCGTAGCGCAGCTTGGTAGCGCACTACTTTGGGGTAGTAGGGGTCGTGGGTTCAAATCCCGCCGCTCCGA
>Geitlerinema_sp._PCC_7407_2503607477 tRNA_Leu 
GCGGATGTGGTGGAATTGGTAGACACGCACGCTTGAGGGGCGTGTGGCGTTAGCCTTGCGAGTTCGAGTCTCGCCATCCGCA
>Geitlerinema_sp._PCC_7407_2503607644 tRNA_Val 
GGGCGGTTAGCTCAGTTGGTAGAGCGCCTGCCTTACAAGCAGGATGTCACAGGTTCGAGTCCTGTACTGCCCATCA
>Geitlerinema_sp._PCC_7407_2503608066 tRNA_Pro 
CGGGATGTAGCGCAGCTTGGTAGCGCACTTCGTTCGGGACGAAGGGGCCGCTGGTTCGAATCCAGTCATCCCGA
>Geitlerinema_sp._PCC_7407_2503608068 tRNA_Ala
GGGGAATTAGCTCAGCTGGTAGAGTGCTGCGATCGCACCGCAGAGGTCAGGGGTTCGAATCCCCTATTCTCCA
>Geitlerinema_sp._PCC_7407_2503608496 tRNA_Asn 
TCCTCAGTAGCTCAGTGGTAGAGCGGTCGGCTGTTAACCGATTGGTCGTAGGTTCGAGTCCTACCTGGGGAG
>Geitlerinema_sp._PCC_7407_2503608524 tRNA_Thr 
GCCGATGTGGCTCAGTGGTAGAGCACTCGATTCGTAATCGAGCGGTCACGGGTTCAAATCCCGTCATCGGCT
>Geitlerinema_sp._PCC_7407_2503608536 tRNA_Arg 
GGGGCTGTAGCTCAGCAGGATAGAGCGATCGCCTCCTAAGCGATAGGCCGCGCGTTCGAATCGCGCCAGTCCCG
>Geitlerinema_sp._PCC_7407_2503608675 tRNA_Ala
GGGGGTATAGCTCAGTTGGTAGAGCACTTCAATGGCATTGAAGGGGTCAGCGGTTCGAATCCGCTTACCTCCA
>Geitlerinema_sp._PCC_7407_2503608790 tRNA_Cys 
GGCGGCATGGCCAAGTGGTAAGGCAGAGGACTGCAAATCCTTTACCCCCAGTTCGAATCTGGGTGCCGCCTTCA
>Geitlerinema_sp._PCC_7407_2503609118 tRNA_Arg 
GCTCCAGTAGCTCAGTTGGATAGAGCAACTGCCTTCTAAGCAGTCGGTCGCAGGTTCGAGTCCTGCCTGGGGCG
>Geitlerinema_sp._PCC_7407_2503609120 tRNA_Thr 
GCCCGTGTGGCTCAGTGGTAGAGCACACCCTTGGTAAGGGTGAGGTCACGAGTTCAATCCTCGTCACGGGCT
>Geitlerinema_sp._PCC_7407_2503609121 tRNA_Tyr
GGGTCGGTGCCCGAGTGGTTAATGGGGGCGGACTGTAAATCCGCTGGCTACGCCTACGCTGGTTCGAATCCAGCCCGGCCCACCA
>Geitlerinema_sp._PCC_7407_2503609132 tRNA_Met 
CCAGGGTTGGCCGAGCGGTTTAGGCAGCGAACTCATAATTCGCCTCAGGCAGGTTCGACCCCTGCACCCTGGA
>Geitlerinema_sp._PCC_7407_2503609196 tRNA_Gly 
GCGGGTATAGTTCAGTGGTAGAACGTCAGCTTCCCAAGCTGAATGTCGTCGGTTCGAGTCCGATTACCCGCT
>Geitlerinema_sp._PCC_7407_2503609228 tRNA_Arg 
GGGCTTGTAGCTCAGTGGACTAGAGCACGTGGCTACGGACCACGGTGTCGGGGGTTCGAATCCCTCCTAGCCCG
>Geitlerinema_sp._PCC_7407_2503609254 tRNA_Arg 
GGGCATGTAGCTCAGTGGATAGAGCATCAGATTCCGGTTCTGAGGGTCGGGGGTTCGAATCCCTCCATGCTCG
>Geitlerinema_sp._PCC_7407_2503609487 tRNA_Thr
GCTGGTGTAGCTCAGTTGGTAGAGCAGCTGATTTGTAATCAGCCGGTCGCAAGTTCGAGTCTTGTCACCAGCT
>Geitlerinema_sp._PCC_7407_2503609532 tRNA_His
GCGAGCGTAGCCAAGTGGTTAAGGCAGCGGATTGTGGTTCCGCCATTCGGGGGTTCGAGTCCCCTCGTTCGCCCTA
>Geitlerinema_sp._PCC_7407_2503609571 tRNA_Leu 
GCGGACGTGGCGGAATTGGTAGACGCGCTAGATTTAGGTTCTAGTGCCGCAAGGCGTGAAGGTTCAAGTCCTTTCGTCCGCA
>Geitlerinema_sp._PCC_7407_2503609583 tRNA_Glu 
GCCCCCATCGTCTAGAGGCCTAGGACACCTCCCTTTCACGGAGGCGACGGGGATTCGAATTCCCCTGGGGGTA
>Geitlerinema_sp._PCC_7407_2503609712 tRNA_Gln 
TGGGGTGTGGCCAAGCGGTAAGGCAGCGGATTTTGGTTCCGCCATTCCTAGGTTCGAATCCTAGCACCCCAG
>Geitlerinema_sp._PCC_7407_2503609762 tRNA_Gly 
GCGGGTGTAGTTTAGTGGTAAAACCTCAGCCTTCCAAGCTGATGATGCGGGTTCGATTCCCGCCACCCGCT
>Geminocystisherdmanii_PCC_6308_2509873329 tRNA_Arg_TCT 
GGGTGCGTAGCTCAGATGGATAGAGCAACTGCCTTCTAAGCAGTCGGTCACAGGTTCGAGTCCTGTCGCACCCG
>Geminocystisherdmanii_PCC_6308_2509873803 tRNA_Ala_GGC 
GGGGTTATAGCTCAGTTGGTAGAGCACTGCAATGGCATTGCAGGGGTCAGCGGTTCGAATCCGCTTAGCTCCA
>Geminocystisherdmanii_PCC_6308_2509873862 tRNA_Met_CAT
GGCTTGGTAGCTCAGTTGGTTAGAGCAGGGGACTCATAAGCCCAAGGTCGGCGGTTCAAATCCGCCCCGAGCCA
>Geminocystisherdmanii_PCC_6308_2509873939 tRNA_Val_GAC 
GGACGTATAGCTCAGTTGGTTAGAGTACATCGTTGACATCGATGGGGTCCCCCGTTCGAGTCGGGGTACGTCCACCT
>Geminocystisherdmanii_PCC_6308_2509874000 tRNA_Arg_ACG 
GGGTGTGTAGCTTAGTGGATTAGAGCGGCTGACTACGGATCAGCAGGTCGGGGGTTCGAGTCCCTCCACGCCCG
>Geminocystisherdmanii_PCC_6308_2509874013 tRNA_Lys_TTT 
GGGTCGCTAGCTCAGCGGTAGAGCACTCGGCTTTTAACTGATTGGTCCTGAGTTCGAATCTCAGGCGACCCA
>Geminocystisherdmanii_PCC_6308_2509874151 tRNA_Trp_CCA 
ACGTCCTTAGTTCAGTTGGTAGAACGTCGGTCTCCAAAACCGAATGTCGGAGGTTCGAGTCCTCCAGGGCGTG
>Geminocystisherdmanii_PCC_6308_2509874220 tRNA_Ser_CGA 
GGAGAGATGGCAGAGCGGTTGAATGCGGTAGTCTCGAAAACTATTAAGGTGTAAAAACCTTCGAGGGTTCAAATCCCTCTCTCTCCG
>Geminocystisherdmanii_PCC_6308_2509874316 tRNA_Ser_TGA 
GGAGAGGTGGCAGAGTGGTCGATCGCGCTCGACTTGAAATCGAGTGATTAGAAATAATCCGTGGGTTCAAATCCCACCCTCTCCG
>Geminocystisherdmanii_PCC_6308_2509874334 tRNA_Thr_CGT 
GCTACCTTAGCTCAATTGGCAGAGCAATTCATTCGTAATGAATAGGTTGTCGGTTCGATTCCGATAGGTAGCT
>Geminocystisherdmanii_PCC_6308_2509874390 tRNA_Leu_CAG 
GCAGGACTGGCGGAATTGGCATACGCGCTAGATTCAGATTCTAGTGTTCGCAAGGACTTCCGGGTTCAAGTCCCGGGTTCTGCA
>Geminocystisherdmanii_PCC_6308_2509874488 tRNA_Phe_GAA 
GGCAGGATAGCTCAGTTGGTAGAGCAGAGGACTGAAAATCCTCGTGTCGGCGGTTCAATTCCGCCTCCCGCCA
>Geminocystisherdmanii_PCC_6308_2509874538 tRNA_Arg_CCG 
GGGTGCGTAGCTCAGTGGATAGAGCACCAGATTCCGGTTCTGGGTGTCGGGGGTTCGATTCCCTTCGTACTCG
>Geminocystisherdmanii_PCC_6308_2509874582 tRNA_Leu_TAG 
GCGGACGTGGCGGAATTGGTAGACGCGCTAGATTTAGGTTCTAGTATCTTTGATGTGAGAGTTCGAGTCTCTCCGTCCGCA
>Geminocystisherdmanii_PCC_6308_2509874620 tRNA_Thr_TGT 
GCCATCTTAGCTCAGTTGGTAGAGCAACTGATTTGTAATCAGTAGGTCATCGGTTCGAGTCCGATAGATGGCT
>Geminocystisherdmanii_PCC_6308_2509874681 tRNA_Met_CAT 
CCAGGGTTGGCCGAGCGGTTGAGGCAGCGAACTCATAATTCGCCCAAGACAGGTTCAACTCCTGTACCCTGGA
>Geminocystisherdmanii_PCC_6308_2509874726 tRNA_Arg_CCT 
GGGGCTGTAGTTCAATGGATAGAACAAACACCTCCTAAGTGTTAAATAACGGTTCGACTCCGTTCAGTCCTG
>Geminocystisherdmanii_PCC_6308_2509874880 tRNA_Ala_CGC 
GGGGTATTAGCTCAGTTGGTAGAGTGCTGCGATCGCACCGCAGAGGTGAGGGGTTCGATTCCCCTATACTCCA
>Geminocystisherdmanii_PCC_6308_2509874888 tRNA_Leu_CAA 
GGGCGGATGGCGAAATTGGTAGACGCACCACACTCAAAATGTGGCGACTTCGGTTGTGCGAGTTCGAGTCTCGCTCCGCCCA
>Geminocystisherdmanii_PCC_6308_2509875130 tRNA_Ser_GCT
GGAGAGATGGCTGAGCGGTTGAAAGCGGCTTCCTGCTAAGAAGTTGTGGGGTTTATAGCTCCACCGAGGGTTCGAATCCCTCTCTCTCCG
>Geminocystisherdmanii_PCC_6308_2509875141 tRNA_Thr_GGT 
GCCTTTGTAGCTCAGTGGTAGAGCACACCCTTGGTAAGGGTGAGGTCACGAGTTCAATCCTCGTCAAAGGCT
>Geminocystisherdmanii_PCC_6308_2509875142 tRNA_Tyr_GTA 
GGGTCGATGCCCGAGTGGTTAATGGGGGCGGACTGTAAATCCGCTGGCTATGCCTACGCTGGTTCAAATCCAGCTCGGCCCA
>Geminocystisherdmanii_PCC_6308_2509875252 tRNA_Ile_GAT
GGGCTATTAGCTCAGGTGGTTAGAGCGCACCCCTGATAAGGGTGAGGTCCTTGGTTCAAGTCCAAGATGGCCCA
>Geminocystisherdmanii_PCC_6308_2509875253 tRNA_Ala_TGC
GGGGGTATAGCTCAGTTGGTAGAGCGCCTGCTTTGCAAGCAGGATGTCAGCGGTTCGAGTCCGCTTATCTCCA
>Geminocystisherdmanii_PCC_6308_2509875491 tRNA_Cys_GCA 
GGCGGCGTAGCCAAGTGGTAAGGCAGAGGTCTGCAAAACCTTTATCCCCCAGTTCGAATCTGGGCGTCGCCT
>Geminocystisherdmanii_PCC_6308_2509875504 tRNA_Pro_TGG
CGGGATGTAGCGCAGCTTGGTAGCGCGCCTGCTTTGGGAGCAGGATGTCGCAGGTTCAAATCCTGTCATCCCGA
>Geminocystisherdmanii_PCC_6308_2509875514 tRNA_Gly_TCC 
GCGGGTGTAGTTTAGTGGTAAAACCTTAGCCTTCCAAGCTAATGATGGGGGTTCGATTCCCCCCACCCGCT
>Geminocystisherdmanii_PCC_6308_2509875531 tRNA_Leu_TAA 
GGGGGCGTGGCGGAATGGTAGACGCTACGGACTTAAAATCCGTTGATCTTAATCGATCGTGAGAGTTCAAGTCTCTCCGCCCCCA
>Geminocystisherdmanii_PCC_6308_2509875628 tRNA_Gln_TTG 
TGGGATGTCGCCAAGCGGTAAGGCAGCGGGTTTTGGTCTCGCCATTCCTAGGTTCGAATCCTAGCATCCCAG
>Geminocystisherdmanii_PCC_6308_2509875708 tRNA_Val_TAC 
GGGCGATTAGCTCAGTGGTAGAGCGCCTGCCTTACAAGCAGGACGTCACTGGTTCAAATCCAGTATCGCCCA
>Geminocystisherdmanii_PCC_6308_2509875827 tRNA_Pro_CGG 
CGGGATGTAGCGCAGCTTGGTAGCGCACTTCGTTCGGGACGAAGAAGCCGCAGGTTCAAATCCTGTCATCCCGA
>Geminocystisherdmanii_PCC_6308_2509875848 tRNA_Asp_GTC 
GGGATTGTAGCTCAGCTGGTTAGAGCGTCCGCCTGTCACGCGGAAGGTCGCGGGTTCGAGTCCCGTCAGTCCCG
>Geminocystisherdmanii_PCC_6308_2509876154 tRNA_Glu_TTC 
GCCCCCATCGTCTAGAGGCCTAGGACACCTCCCTTTCACGGAGGCGACAGGGATTCGAATTCCCTTGGGGGTA
>Geminocystisherdmanii_PCC_6308_2509876359 tRNA_His_GTG
GCGAGCGTAGCCAAGGGGTTAAGGCAGTGGTTTGTGGTACCGCCATCCGTGGGTTCGAATCCCATCGTTCGCC
>Geminocystisherdmanii_PCC_6308_2509876483 tRNA_Met_CAT 
CGCGGGATAGAGCAGCCAGGTAGCTCGTCGGGCTCATAACCCGAAGGTCGGTGGTTCAAATCCGCCTCCCGCCA
>Geminocystisherdmanii_PCC_6308_2509876512 tRNA_Asn_GTT
TCCTCGATAGCTCAGTGGTAGAGCGGTCGGCTGTTAACCGATTGGTCGTAGGTTCGAATCCTACTCGGGGAG
>Geminocystisherdmanii_PCC_6308_2509876602 tRNA_Ser_GGA 
GGAGAGGTGGCCGAGCGGTTGAAGGCGCAGCACTGGAAATGCTGTTTGGGGGTAACTTCAACGAGGGTTCGAATCCCTCCCTCTCCG
>Geminocystisherdmanii_PCC_6308_2509876865 tRNA_Pro_GGG 
CGGGGCGTAGCGCAGCTTGGTAGCGCACCACTTTGGGGTAGTGGGGGTCGTGGGTTCAAATCCCGCCGCTCCGA
>Geminocystisherdmanii_PCC_6308_2509877257 tRNA_Gly_GCC 
GCGGGTATAGCTCAGTGGTAGAGCGTCACCTTGCCAAGGTGAATGTCGCGCGTTCGAATCGCGTTACCCGCT
>Gloeocapsa_sp._PCC_7428_2503792588 tRNA_Gly 
GCGGGTATAGCTCAGTGGTAGAGCGTCACCTTGCCAAGGTGAATGTCGCGCGTTCGAATCGCGTTACCCGCT
>Gloeocapsa_sp._PCC_7428_2503792661 tRNA_Asn 
TCCTCAGTAGCTCAGTGGTAGAGCGGTCGGCTGTTAACCGATTGGTCGTAGGTTCGAATCCTACCTGGGGAG
>Gloeocapsa_sp._PCC_7428_2503792776 tRNA_Val 
GGACGTATAGCTCAGTTGGTTAGAGCGCTACGTTGACATCGTAGAGGTCACTGGTTCGAGTCCAGTTACGTCCACTA
>Gloeocapsa_sp._PCC_7428_2503792814 tRNA_Met 
CGGCAGTTGGCCGAGCGGTTGAGGCAGCGAACTCATAATTCGCCTTAGGCAGGTTCAACTCCTGCACTGCCGA
>Gloeocapsa_sp._PCC_7428_2503793237 tRNA_Ala 
GGGGGTATAGCTCAGTTGGTAGAGCGCCTGCTTTGCAAGCAGGATGTCAGCGGTTCGAGTCCGCTTACCTCCA
>Gloeocapsa_sp._PCC_7428_2503793378 tRNA_Trp 
GCGCTCTTAGTTCAGTTGGTAGAACGCAGGTCTCCAAAACCTGATGTCGGGGGTTCAAGTCCTCCAGGGCGCG
>Gloeocapsa_sp._PCC_7428_2503793415 tRNA_Gln 
TGGGGCGTAGCCAAGCGGTAAGGCAGCGGGTTTTGGTCCCGCCATTCCTAGGTTCGAATCCTAGCGCCCCAG
>Gloeocapsa_sp._PCC_7428_2503794078 tRNA_Gly 
GCGGGTGTAATTCAGTGGTAGAATGTTACCTTCCCAAGGTAAACGTCGTGGGTTCGAGTCCCATCACCCGCT
>Gloeocapsa_sp._PCC_7428_2503794117 tRNA_Thr 
GCCGATGTAGCTCAGTGGTAGAGCAATCGATTCGTAATCGATCGGTCGCGAGTTCAAATCTCGCCATCGGCT
>Gloeocapsa_sp._PCC_7428_2503794140 tRNA_Cys 
GGCGGCATAGCCAAGTGGTAAGGCAGAGGTCTGCAAAACCTTTATCCCCCAGTTCGAATCTGGGTGCCGCCT
>Gloeocapsa_sp._PCC_7428_2503794184 tRNA_Lys 
GGGTCGCTAACTCAACGGTAGAGTACTCGGCTTTTAACCGATTAGTTCCGGGTTCGAATCCCGGGCGACCCA
>Gloeocapsa_sp._PCC_7428_2503794298 tRNA_Thr 
GCTGGTGTAGCTCAGTGGTAGAGCAGCTGATTTGTAATCAGCCGGTCGCAAGTTCAAATCTTGTCACCAGCT
>Gloeocapsa_sp._PCC_7428_2503794342 tRNA_Arg 
CCTGCCGTGGCCGAGTGGATGAGGCAACAACCTTCTAAGTTGTATCACGGGGGTTCGAATCCCTCCGGCAGGG
>Gloeocapsa_sp._PCC_7428_2503794368 tRNA_Thr
GCCCGTGTAGCTCAGTGGTAGAGCACACCCTTGGTAAGGGTGAGGTCGCGAGTTCAATCCTCGCCACGGGCT
>Gloeocapsa_sp._PCC_7428_2503794369 tRNA_Tyr 
GGGTCGATGCCCGAGTGGTTAATGGGGGCGGACTGTAAATCCGCTGGTTTACACCTACGCTGGTTCAAATCCAGCTCGGCCCACCT
>Gloeocapsa_sp._PCC_7428_2503794422 tRNA_Leu 
GCGGATGTGGTGGAACTGGTAGACACGCACGTTTGAGGGGCGTGTGGCTTACGCCTTGCGAGTTCGAGTCTCGCCATCCGCA
>Gloeocapsa_sp._PCC_7428_2503794465 tRNA_Ser 
GGAGAGGTGGCTGAGTGGTCGAAAGCGGCGGATTGCTAATCCGTTGTACAGTACGTAAGGCTGTACCGAGGGTTCGAATCCCTCCCTCTCCG
>Gloeocapsa_sp._PCC_7428_2503794484 tRNA_Arg 
GGGCGTGTAGCTCAGTGGACTAGAGCACGTGGCTACGGACCACGGTGTCGGGGGTTCGAATCCCTCCTCGCCCG
>Gloeocapsa_sp._PCC_7428_2503794622 tRNA_His 
GCGAGCGTAGCCAAGTGGTTAAGGCAGAGGATTGTGGTTCCTCCATTCGTGGGTTCGAGTCCCATCGTTCGCC
>Gloeocapsa_sp._PCC_7428_2503794823 tRNA_Ser
GGAGAGGTGGCCGAGTGGTTGAAGGCGCAGCACTGGAAATGCTGTTTGGGGGCAACTTCAACGAGGGTTCGAATCCCTCCCTCTCCG
>Gloeocapsa_sp._PCC_7428_2503795783 tRNA_Met
GGCTCAGTAGCTCAGTTGGTCAGAGCAGGGGACTCATAAGCCCAAGGTCGAGTGTTCAAATCACTCCTGAGCCA
>Gloeocapsa_sp._PCC_7428_2503795872 tRNA_Val 
GGGCGATTAACACAGTGGTAGTGTGCTTCCTTCACACGGAAGAAGTCACTGGTTCAAATCCAGTATCGCCCA
>Gloeocapsa_sp._PCC_7428_2503795875 tRNA_Val
GGGCGGTTAGCTCAGTTGGTAGAGCGCCTGCCTTACAAGCAGGATGTCACTGGTTCGAGTCCAGTACCGCCCA
>Gloeocapsa_sp._PCC_7428_2503794901 tRNA_Gly 
GCGGGCATAGTTTAGTGGTAAAACCATAGCCTTCCAAGCTATTGATGCGAGTTCGATTCTCGCTGCCCGCT
>Gloeocapsa_sp._PCC_7428_2503794915 tRNA_Asp 
GGGACTGTAGTTCAATTGGTTAGAGCACCGCCCTGTCACGGCGGAAGTTGCGGGTTCGAGCCCCGTCAGTCCCG
>Gloeocapsa_sp._PCC_7428_2503795100 tRNA_Arg 
GGGCATGTAGCTCAGTGGATAGAGCATTAGATTCCGGTTCTAAGGGACGGGGGTTCGAATCCCTCCATGCTCG
>Gloeocapsa_sp._PCC_7428_2503795149 tRNA_Pro 
CGGGATGTAGCGCAGCTTGGTAGCGCGCCTGCTTTGGGAGCAGGATGTCGCAGGTTCAAATCCTGTCATCCCGA
>Gloeocapsa_sp._PCC_7428_2503795258 tRNA_Pro
CGGGGCGTAGCGCAGCTTGGTAGCGCGCCACTTTGGGGTAGTGGAGGTCGTGGGTTCGAATCCCGCCGCTCCGA
>Gloeocapsa_sp._PCC_7428_2503795576 tRNA_Pro
CGGGATGTAGCGCAGCTTGGTAGCGCACTTCGTTCGGGACGAAGGGGCCGCTGGTTCGAATCCAGTCATCCCGA
>Gloeocapsa_sp._PCC_7428_2503795713 tRNA_Phe 
GCCGGGATAGCTCAGTTGGTAGAGCAGAGGACTGAAAATCCTCGTGTCGGCGGTTCAAGTCCGCCTCCTGGCA
>Gloeocapsa_sp._PCC_7428_2503795985 tRNA_Glu 
GCCCCCATCGTCTAGAGGCCTAGGACACCTCCCTTTCACGGAGGCGACGGGGATTCGAATTCCCCTGGGGGTA
>Gloeocapsa_sp._PCC_7428_2503796063 tRNA_Leu 
GGGCGGGTGGCGAAACTGGTAGACGCACCACACTCAAAATGTGGCGACCTTACGGTCATAGGAGTTCGATTCTCCTCCTGCCCA
>Gloeocapsa_sp._PCC_7428_2503796066 tRNA_Leu
GCGGAACTGGCGGAATTGGCAGACGCGCTAGATTCAGGTTCTAGTGCCGCAAGGCTTCCGGGTTCAAGTCCCGGGTTCCGCA
>Gloeocapsa_sp._PCC_7428_2503796336 tRNA_Met 
CGCGGGATAGAGCAGCCTGGTAGCTCGTCGGGCTCATAACCCGAAGGTCAGTGGTTCAAATCCACTTCCCGCCACCA
>Gloeocapsa_sp._PCC_7428_2503796426 tRNA_Leu 
GCGGATGTGGCGGAATTGGCAGACGCGCTAGATTTAGGTTCTAGTTCCGAGAGGAGTGGAGGTTCAAGTCCTCTCATCCGCA
>Gloeocapsa_sp._PCC_7428_2503796811 tRNA_Ala 
GGGGTTATAGCTCAGTTGGTAGAGCACCTCAATGGCATTGAGGGGGTCAGCGGTTCGAATCCGCTTAGCTCCA
>Gloeocapsa_sp._PCC_7428_2503796879 tRNA_Ser 
GGAGAGGTGGCAGAGTGGTTGAATGCGACGCACTCGAAATGCGTTATGGCGGCAACGTCATCGTGGGTTCAAATCCCACCCTCTCCG
>Gloeocapsa_sp._PCC_7428_2503796884 tRNA_Ile 
GGGCTATTAGCTCAGGTGGTTAGAGCGCACCCCTGATAAGGGTGAGGTCCCTGGTTCGAGTCCAGGATGGCCCACCT
>Gloeocapsa_sp._PCC_7428_2503796934 tRNA_Ser 
GGAGAGGTGGCAGAGTGGTCGATTGCGTCCGACTTGAAATCGGATGAAGTGAAAGCTTCCGGGAGTTCGAATCTCCCCCTCTCCG
>Gloeocapsa_sp._PCC_7428_2503796939 tRNA_Ile
GGGCTATTAGCTCAGGTGGTTAGAGCGCACCCCTGATAAGGGTGAGGTCCCTGGTTCGAGTCCAGGATGGCCCACCT
>Gloeocapsa_sp._PCC_7428_2503797336 tRNA_Ala 
GGGGAATTAGCTCAGCTGGTAGAGCGCTGCGATCGCACCGCAGAGGTCAGGGATTCGAGTTCCCTATTCTCCA
>Gloeocapsa_sp._PCC_73106_2508643850 tRNA_Gln_TTG 
TGGGGTGTCGCCAAGCGGTAAGGCAGCGGGTTTTGGTCTCGCCATCCCTAGGTTCGAATCCTAGCACCCCAG
>Gloeocapsa_sp._PCC_73106_2508643885 tRNA_Pseudo_CCT 
GAGGCAGTAGCTCAGCGGTAGAGCGTCAAGTTCCTTATTTGCCTCCTTGTCTATTAAGACCGAAGAATAAGGGTTACCGACAGTCGCGGGTTCGAATCCCGTCTGCTTCA
>Gloeocapsa_sp._PCC_73106_2508643939 tRNA_Ser_TGA 
GGAGAGGTGGCAGAGTGGTCGATTGCGTCCGACTTGAAATCGGATGAAGCGCAAGCTTCCGGGAGTTCGAATCTCCCCCTCTCCG
>Gloeocapsa_sp._PCC_73106_2508644267 tRNA_Thr_CGT 
GCCGGTGTAGCTCAGTGGTAGAGCATTCGATTCGTAATCGAACGGTCGGCGGTTCAAATCCGCTCATCGGCT
>Gloeocapsa_sp._PCC_73106_2508644311 tRNA_Val_GAC 
GGACGCATAGCTCAGTTGGTTAGAGCGCTACGTTGACATCGTAGAGGTCACTGGTTCGAATCCAGTTGTGTCCA
>Gloeocapsa_sp._PCC_73106_2508644519 tRNA_Asn_GTT 
TCCTCAGTAGCTCAGCGGTAGAGCGGTCGACTGTTAATCGACTGGTCGCAGGTTCGAATCCTGCCTGGGGAG
>Gloeocapsa_sp._PCC_73106_2508644627 tRNA_Thr_TGT 
GCCGGTGTAGCTCAGTGGTAGAGCAGCTGATTTGTAATCAGCTGGTCGTAGGTTCAAATCCTATCACCGGCT
>Gloeocapsa_sp._PCC_73106_2508644674 tRNA_Phe_GAA 
GCCGGGATAGCTCAGTCGGTAGAGCAGTGGACTGAAAATCCGCGTGTCGGCGGTTCAAGTCCGCCTCCTGGCA
>Gloeocapsa_sp._PCC_73106_2508644822 tRNA_Leu_CAA 
GGGCGGATGGCGGAATTGGTAGACGCACTACACTCAAAATGTAGCGACTTCGGTCATGAGAGTTCGAGTCTCTCCCCGCCCA
>Gloeocapsa_sp._PCC_73106_2508644825 tRNA_Leu_CAA 
GGGCGGATGGCGGAATTGGTAGACGCACTACACTCAAAATGTAGCGACTTCGGTCATGAGAGTTCGAGTCTCTCCCCGCCCA
>Gloeocapsa_sp._PCC_73106_2508644950 tRNA_Pro_GGG 
CGGGGCGTAGCGCAGCTTGGTAGCGCACCACTTTGGGGTAGTGGGGGTCGTGGGTTCGAATCCCGCCGCTCCGA
>Gloeocapsa_sp._PCC_73106_2508645150 tRNA_Ala_CGC
GGGGAATTAGCTCAGTTGGTAGAGTGCTGCGATCGCACCGCAGAGGTCAGGGGTTCGAATCCCCTATTCTCCA
>Gloeocapsa_sp._PCC_73106_2508645266 tRNA_Lys_TTT 
GGGTCGCTAGCTCAGCGGTAGAGCACTCGGCTTTTAACCGATTAGTCCTGGGTTCGATCCCCAGGCGACCCA
>Gloeocapsa_sp._PCC_73106_2508645319 tRNA_His_GTG 
GCGAGCGTAGCCAAGTGGTTAAGGCAGTGGATTGTGATTCCACCACTCGGGGGTTCAAGTCCCCTCGTTCGCC
>Gloeocapsa_sp._PCC_73106_2508645345 tRNA_Ser_GCT 
GGAGAGGTGGCTGAGTGGTCGAAAGCGGCAGATTGCTAATCTGTTGTACCATTATTTGGTACCGAGGGTTCGAATCCCTCCCTCTCCG
>Gloeocapsa_sp._PCC_73106_2508645347 tRNA_Ser_CGA 
GGAGAGATGGCAGAGCGGTTGAATGCGACAGTCTCGAAAATTGTTACACCTGCAAGGGTGTCGAGGGTTCGAATCCCTCTCTCTCCG
>Gloeocapsa_sp._PCC_73106_2508645434 tRNA_Met_CAT 
CGCGGGATAGAGCAGCCTGGTAGCTCGTCGGGCTCATAACCCGAAGGTCGGTGGTTCAAATCCGCCTCCCGCCA
>Gloeocapsa_sp._PCC_73106_2508645579 tRNA_Met_CAT 
CCAGGGTTGGCCGAGCGGTTGAGGCAACGAACTCATAATTCGTGCAAGGCAGGTTCAACTCCTGCACCCTGGA
>Gloeocapsa_sp._PCC_73106_2508645654 tRNA_Tyr_GTA 
GGGTCGATGCCCGAGCGGTTAATGGGGGCGGACTGTAAATCCGCTGGCTACGCCTACGCTGGTTCAAATCCAGCTCGGCCCA
>Gloeocapsa_sp._PCC_73106_2508645655 tRNA_Thr_GGT 
GCCCGTGTGGCTCAGTGGTAGAGCACACCCTTGGTAAGGGTGAGGTCACGAGTTCAATCCTCGTCACGGGCT
>Gloeocapsa_sp._PCC_73106_2508645740 tRNA_Arg_TCT 
GGGTGCGTAACTCAGGTGGATAGAGTAGCTGCCTTCTAAGCAGCGAGTCGCAGGTTCGAGTCCTGCCGTACCCG
>Gloeocapsa_sp._PCC_73106_2508645741 tRNA_Pro_TGG 
CGGGATGTAGCGCAGCTTGGTAGCGCGCCTGCTTTGGGAGCAGGATGTCGCAGGTTCGAATCCTGTCATCCCGA
>Gloeocapsa_sp._PCC_73106_2508645858 tRNA_Ser_GGA 
GGAGAGGTGGCCGAGTGGTTGAAGGCGCAGCACTGGAAATGCTGTTTAGCGGTAACGTTAACGAGGGTTCGAATCCCTCCCTCTCCG
>Gloeocapsa_sp._PCC_73106_2508645922 tRNA_Gly_TCC 
GCGGGTGTAGTTTAGTGGTAAAACCTCAGCCTTCCAAGCTGATGATGGGGGTTCGATTCCCCCCACCCGCT
>Gloeocapsa_sp._PCC_73106_2508645947 tRNA_Arg_ACG
GGGCTTGTAGCTCAGTGGACTAGAGCACGTGGCTACGGACCACGGTGTCGGGGGTTCGAATCCCTCCTAGCCCG
>Gloeocapsa_sp._PCC_73106_2508645987 tRNA_Ala_GGC 
GGGGTTATAGCTCAGTTGGTAGAGCACCTCAATGGCATTGAGGGGGTCAGCGGTTCGAATCCGCTTAGCTCCA
>Gloeocapsa_sp._PCC_73106_2508646009 tRNA_Val_TAC 
GGGCGTTTAGCTCAGCGGTAGAGCGCCTGCCTTACAAGCAGGACGTCACTGGTTCGAATCCAGTATCGCCCA
>Gloeocapsa_sp._PCC_73106_2508646173 tRNA_Trp_CCA 
GCGCTCTTAGTTCAGTTGGTAGAACGCAGGTCTCCAAAACCTGATGTCGGGGGTTCAAGTCCTCCAGGGCGCGTCA
>Gloeocapsa_sp._PCC_73106_2508646184 tRNA_Asp_GTC 
GGGACTGTAGTTCAATTGGTTAGAGCACCGCCCTGTCACGGCGGAAGTTGCGGGTTCGAGCCCCGTCAGTCCCG
>Gloeocapsa_sp._PCC_73106_2508646240 tRNA_Gly_GCC 
GCGGGTATAGCTCAGTGGTAGAGCGCGACCTTGCCAAGGTCGATGTCGCGCGTTCGAATCGCGTTACCCGCT
>Gloeocapsa_sp._PCC_73106_2508646476 tRNA_Met_CAT 
GGCTCAGTAGCTCAGTTGGTTAGAGCATAGGACTCATAAGCCTGGGGTCGGCAGTTCAAATCTGCCTTGAGCCA
>Gloeocapsa_sp._PCC_73106_2508646519 tRNA_Cys_GCA 
GGCGGCATAGCCAAGTGGTAAGGCAGTAGATTGCAAATCTTCCATCCCCCAGTTCGAATCTGGGTGCCGCCT
>Gloeocapsa_sp._PCC_73106_2508646526 tRNA_Lys_CTT 
GGGTTACTAGCTTAATGGTAGAGCAATAGACTCTTAATCTAACGGTTCGGGGTTCGAGCCCCCGGTAACCCA
>Gloeocapsa_sp._PCC_73106_2508646621 tRNA_Arg_CCG 
GGGCACGTAGCTCAGGGGATAGAGTACTAGATTCCGGTTCTAGTGGTCGAAGGTTCGAATCCTTCCGTGCTCG
>Gloeocapsa_sp._PCC_73106_2508646649 tRNA_Glu_TTC
GCCCCCATCGTCTAGAGGACTAGGACACCTCCCTTTCACGGAGGCGACAGGGATTCGAATTCCCTTGGGGGTA
>Gloeocapsa_sp._PCC_73106_2508646700 tRNA_Ala_TGC
GGGGGTATGGCTCAGTTGGTAGAGCGCCTGCTTTGCACGCAGGATGTCAGGAGTTCGAGTCTCCTTACCTCCA
>Gloeocapsa_sp._PCC_73106_2508646702 tRNA_Leu_CAG 
GCGGGACTGGCGGAATTGGTAGACGCGCTAGATTCAGGTTCTAGTGTTCGCAAGGACTTCCGGGTTCAAGTCCCGGGTTCCGCA
>Gloeocapsa_sp._PCC_73106_2508646804 tRNA_Leu_GAG 
GCGGATGTGGTGGAACGGTAGACACGCACGCTTGAGGGGCGTGTGACTCAGGTCATGCGAGTTCAAATCTCGCCATCCGCA
>Gloeocapsa_sp._PCC_73106_2508646971 tRNA_Pro_CGG 
CGGGATGTAGCGCAGCTTGGTAGCGCACTTCGTTCGGGACGAAGGGGCCGCAGGTTCGAATCCTGTCATCCCGA
>Gloeocapsa_sp._PCC_73106_2508647689 tRNA_Leu_TAG 
GCGGACGTGGCGGAATTGGTAGACGCGCTAGATTTAGGTTCTAGTATCTCTGATGTGAGAGTTCGAGTCTCTCCGTCCGCA
>Halothece_sp._PCC_7418_2503634731 tRNA_Leu 
GGGGGTGTGGCGGAATGGTAGACGCTGCGGACTTAAAATCCGTTGACCGTTATAGGTCGTGAGAGTTCAAGTCTCTCCACCCCCA
>Halothece_sp._PCC_7418_2503634861 tRNA_Ala 
GGGGGTATAGCTCAGTTGGTAGAGCACCTGCCTTGCACGCAGGGAGTCAGCGGTTCGAGTCCGCTTACCTCCA
>Halothece_sp._PCC_7418_2503634862 tRNA_Ile 
GGGCTATTAGCTCAGCTGGTTAGAGCGCACCCCTGATAAGGGTGAGGTCCCTGGTTCAAGTCCAGGATAGCCCATCA
>Halothece_sp._PCC_7418_2503634871 tRNA_Cys 
GGCGGCATAGCCAAGCGGTAAGGCAGGGGCCTGCAAAGCCTTTATCCCCAGTTCGAATCTGGGTGCCGCCT
>Halothece_sp._PCC_7418_2503634892 tRNA_Leu 
GGGCAAGTGGCGGAATTGGTAGACGCACCACACTCAAAATGTGGCGGCCACTGGTCGTGAGAGTTCGAGTCTCTCCTTGCCCA
>Halothece_sp._PCC_7418_2503635008 tRNA_Glu 
GCCCCCATCGTCTAGAGGCCTAGGACACCTCCCTTTCACGGAGGCGACAGGGATTCGAATTCCCTTGGGGGTA
>Halothece_sp._PCC_7418_2503635108 tRNA_Arg 
AGGGTTGTAGCTCAGTAGGATAGAGCGAGCGCCTCCTAAGCGCTAGGTCGCCAGTTCGAGCCTGGCCAACCCTG
>Halothece_sp._PCC_7418_2503635177 tRNA_Met 
CCAGGGTTGGCCGAGCGGTTGAGGCAGCGAACTCATAATTCGCCTTAGGCAGGTTCAACTCCTGCACCCTGGA
>Halothece_sp._PCC_7418_2503635563 tRNA_Ala 
GGGGGTATAGCTCAGTTGGTAGAGCACCTGCCTTGCACGCAGGGAGTCAGCGGTTCGAGGTCCGCTTACCTCCA
>Halothece_sp._PCC_7418_2503635564 tRNA_Ile
GGGCTATTAGCTCAGCTGGTTAGAGCGCACCCCTGATAAGGGTGAGGTCCCTGGTTCAAGTCCAGGATAGCCCATCA
>Halothece_sp._PCC_7418_2503635584 tRNA_Gly 
GCGGGCGTAGTTTAGTGGTAAAACCTCAGCCTTCCAAGCTGATGATGCGGGTTCGATTCCCGCCGCCCGCT
>Halothece_sp._PCC_7418_2503635740 tRNA_Ser
GGAGAGGTGGCCGAGTGGTTTAAGGCGCAGCATTGGAAATGCTGTATAGGGGCAACTCTATCGAGGGTTCGAATCCCTCCCTCTCCG
>Halothece_sp._PCC_7418_2503635880 tRNA_Gly 
GCGGGTATAGTTCAGTGGTAGAACGTCACCTTCCCAAGGTGAATGCCAGGGGTTCGAGTCCCCTTACCCGCT
>Halothece_sp._PCC_7418_2503635988 tRNA_Ala 
GGGGAATTAGCTCAGTTGGTAGAGCGCTGCGATCGCACCGCAGAGGTCAGGGGTTCGAGTCCCCTATTCTCCATCA
>Halothece_sp._PCC_7418_2503636150 tRNA_Phe 
GCCGGGATAGCTCAGTTGGTAGAGCAGGGGACTGAAAATCCCCGTGTCCGCAGTTCAAATCTGCGTCCTGGCA
>Halothece_sp._PCC_7418_2503636169 tRNA_Thr 
GCCAGCATAGCTCAGCGGTAGAGCAACTCACTCGTAATGAGTAGGTCAGGAGTTCAAATCTCCTTGCTGGCT
>Halothece_sp._PCC_7418_2503636258 tRNA_Lys 
GGGTCGCTAACTCAACGGTAGAGTACTCGGCTTTTAACCGATTAGCTCTGGGTTCGAATCCCAGGCGACCCATCA
>Halothece_sp._PCC_7418_2503636273 tRNA_Val 
GGGCGGTTAGCTCAGCGGTAGAGCGCCTGCCTTACAAGCAGGATGCCATTGGTTCAAATCCAATACCGCCCA
>Halothece_sp._PCC_7418_2503636313 tRNA_Leu 
GCGGAACTGGCGGAATTGGTAGACGCGCTAGATTCAGGTTCTAGTGTTCGCAAGGACTTCCGGGTTCAAGTCCCGGGTTCCGCA
>Halothece_sp._PCC_7418_2503636545 tRNA_Ser 
GGAGAGGTGGCAGAGTGGTCGATTGCGGCCGACTTGAAATCGGCTGAGCCGAGAGGCTCCGGGAGTTCGAATCTCCCCCTCTCCG
>Halothece_sp._PCC_7418_2503636665 tRNA_Leu 
GCGGATGTGGTGGAATTGGTAGACACGCACGCTTGAGGGGCGTGTGGCTCACGCCTTGCGAGTTCGAGTCTCGCCATCCGCA
>Halothece_sp._PCC_7418_2503636806 tRNA_Pro 
CGGGGCGTAGCGCAGCTTGGTAGCGCACCACTTTGGGGTAGTGGGGGTCGTGGGTTCAAATCCCGCCGCTCCGA
>Halothece_sp._PCC_7418_2503636832 tRNA_Ser
GGAGAGGTGGCTGAGTGGTTGAAAGCGGCGCCCTGCTAAGGCGTTAGGGGGTTCACGCCTCCTCGAGGGTTCGAATCCCTCCCTCTCCG
>Halothece_sp._PCC_7418_2503636916 tRNA_Ala 
GGGGCTATAGCTCAGTTGGTAGAGCACCTCAATGGCATTGAGGGGGCCAGCGGTTCGAGTCCGCTTAGCTCCA
>Halothece_sp._PCC_7418_2503637079 tRNA_Asn 
TCCTCAGTAGCTCAGCGGTAGAGCGGTCGGCTGTTAACCGATTAGTCGCAGGTTCGAATCCTGCCTGGGGAG
>Halothece_sp._PCC_7418_2503637162 tRNA_Met 
CGCGGGATAGAGCAGTCTGGTAGCTCGTCGGGCTCATAACCCGAAGGTCGGTGGTTCAAATCCGCCTCCCGCTATCA
>Halothece_sp._PCC_7418_2503637264 tRNA_Pro 
CGGGATGTAGCGCAGCTTGGTAGCGCGCTTCGTTCGGGACGAAGAGGCCGTGGGTTCGAATCCCGCCATCCCGA
>Halothece_sp._PCC_7418_2503637300 tRNA_Val 
GGACGTATAGCTCAGTTGGTTAGAGCGCTACGTTGACATCGTAGAGGTCACTGGTTCGAGTCCAGTTACGTCCA
>Halothece_sp._PCC_7418_2503637356 tRNA_Arg 
GGGTGTGTAACTCAGTGGATAGAGTAGCTGCCTTCTAAGCAGCGAGTCGCAGGTTCAAATCCTGCCACACCCG
>Halothece_sp._PCC_7418_2503637421 tRNA_Thr 
GCCCGTGTAGCTCAGCGGTAGAGCACACCCTTGGTAAGGGTGAGGTCACGAGTTCAAGTCTCGTCACGGGCT
>Halothece_sp._PCC_7418_2503637422 tRNA_Tyr
GGGTCAGTGCCCGAGTGGTTAATGGGGGCGGACTGTAAATTCGCTGGCTAAGCCTACGTTGGTTCAAATCCAACCTGGCCCA
>Halothece_sp._PCC_7418_2503637581 tRNA_Gly
GCGGGTGTAGCTCAGCGGTAGAGCGTCACCTTGCCAAGGTGAATGCCGTGGGTTCGAATCCCATCACCCGCT
>Halothece_sp._PCC_7418_2503637861 tRNA_Ala 
GGGGGTATAGCTCAGTTGGTAGAGCACCTGCCTTGCACGCAGGGAGTCAGCGGTTCGAGTCCGCTTACCTCCA
>Halothece_sp._PCC_7418_2503637862 tRNA_Ile 
GGGCTATTAGCTCAGCTGGTTAGAGCGCACCCCTGATAAGGGTGAGGTCCCTGGTTCAAGTCCAGGATAGCCCATCA
>Halothece_sp._PCC_7418_2503638011 tRNA_Trp 
GCGTCCTTAGTTCAGTTGGTAGAACGTCGGTCTCCAAAACCGAATGCCAGGGGTTCGAGTCCTCTAGGGCGCG
>Halothece_sp._PCC_7418_2503638136 tRNA_Met 
GGCTCAGTAGCTCAGCGGTAGAGCAGGGGACTCATAAGCCCTTGGTCGCGTGTTCAAATCACGCCTGAGCCA
>Halothece_sp._PCC_7418_2503638157 tRNA_Thr 
GCCAGCGTAGCTCAGTTGGTAGAGCAACTGACTTGTAATCAGTAGGTCAGGAGTTCGAGTCTCCTCGCTGGCT
>Halothece_sp._PCC_7418_2503638232 tRNA_Ser 
GGAGAGGTGGCAGAGTGGTTGATTGCGGCGGTCTCGAAAACCGCTAGGAGTGCAAGCTCCTCGAGGGTTCGAATCCCTCCCTCTCCG
>Halothece_sp._PCC_7418_2503638331 tRNA_Asp
GGGACTGTAGTTCAACCGGTTAGAGCACTGCCCTGTCACGGCAGAAGTTGCGGGTTCGAATCCCGTCAGTCCCG
>Halothece_sp._PCC_7418_2503638332 tRNA_Asp 
GGGACTGTAGTTCAACCGGTTAGAGCACTGCCCTGTCACGGCAGAAGTTGCGGGTTCGAATCCCGTCAGTCCCG
>Halothece_sp._PCC_7418_2503638455 tRNA_Arg 
GGGCGCGTAGCTCAGTGGATAGAGCACCAGATTCCGGTTCTGGGTGTCGGAGGTTCAAATCCTCCCGTGCTCG
>Halothece_sp._PCC_7418_2503638459 tRNA_Leu
GCGGACGTGGCGGAATTGGTAGACGCGCTAGATTTAGGTTCTAGTGTCTCTGACGTGAGAGTTCGAGTCTCTCCGTCCGCA
>Halothece_sp._PCC_7418_2503638476 tRNA_Arg 
GGGCTTGTAGCTCAGTGGACTAGAGCACGTGGCTACGGACCACGGTGTCGGGGGTTCGAATCCTCCCAAGCCCG
>Halothece_sp._PCC_7418_2503638477 tRNA_Gln 
TGGGGTGTAGCCAAGCGGTAAGGCAGCGGGTTTTGGTCTCGCCATTCCTAGGTTCGAATCCTAGCACCCCAG
>Halothece_sp._PCC_7418_2503638614 tRNA_Pro 
CGGGATGTAGCGCAGCTTGGTAGCGCGCCTGCTTTGGGAGCAGGATGTCGTAGGTTCAAATCCTGCCATCCCGA
>Halothece_sp._PCC_7418_2503638617 tRNA_His 
GCGAGCGTAGCCAAGTGGTTAAGGCAGCGGATTGTGGTTCCGCCATTCGTGGGTTCGAGTCCCATCGTTCGCCCTA
>Leptolyngbyaboryana_PCC_6306_2509800769 tRNA_Gly_GCC 
GCGGGTATAGCTCAGTGGTAGAGCGTCACCTTGCCAAGGTGAATGTCGCGCGTTCGAATCGCGTTACCCGCT
>Leptolyngbyaboryana_PCC_6306_2509800908 tRNA_Thr_CGT 
GCCGATGTAGCACAGTGGTAGTGCATTCGATTCGTAATCGAAAGGTCATGGGTTCAAATCCCATCATCGGCT
>Leptolyngbyaboryana_PCC_6306_2509800919 tRNA_Gly_CCC
GCGGGTATAGTTTAGTGGCAAAACGAGACCTTCCCAAGGTTTAGTTGCGAGTTCGATTCTCGCTACCCGCT
>Leptolyngbyaboryana_PCC_6306_2509801014 tRNA_Gln_TTG 
TGGGGCGTAGCCAAGCGGTAAGGCACCGGGTTTTGGTCCCGGCATTTCCTAGGTTCGAATCCTAGCGCCCCAG
>Leptolyngbyaboryana_PCC_6306_2509801347 tRNA_Cys_GCA 
GGCGGCATCGCCAAGTGGTAAGGCAGAGGTCTGCAAAACCTCCACCCCCAGTTCGAATCTGGGTGCCGCCT
>Leptolyngbyaboryana_PCC_6306_2509801628 tRNA_Val_TAC
GGGCGATTAGCTCAGTTGGTAGAGCGCCTCCCTTACAAGGAGGATGTCGGGGGTTCGAGCCCCTCATCGCCCATCA
>Leptolyngbyaboryana_PCC_6306_2509801665 tRNA_Leu_TAG 
GCGGATGTGGCGGAATTGGTAGACGCGCCAGATTTAGGTTCTGGTTTCGCAAGAAGTGAAGGTTCAAGTCCTTTCATCCGCA
>Leptolyngbyaboryana_PCC_6306_2509801718 tRNA_Ser_GGA 
GGAGAGATGGCCGAGTGGTTGAAGGCGCAGCACTGGAAATGCTGTTTACGGGTGACTGTAACGAGGGTTCGAATCCCTCTCTCTCCG
>Leptolyngbyaboryana_PCC_6306_2509801863 tRNA_Met_CAT 
CGCGGGGTAGAGCAGTCTGGTAGCTCGTCGGGCTCATAACCCGAAGGTCCATGGTTCAAATCCATGCCCCGCCACCA
>Leptolyngbyaboryana_PCC_6306_2509801948 tRNA_Val_GAC 
GGGCGATTAACTCAGTGGTAGAGTGCATCCTTGACAGGGATGAAGTCACTGGTTCGAATCCAGTATCGCCCA
>Leptolyngbyaboryana_PCC_6306_2509802230 tRNA_Arg_TCT 
GGATCCTTAGCTCAGTGGATAGAGCAACCGCCTTCTAAGCGGTCGGTCATTGGTTCGAGTCCAATAGGATCCG
>Leptolyngbyaboryana_PCC_6306_2509802655 tRNA_Pro_GGG 
CGGGGCGTAGCGCAGCTTGGTAGCGCACTACTTTGGGGTAGTAGGGGTCGTGGGTTCAAATCCCGCCGCTCCGA
>Leptolyngbyaboryana_PCC_6306_2509802676 tRNA_Ala_GGC 
GGGGCTATAGCGCAGTTGGTAGCGCACTTCAATGGCATTGAAGGGGTCAGGGGTTCGAATCCCCTTAGCTCCA
>Leptolyngbyaboryana_PCC_6306_2509802758 tRNA_Met_CAT 
CCAGGGTTGGCCGAGCGGTTTAGGCAGCGAACTCATAATTCGCCTCAGGCGGGTTCAACTCCTGCACCCTGGA
>Leptolyngbyaboryana_PCC_6306_2509802816 tRNA_Thr_GGT
GCCCGTGTGGCTCAGTGGTAGAGCACACCCTTGGTAAGGGTGAGGTCACGAGTTCAATCCTCGTCACGGGCT
>Leptolyngbyaboryana_PCC_6306_2509802817 tRNA_Tyr_GTA 
GGGTCGATGCCCGAGTGGTTAATGGGGGCGGACTGTAAATCCGCTGGCTACGCCTACGCTGGTTCAAATCCAGCTCGGCCCA
>Leptolyngbyaboryana_PCC_6306_2509803037 tRNA_Trp_CCA 
GCGCTCTTAGTTCAGTTGGTAGAACGCAGGTCTCCAAAACCTGATGTCGGGGGTTCAAGTCCTCCAGGGCGCG
>Leptolyngbyaboryana_PCC_6306_2509803167 tRNA_Asp_GTC 
GGGACTGTAGTTCAATTGGTTAGAGCACCGCCCTGTCACGGCGGAAGTTGCGGGTTCGAGCCCCGTCAGTCCCG
>Leptolyngbyaboryana_PCC_6306_2509803183 tRNA_Ser_GCT 
GGAGAGATGGCTGAGTGGTCGAAAGCGGCAGATTGCTAATCTGTTGTACGGTCTTGAACCGTACCGAGGGTTCGAATCCCTCTCTCTCCG
>Leptolyngbyaboryana_PCC_6306_2509803215 tRNA_Arg_CCG
GGGCATGTAGCTCAGGGGATAGAGCACCAGATTCCGGTTCTGGGTGTCGCAGGTTCGATTCCTGCCATGCTCG
>Leptolyngbyaboryana_PCC_6306_2509803393 tRNA_Pro_TGG
CGGGATGTAGCGCAGCTTGGTAGCGCGCCTGCTTTGGGAGCAGGATGCCGCAGGTTCAAATCCTGTCATCCCGA
>Leptolyngbyaboryana_PCC_6306_2509803438 tRNA_Glu_TTC 
GCCCCCATCGTCTAGAGGCCTAGGACACCTCCCTTTCACGGAGGCGACAGGGATTCGAATTCCCTTGGGGGTA
>Leptolyngbyaboryana_PCC_6306_2509803512 tRNA_Ile_GAT
GGGCTATTAGCTCAGGTGGTTAGAGCGCACCCCTGATAAGGGTGAGGTCCCTGGTTCGAGTCCAGGATGGCCCA
>Leptolyngbyaboryana_PCC_6306_2509803513 tRNA_Ala_TGC
GGGGGTTTAGCTCAGTTGGTAGAGCGCCTGCTTTGCAAGCAGGATGTCAGCGGTTCGAGTCCGCTAACCTCCACCA
>Leptolyngbyaboryana_PCC_6306_2509803608 tRNA_Ser_TGA
GGAGAGTATCGCTAAATGGTCAAGCAACTCGTCTTGAAAACGAGGACTGGGTAATACCTGGGGGTTCGATTCCTCTACTCTCCG
>Leptolyngbyaboryana_PCC_6306_2509803609 tRNA_Ala_TGC 
GGGTTCGTAGCTCTAACTGGGAAAGCGATCGTCTTGCACACGATAGGTTGCGGGTTCAAATCCCGCCGAATCCA
>Leptolyngbyaboryana_PCC_6306_2509803610 tRNA_Arg_TCG 
AGGAGTGTAGCTCAATTGGAAGAGTACCAGGTTTCGACCCTGGATGTTGTAGGTTCGAGTCCTATCACTCCTGCCT
>Leptolyngbyaboryana_PCC_6306_2509803611 tRNA_Arg_TCT 
GAGAGTGTCGTCTAATGGAAGGGCATCGGTCTTCTAAACCGATCTGTGTAGGTTCAAGTCCTACCACTCTCGCCA
>Leptolyngbyaboryana_PCC_6306_2509803612 tRNA_Gly_TCC 
GTGGATATGGTGTAACGGTAGCATGAGAGTCTTCCAAACTCTGGGTGCGAGTTCGAGTCTCGCTGTCCATACCA
>Leptolyngbyaboryana_PCC_6306_2509803613 tRNA_Thr_TGT 
GCTGATGTAGCTCAATTTGGCAGAGCAGCTACCTTGTAAGTAGCTAGTTGCAGGTTCGATTCCTGTCATCAGCCCCA
>Leptolyngbyaboryana_PCC_6306_2509803615 tRNA_Leu_TAA
GCCCCTGTGATGCAATTGGGAAGACATCGCTTACTTAAAATAAGCGTCTTGCTGGTTCGAGTCCAGTCGGGGGTA
>Leptolyngbyaboryana_PCC_6306_2509803616 tRNA_Lys_TTT 
GGGCGTTTGGCAGAGCGGTGATGCATCTGGCTTTTAATCAGACTCAGACAGGTTCGATTCCTGTAGCGCCCACTA
>Leptolyngbyaboryana_PCC_6306_2509803617 tRNA_Ile_GAT
GCACCGAAGGCGGAAGTGGTCTACGCGCACGCCTGATGAGCGTGTTACTAGCAGGTTCGAGTCCTGCTCGGTGTACCA
>Leptolyngbyaboryana_PCC_6306_2509803618 tRNA_Leu_GAG 
GCTCTCGTGGCGAAACGGTAAACGCCTCCGTTTGAGGGACGGAGTTGATGCAGGTTCAAATCCTGTCGAGAGTACCA
>Leptolyngbyaboryana_PCC_6306_2509803619 tRNA_Leu_TAG 
ACCCTTGTAGCAGAACGGAATATGCACTGGTCTTAGAAACCAGGTTTTGTGGGTTCGACTCCCACCAGGGGTA
>Leptolyngbyaboryana_PCC_6306_2509803620 tRNA_Pro_TGG 
CGGGGTATGGCGCAATTTGGTAGCGCAGCGACTTTGGGAGTCGAAGGTTGTAAGTTCAAATCTTACTATCCCGACCA
>Leptolyngbyaboryana_PCC_6306_2509803621 tRNA_Leu_CAA 
GCTCCTGTAGCCCAACTGGTAGAGGCAACTATCTCAAAAATAGTTCATGTATGAGTTCAAATCTCATCAGGAGTACCA
>Leptolyngbyaboryana_PCC_6306_2509803622 tRNA_Gln_TTG 
TGGGAAGTACGCAAATTAGGTAAAGCGATCTGTCTTTGAAACAGATGGTTGAAGGTTCGATTCCTTCCTTCCCAG
>Leptolyngbyaboryana_PCC_6306_2509803623 tRNA_Gln_CTG
TGCCGAGTGGACGACTTGGAAAGTTGCTATGACTCTGAATCATGGAGATGTTGGTTCAAATCCAACCTCGGCATCCA
>Leptolyngbyaboryana_PCC_6306_2509803624 tRNA_Asn_GTT 
TGCCCTATAGCTCAACTGGCAGAGCATTCGATTGTTAATCGGAGGGTTGTAGGTTCAAATCCTACTAGGGCAGCCA
>Leptolyngbyaboryana_PCC_6306_2509803625 tRNA_Phe_GAA
GGGAATGTAGCTGAGTTGGTTTTAGCATCAGGTTGAAGCTCTGAGGACGCGGGTTCGATCCCTGCCATTCCCA
>Leptolyngbyaboryana_PCC_6306_2509803626 tRNA_Tyr_GTA 
GGGTCGATATCCAAGTCTGATCAAGGAAGCCGTCTGTAAAACGGTTGCGCAAGCATCGTTGGTTCAAATCCAACTCGACCCACCA
>Leptolyngbyaboryana_PCC_6306_2509803627 tRNA_Glu_TTC 
GGTGCTGTAGGCAAATTGGTAAAGCCACAACTCTTTCAAAGTTGCGTTTGCGGGTTCAACTCCCGTCAGCACTGCCA
>Leptolyngbyaboryana_PCC_6306_2509803628 tRNA_Trp_CCA
GTTGGGATGGTGTAACGGTAACATTTCGGTCTCCAAAACCGACGATCTGAGTTCGAGTCTCAGTCCCTTCGCCA
>Leptolyngbyaboryana_PCC_6306_2509803629 tRNA_Pseudo_CAT 
TGCAGTGTCCTGACGGTCAGGATCTTGATTCATATCCAAGACATTCGGGGTTCAACTCCCCGCACTGCGACCA
>Leptolyngbyaboryana_PCC_6306_2509803630 tRNA_Cys_GCA 
GTCCGGGTAGCCAAGTGGGAAGGCGGCAAACTGCAAATCTGCTCAACAGGGGTTCGATTCCCCTCCCGGACTCCA
>Leptolyngbyaboryana_PCC_6306_2509803773 tRNA_Thr_TGT 
GCTGGTGTAGCTCAGTTGGTAGAGCAGCTGATTTGTAATCAGCCGGTCGCAAGTTCGAGTCTTGTCACCAGCT
>Leptolyngbyaboryana_PCC_6306_2509803825 tRNA_Met_CAT 
GGCTCAGTAGCTCAGTGGTTAGAGCAGGGGACTCATAAGCCCAAGGTCGCAAGTTCAAATCTCGCCTGAGCCA
>Leptolyngbyaboryana_PCC_6306_2509804077 tRNA_His_GTG
GCGAGCGTAGCCAAGTGGTTAAGGCAGAGGATTGTGGTTCCTCCACTCGGGGGTTCGAGTCCCCTCGTTCGCC
>Leptolyngbyaboryana_PCC_6306_2509804290 tRNA_Leu_CAA 
GGGCGGATGGCGAAACTGGTAGACGCACCACACTCAAAATGTGGCACCGAAAGGTATGAGAGTTCGATTCTCTCTCCGCCCATCA
>Leptolyngbyaboryana_PCC_6306_2509804354 tRNA_Ile_GAT 
GGGCTATTAGCTCAGGTGGTTAGAGCGCACCCCTGATAAGGGTGAGGTCCCTGGTTCGAGTCCAGGATGGCCCA
>Leptolyngbyaboryana_PCC_6306_2509804355 tRNA_Ala_TGC 
GGGGGTTTAGCTCAGTTGGTAGAGCGCCTGCTTTGCAAGCAGGATGTCAGCGGTTCGAGTCCGCTAACCTCCACCA
>Leptolyngbyaboryana_PCC_6306_2509804446 tRNA_Leu_TAA 
GGGGGCGTGGCGGAATGGTAGACGCTACGGACTTAAAATCCGTTGACCGCAAGGTCGTAAGGGTTCAAGTCCCTTCGCCCCCA
>Leptolyngbyaboryana_PCC_6306_2509804693 tRNA_Lys_TTT 
GGGTCGCTAGCTCAGCGGTAGAGCATTCGGCTTTTAACCGACTGGTCTCGGGTTCGAATCCCGGGCGACCCA
>Leptolyngbyaboryana_PCC_6306_2509804727 tRNA_Pro_CGG 
CGGGATGTAGCGCAGCTTGGTAGCGCACCTCGTTCGGGACGAGGGGGTCGTAGGTTCAAATCCTATCATCCCGA
>Leptolyngbyaboryana_PCC_6306_2509805531 tRNA_Leu_CAG 
GCGGGACTGGCGGAATTGGTAGACGCGCTAGATTCAGGTTCTAGTGTTCGCAAGGACTTCCGGGTTCAAGTCCCGGGTTCCGCA
>Leptolyngbyaboryana_PCC_6306_2509805693 tRNA_Val_CAC 
GGGCGATTGGCACAGGGGTAGCGCATTCCCTTCACACGGGAGAGGTCACTGGTTCAAATCCAGTATCGCCCA
>Leptolyngbyaboryana_PCC_6306_2509805814 tRNA_Leu_GAG
GCGGATGTGGCGGAATTGGTATACGCGCACGCTTGAGGTGCGTGTGGCATTGCCTTGCGAGTTCGAGTCTCGCCATCCGCA
>Leptolyngbyaboryana_PCC_6306_2509805913 tRNA_Asn_GTT 
TCCTCAGTAGCTCAGCGGTAGAGCGGTCGACTGTTAATCGATTGGTCACAAGTTCGAATCTTGTCTGGGGAG
>Leptolyngbyaboryana_PCC_6306_2509806097 tRNA_Ser_TGA 
GGAGAGGTGGCAGAGTGGTCGAATGCGTTCGACTTGAAATCGAATGAACCGAAAGGTTCCGTGGGTTCGAATCCCACCCTCTCCG
>Leptolyngbyaboryana_PCC_6306_2509806130 tRNA_Ser_CGA 
GGAGAGGTGGCAGAGTGGTTGAATGCGGCGCACTCGAAATGCGTTTTGGGGCAACTCAACGGGGGTTCGAATCCCCCCCTCTCCG
>Leptolyngbyaboryana_PCC_6306_2509806243 tRNA_Gly_TCC 
GCGGGCATAGTTTAGTGGTAAAACACCTGCCTTCCAAGCAGGATATCCGGGTTCGATTCCCGGTGCCCGCT
>Leptolyngbyaboryana_PCC_6306_2509806374 tRNA_Ala_TGC
GGGGGTTTAGCTCAGTTGGTAGAGCGCCTGCTTTGCAAGCAGGATGTCAGCGGTTCGAGTCCGCTAACCTCCACCA
>Leptolyngbyaboryana_PCC_6306_2509806375 tRNA_Ile_GAT 
GGGCTATTAGCTCAGGTGGTTAGAGCGCACCCCTGATAAGGGTGAGGTCCCTGGTTCGAGTCCAGGATGGCCCA
>Leptolyngbyaboryana_PCC_6306_2509806469 tRNA_Lys_CTT 
GGATGACTAGCTCAATGGTAGAGCATCGGACTCTTAATCCGCTGGTTCTGGGTTCGAGTCCCAGGTCATCCA
>Leptolyngbyaboryana_PCC_6306_2509806565 tRNA_Arg_ACG 
GGGCTTGTAGCTCAGTGGACTAGAGCACGTGGCTACGGACCACGGTGTCGGGGGTTCGAATCCCTCCTAGCCCG
>Leptolyngbyaboryana_PCC_6306_2509806670 tRNA_Phe_GAA 
GCCGGGATAGCTCAGTTGGTAGAGCAGAGGACTGAAAATCCTCGTGTCACGAGTTCAAGTCTCGTTCCTGGCA
>Leptolyngbya_sp._PCC_6406_2517690613 tRNA_Asp_GTC
GGGCCTGTAGTTCAATTGGTTAGAGCACCGCCCTGTCACGGCGGAAGTTGCGGGTTCGAATCCCGTCAGGCCCG
>Leptolyngbya_sp._PCC_6406_2517690624 tRNA_Lys_TTT
GGGTCGCTAGCTCAGCGGTAGAGCACTCGGCTTTTAACCGATCGGTCTTGGGTTCGAATCCCAGGCGACCCA
>Leptolyngbya_sp._PCC_6406_2517690767 tRNA_Tyr_GTA
GGGTCGGTGCCCGAGTGGTTAATGGGGGCGGACTGTAAATCCGCTGGCTACGCCTACGCTGGTTCGAATCCAGCCCGGCCCACCA
>Leptolyngbya_sp._PCC_6406_2517690768 tRNA_Thr_GGT
GCCCATGTAGCTCAGGGGTAGAGCACACCCTTGGTAAGGGTGAGGTCATGAGTTCGAATCTCATCATGGGCT
>Leptolyngbya_sp._PCC_6406_2517690769 tRNA_Leu_CAA
GGGCGGATGGCGGAATTGGTAGACGCACCACACTCAAAATGTGGCGGCTTCGGTCGTGAGAGTTCGAGTCTCTCTCCGCCCATCA
>Leptolyngbya_sp._PCC_6406_2517690772 tRNA_Leu_CAG
GCGGAACTGGCGGAATTGGTAGACGCGCTAGATTCAGGTTCTAGTGTTCGCAAGGACTTCCGGGTTCAAGTCCCGGGTTCCGCATCA
>Leptolyngbya_sp._PCC_6406_2517690780 tRNA_Ser_GCT
GGAAGCGTGGCTGAGCGGTTGAAAGCGCCTCCCTGCTAAGGAGGTAGGGGAGTAAACCTTCCCTCGAGGGTTCGAATCCCTCCGCTTCCGTCA
>Leptolyngbya_sp._PCC_6406_2517690831 tRNA_Arg_TCT
GGGCCCTTAGCTCAGAGGATAGAGCAACCGCCTTCTAAGCGGTCGGTCGCTGGTTCGAATCCAGCAGGGCCTG
>Leptolyngbya_sp._PCC_6406_2517691128 tRNA_Ser_CGA 
GGAGAGGTGGCAGAGCGGTTGAATGCGGCAGACTCGAAATCTGTTGAAGGGTCATACCTTCCGAGGGTTCGAATCCCTCCCTCTCCG
>Leptolyngbya_sp._PCC_6406_2517691133 tRNA_Ile_GAT
GGGCTATTAGCTCAGGTGGTTAGAGCGCACCCCTGATAAGGGTGAGGTCCCTGGTTCGAGTCCAGGATGGCCCA
>Leptolyngbya_sp._PCC_6406_2517691134 tRNA_Ala_TGC 
GGGGGTTTAGCTCAGTTGGTAGAGCGCCTGCTTTGCAAGCAGGATGTCAGCGGTTCGAGTCCGCTAACCTCCACCA
>Leptolyngbya_sp._PCC_6406_2517691171 tRNA_Met_CAT 
CCAGGGTTGGCCGAGCGGATTAGGCAGCGAACTCATAATTCGCCCCAGGCAGGTTCGATTCCTGCACCCTGGA
>Leptolyngbya_sp._PCC_6406_2517691210 tRNA_Ser_GGA 
GGAGAGATGGCCGAGTGGTTGAAGGCGCAGCACTGGAAATGCTGTTTAGGCTAACCGTCTAACGAGGGTTCGAATCCCTCTCTCTCCG
>Leptolyngbya_sp._PCC_6406_2517691218 tRNA_Gly_GCC 
GCGGGTATAGCTCAGTGGTAGAGCGTCACCTTGCCAAGGTGAATGTCGCGCGTTCGAATCGCGTTACCCGCT
>Leptolyngbya_sp._PCC_6406_2517691327 tRNA_Met_CAT 
GGCTCAGTAGCTCAGTGGTAGAGCAGGGGACTCATAAGCCCTTGGTCGCGTGTTCAAATCACGCCTGAGCCA
>Leptolyngbya_sp._PCC_6406_2517691430 tRNA_Ala_CGC 
GGGGAATTAGCTCAGTTGGTAGAGCGCTGCGATCGCACCGCAGAGGTGAGGGGTTCGACTCCCCTATTCTCCA
>Leptolyngbya_sp._PCC_6406_2517691522 tRNA_His_GTG
GCGAGCGTAGCCAAGGGGTTAAGGCAGTGGATTGTGGTTCCGCCATTCGTGGGTTCGAATCCCATCGTTCGCCCTA
>Leptolyngbya_sp._PCC_6406_2517691569 tRNA_Val_GAC 
GGACGTATAGCTCAGTTGGTTAGAGCACCACGTTGACATCGTGGGGGTCACTGGTTCGAGTCCAGTTACGTCCA
>Leptolyngbya_sp._PCC_6406_2517691824 tRNA_Ser_TGA 
GGAGAGGTGGCAGAGTGGTCGATTGCGTCCGACTTGAAATCGGATGACCCAAAAGGTCCGAGGGTTCGAATCCCTCCCTCTCCG
>Leptolyngbya_sp._PCC_6406_2517691997 tRNA_Phe_GAA
GCCGGGATAGCTCAGTTGGTAGAGCAGAGGACTGAAAATCCTCGTGTCGGCGGTTCAAGCCCGCCTCCTGGCA
>Leptolyngbya_sp._PCC_6406_2517692024 tRNA_Arg_CCT 
GGGGCTGTAGCTCAGATGGATAGAGCAGCCGCCTCCTAAGCGGCAGGTCGCGCGTTCGAATCGCGCCAGTCCCG
>Leptolyngbya_sp._PCC_6406_2517692235 tRNA_Leu_GAG
GCGGATGTGGTGGAATTGGTAGACACGCACGCTTGAGGGGCGTGTGGCTTTGCTGTGCGAGTTCGAGTCTCGCCATCCGCA
>Leptolyngbya_sp._PCC_6406_2517692317 tRNA_Pro_CGG 
CGGGATGTAGCGCAGCTTGGTAGCGCACTTCGTTCGGGACGAAGGGGCCGTGGGTTCGAATCCCGCCATCCCGA
>Leptolyngbya_sp._PCC_6406_2517692589 tRNA_Phe_GAA
GCCGGGATAGCTCAGTTGGTAGAGCAGAGGACTGAAAATCCTCGTGTCGGCGGTTCAAGCCCGCCTCCTGGCA
>Leptolyngbya_sp._PCC_6406_2517692746 tRNA_Pro_GGG 
CGGGGCGTAGCGCAGCTTGGTAGCGCACCACTTTGGGGTAGTGGGGGTCGCAGGTTCAAATCCTGTCGCTCCGA
>Leptolyngbya_sp._PCC_6406_2517692831 tRNA_Gly_CCC 
GCGGGTGTAGTTCAGTGGTAGAACGTCAGCTTCCCAAGCTGAATGTCGTCGGTTCGAGTCCGATCACCCGCT
>Leptolyngbya_sp._PCC_6406_2517693355 tRNA_Cys_GCA 
GGCGGCATAGCCAAGTGGTAAGGCAGAGGTCTGCAAAACCTCCATCCCCCAGTTCGAATCTGGGTGCCGCCT
>Leptolyngbya_sp._PCC_6406_2517693561 tRNA_Gly_TCC 
GCGGGTGTAGTTTAGTGGTAAAACCTTAGCCTTCCAAGCTAATGATGGGGGTTCGATTCCCCCCACCCGCT
>Leptolyngbya_sp._PCC_6406_2517693728 tRNA_Val_TAC 
GGGCGGTTAGCTCAGTTGGTAGAGCGCCTGCCTTACAAGCAGGATGTCACTGGTTCGAGTCCAGTACCGCCCA
>Leptolyngbya_sp._PCC_6406_2517694000 tRNA_Val_CAC 
GGGCGATTAGCACAGTGGTAGCGCACTTCCTTCACACGGAAGGGGTCACTGGTTCGAATCCAGTATCGCCCA
>Leptolyngbya_sp._PCC_6406_2517694186 tRNA_Gln_TTG 
TGGGGTGTAGCCAAGTGGTAAGGCAGCGGGTTTTGGTCCCGCCATTCCTAGGTTCGAATCCTAGCACCCCAG
>Leptolyngbya_sp._PCC_6406_2517694191 tRNA_Pro_TGG 
CGGGATGTAGCGCAGCTTGGTAGCGCGCCTGCTTTGGGAGCAGGATGTCGCAGGTTCAAATCCTGTCATCCCGA
>Leptolyngbya_sp._PCC_6406_2517694260 tRNA_Thr_TGT 
GCTGGTGTAGCTCAGTTGGTAGAGCAGCTGATTTGTAATCAGCCGGTCGCAAGTTCGAGTCTTGTCACCAGCT
>Leptolyngbya_sp._PCC_6406_2517694275 tRNA_Arg_ACG
GGGCGTGTAGCTCAGTGGACTAGAGCACGTGGCTACGGACCACGGTGTCGGGGGTTCGAATCCCTCCTCGCCCG
>Leptolyngbya_sp._PCC_6406_2517694396 tRNA_Thr_CGT 
GCCGATGTAGCTCAGTGGTAGAGCACTCGATTCGTAATCGAGCGGTCAGGGGTTCAAATCCCCTCATCGGCT
>Leptolyngbya_sp._PCC_6406_2517694581 tRNA_Arg_CCG
GGGCATGTAGCTCAGTGGATAGAGCATCAGATTCCGGTTCTGAGGGTCGGGGGTTCGAATCCCTTCATGCTCG
>Leptolyngbya_sp._PCC_6406_2517694789 tRNA_Trp_CCA
GCGTCCTTAGTTCAGTTGGTAGAACGCAGGTCTCCAAAACCTGATGTCCGAGGTTCGAGTCCTCGAGGGCGCG
>Leptolyngbya_sp._PCC_6406_2517694979 tRNA_Ala_GGC 
GGGGCTATAGCTCAGTTGGTAGAGCACCTCAATGGCATTGAGGGGGTCAGCGGTTCGAATCCGCTTAGCTCCA
>Leptolyngbya_sp._PCC_6406_2517695290 tRNA_Leu_TAG 
GCGGATGTGGCGGAATTGGTAGACGCGCTAGATTTAGGTTCTAGTGTCTTCGGACGTGAAGGTTCAAGTCCTTTCATCCGCA
>Leptolyngbya_sp._PCC_6406_2517694139 tRNA_Asn_GTT 
TCCTCAGTAGCTCAGTGGTAGAGCGGTCGGCTGTTAACCGATTGGTCGTAGGTTCGAATCCTACCTGGGGAG
>Leptolyngbya_sp._PCC_6406_2517695346 tRNA_Ala_TGC 
GGGGGTTTAGCTCAGTTGGTAGAGCGCCTGCTTTGCAAGCAGGATGTCAGCGGTTCGAGTCCGCTAACCTCCACCA
>Leptolyngbya_sp._PCC_6406_2517695347 tRNA_Ile_GAT 
GGGCTATTAGCTCAGGTGGTTAGAGCGCACCCCTGATAAGGGTGAGGTCCCTGGTTCGAGTCCAGGATGGCCCA
>Leptolyngbya_sp._PCC_6406_2517695451 tRNA_Met_CAT 
CGCGGGGTAGAGCAGTCTGGTAGCTCGTCGGGCTCATAACCCGAAGGTCCATGGTTCAAATCCATGCCCCGCCACCA
>Leptolyngbya_sp._PCC_6406_2517695535 tRNA_Glu_TTC 
GCCCCCATCGTCTAGAGGCCTAGGACACCTCCCTTTCACGGAGGCGACGGGGATTCGAATTCCCCTGGGGGTA
>Leptolyngbya_sp._PCC_7375_2509841170 tRNA_Thr_CGT 
GCCAACGTGGCTCAGTGGTAGAGCACTCGATTCGTAATCGAGCGGTCGCGGGTTCAAATCCCGTCGTTGGCT
>Leptolyngbya_sp._PCC_7375_2509843543 tRNA_Gly_GCC 
GCGGGTGTAGCTCAGTGGTAGAGCGTCACCTTGCCAAGGTGAATGTCGCGCGTTCGAATCGCGTCACCCGCT
>Leptolyngbya_sp._PCC_7375_2509843786 tRNA_Pro_GGG 
CGGGGCGTAGCGCAGCTTGGTAGCGCACTACTTTGGGGTAGTAGGGGTCGTGGGTTCAAATCCCGCCGCTCCGA
>Leptolyngbya_sp._PCC_7375_2509843793 tRNA_Lys_TTT 
GGGTTGCTAGCTCAGCGGTAGAGCACTCGGCTTTTAACCGATTGGTCCTGGGTTCGAATCCCAGGCGACCCA
>Leptolyngbya_sp._PCC_7375_2509843879 tRNA_Arg_CCT 
GGGGCTGTAGCTCAGCTGGATAGAGCAACCGCCTCCTAAGCGGTAGGTCGCGCGTTCGAATCGCGCCAGTCCCG
>Leptolyngbya_sp._PCC_7375_2509844019 tRNA_Cys_GCA 
GGCGGCATGGCCAAGTGGTAAGGCAGAGGATTGCAAATCCTTTATCCCCAGTTCGAATCTGGGTGCCGCCT
>Leptolyngbya_sp._PCC_7375_2509844078 tRNA_Arg_TCT 
GGACCCTTAGCTCAGTGGATAGAGCAACCGCCTTCTAAGCGGTCGGTCACTGGTTCGAATCCAGTAGGGTCCG
>Leptolyngbya_sp._PCC_7375_2509844408 tRNA_His_GTG 
GCGAGCGTAGCCAAGTGGTTAAGGCAGTGGATTGTGGTTCCACCATTCGGGGGTTCGAGTCCCCTCGTTCGCC
>Leptolyngbya_sp._PCC_7375_2509844546 tRNA_Thr_GGT 
GCCTTCATAGCTCAGCGGTAGAGCACTCCCTTGGTAAGGGAGAGGTCACGAGTTCAATTCTCGTTGAAGGCT
>Leptolyngbya_sp._PCC_7375_2509844547 tRNA_Tyr_GTA 
GGGTCGTTGCCCGAGTGGTTAATGGGGGCGGACTGTAAATCCGCTGGCTACGCCTACGTTGGTTCGAATCCAACACGGCCCACCA
>Leptolyngbya_sp._PCC_7375_2509844577 tRNA_Thr_GGT 
GCCTTCATAGCTCAGCGGTAGAGCACTCCCTTGGTAAGGGAGAGGTCACGAGTTCAATTCTCGTTGAAGGCT
>Leptolyngbya_sp._PCC_7375_2509844578 tRNA_Tyr_GTA 
GGGTCGTTGCCCGAGTGGTTAATGGGGGCGGACTGTAAATCCGCTGGCTACGCCTACGTTGGTTCGAATCCAACACGGCCCACCA
>Leptolyngbya_sp._PCC_7375_2509844579 tRNA_Phe_GAA 
GCCGGGATAGCTCAGTTGGTAGAGCAGTGGACTGAAAATCCTCGTGTCGGCGGTTCAAGTCCGCCTCCTGGCA
>Leptolyngbya_sp._PCC_7375_2509844642 tRNA_Arg_CCG 
GGGCATGTAGCTCAGCTGGATAGAGCACCAGATTCCGGTTCTGGCGGTCGGGGGTTCGAATCCCTCCATGCTCG
>Leptolyngbya_sp._PCC_7375_2509844690 tRNA_Leu_TAG
GCGGATGTGGCGGAATTGGTAGACGCGCTAGGTTTAGGTTCTAGTGTCTTCGTGACGTGAAGGTTCAAGTCCTTTCATCCGCATCA
>Leptolyngbya_sp._PCC_7375_2509844844 tRNA_Arg_ACG 
GAGCCTGTAGCTCAGTGGACAGAGCACCTGGCTACGGACCAGGGTGTCGGGGGTTCGAATCCCTCCAGGCTCG
>Leptolyngbya_sp._PCC_7375_2509844870 tRNA_Ala_TGC 
GGGGGTATAGCTCAGTTGGTAGAGCGCCTGCTTTGCAAGCAGGATGTCAGCGGTTCGAGTCCGCTTACCTCCACCA
>Leptolyngbya_sp._PCC_7375_2509844871 tRNA_Ile_GAT 
GGGCTATTAGCTCAGGTGGTTAGAGCGCACCCCTGATAAGGGTGAGGTCCCTGGTTCGAGTCCAGGATGGCCCA
>Leptolyngbya_sp._PCC_7375_2509844876 tRNA_Ala_TGC
GGGGGTATAGCTCAGTTGGTAGAGCGCCTGCTTTGCAAGCAGGATGTCAGCGGTTCGAGTCCGCTTACCTCCACCA
>Leptolyngbya_sp._PCC_7375_2509844877 tRNA_Ile_GAT 
GGGCTATTAGCTCAGGTGGTTAGAGCGCACCCCTGATAAGGGTGAGGTCCCTGGTTCGAGTCCAGGATGGCCCA
>Leptolyngbya_sp._PCC_7375_2509844896 tRNA_Asp_GTC 
GGGCCTGTAGTTCAATTGGTTAGAGCACCGCCCTGTCACGGCGGAAGTTGCGGGTTCGAATCCCGTCAGGCCCG
>Leptolyngbya_sp._PCC_7375_2509845077 tRNA_Ala_GGC 
GGGGCTATAGCTCAGCTGGTAGAGCACCTGCATGGCATGCAGGGGGTCAGCGGTTCGAGCCCGCTTAGCTCCA
>Leptolyngbya_sp._PCC_7375_2509845103 tRNA_Ser_GCT
GGAGAGGTGGCTGAGTGGTTGAAAGCGGCTCCCTGCTAAGGAGTTATAGGGCGTAAGCTCTATCGAGGGTTCGAATCCCTCCCTCTCCG
>Leptolyngbya_sp._PCC_7375_2509845106 tRNA_Met_CAT 
GGCTCAGTAGCTCAGTGGTAGAGCAGGGGACTCATAAGCCCTTGGTCACGTGTTCAAATCACGTCTGAGCCA
>Leptolyngbya_sp._PCC_7375_2509845112 tRNA_Glu_TTC 
GCCCCCATCGTCTAGAGGCCTAGGACACCTCCCTTTCACGGAGGCGACGGGGATTCGAATTCCCCTGGGGGTA
>Leptolyngbya_sp._PCC_7375_2509845559 tRNA_Gly_TCC
GCGGGTGTAGTTTAGTGGTAAAACCTTAGCCTTCCAAGCTAATGATGGGGGTTCGATTCCCCCCACCCGCT
>Leptolyngbya_sp._PCC_7375_2509845592 tRNA_Met_CAT 
CCAGGGTTGGCCGAGCGGATTAGGCAGCGAACTCATAATTCGCCTTAGGCAGGTTCGATTCCTGCACCCTGGA
>Leptolyngbya_sp._PCC_7375_2509845643 tRNA_Thr_TGT 
GCTGGTGTAGCTCAGTTGGTAGAGCAGCTGATTTGTAATCAGCCGGTCGTCCGTTCGAGTCGGATCACCAGCT
>Leptolyngbya_sp._PCC_7375_2509845801 tRNA_Gln_TTG 
TGGGGTGTGGCCAAGCGGTAAGGCAGCGGGTTTTGGTCCCGTCATTCGTAGGTTCGAATCCTACCACCCCAG
>Leptolyngbya_sp._PCC_7375_2509845916 tRNA_Pro_TGG
CGGGATGTAGCGCAGCTTGGTAGCGCGCCTGCTTTGGGAGCAGGATGTCGCAGGTTCGAATCCTGTCATCCCGA
>Leptolyngbya_sp._PCC_7375_2509845929 tRNA_Leu_CAG 
GCGGAACTGGCGGAATTGGTAGACGCGCTAGATTCAGGTTCTAGTGTTCGCAAGGACTTCCGGGTTCAAGTCCCGGGTTCCGCA
>Leptolyngbya_sp._PCC_7375_2509845932 tRNA_Leu_CAA 
GGGCGGATGGCGAAATTGGTAGACGCACCACACTCAAAATGTGGCGGCCTTTGGTCATGCGAGTTCGAGTCTCGCTCTGCCCA
>Leptolyngbya_sp._PCC_7375_2509845974 tRNA_Trp_CCA
GCGTCCTTAGTTCAGTTGGTAGAACGTCGGTCTCCAAAACCGAATGTCGGGGGTTCGAGTCCTCCAGGGCGCG
>Leptolyngbya_sp._PCC_7375_2509846044 tRNA_Asn_GTT
TCCTCAGTAGCTCAGTGGTAGAGCGGTCGACTGTTAATCGATTGGTCGTAGGTTCGAATCCTACCTGGGGAG
>Leptolyngbya_sp._PCC_7375_2509846072 tRNA_Leu_GAG
GCGGATGTGGTGGAATTGGTAGACACGCACGCTTGAGGGGCGTGTGGCTTATGCCATGCGAGTTCGATTCTCGCCATCCGCA
>Leptolyngbya_sp._PCC_7375_2509846414 tRNA_Pro_CGG 
CGGGATGTAGCGCAGTTTGGTAGCGCACTTCGTTCGGGACGAAGGGGCCGCTGGTTCGAATCCAGTCATCCCGA
>Leptolyngbya_sp._PCC_7375_2509846522 tRNA_Met_CAT 
CGCGGGGTAGAGCAGTCTGGTAGCTCGTCGGGCTCATAACCCGAAGGTCGTTGGTTCAAATCCGGCCCCCGCCA
>Leptolyngbya_sp._PCC_7375_2509846721 tRNA_Ser_GGA
GGAGAGATGGCCGAGTGGTCGAAGGCGCAGCACTGGAAATGCTGTAATGGGGTGACTCATTCGAGGGTTCGAATCCCTCTCTCTCCG
>Leptolyngbya_sp._PCC_7375_2509846802 tRNA_Ser_CGA 
GGAGAGGTGGCAGAGTGGTTGAATGCGGTAGACTCGAAATCTATTATGGGCTTCGGTTCATCGGGGGTTCGAATCCCCCCCTCTCCG
>Leptolyngbya_sp._PCC_7375_2509846807 tRNA_Ile_GAT 
GGGCTATTAGCTCAGGTGGTTAGAGCGCACCCCTGATAAGGGTGAGGTCCCTGGTTCGAGTCCAGGATGGCCCA
>Leptolyngbya_sp._PCC_7375_2509846808 tRNA_Ala_TGC 
GGGGGTATAGCTCAGTTGGTAGAGCGCCTGCTTTGCAAGCAGGATGTCAGCGGTTCGAGTCCGCTTACCTCCACCA
>Leptolyngbya_sp._PCC_7375_2509846839 tRNA_Asp_GTC 
GGGGGTGTAACTCAGTGGTCTAGAGTGCCTGTCTGTCGAACAGGAAGTCGCGAGTTCAAATCTCGCCACCCCCG
>Leptolyngbya_sp._PCC_7375_2509846840 tRNA_Glu_TTC
GGTGGCGTAGGCAAATTGGTAAAGCCCCACGACTTTCACTCGTGTGTTTGCGGGTTCGACTCCCGTCGCCACTGCCA
>Leptolyngbya_sp._PCC_7375_2509846841 tRNA_Ser_GCT 
GGAGAGATCGCCATTGGTAAAGCAAACTGCCTGCTAAGCAGTCGTGGGATAGCAAATCTCACTATGGGTTCGACTCCCATTCTCTCCGCCA
>Leptolyngbya_sp._PCC_7375_2509846842 tRNA_Phe_GAA
CCCCTGGTAGCTCAGTCAGGTAAGAGCGCTTGTCTGAAAAACAAGAGGTCATCCGTTCAAATCGGATCTGGGGGG
>Leptolyngbya_sp._PCC_7375_2509846843 tRNA_Asn_GTT 
TGGGGTGTAGTTCAATTGGCAGAGCGCCTGGTTGTTACCCAGGAAGTTGGAGGTTCGACTCCTCTCGCCCCAGCCA
>Leptolyngbya_sp._PCC_7375_2509846844 tRNA_Gln_CTG
TGCCGAGTGGACGAATTAGCAAGTCGCCTGACTCTGAATCAGGAAGTTGTAGGTGCAAATCCTACCTCGGCATCCA
>Leptolyngbya_sp._PCC_7375_2509846845 tRNA_Gln_TTG 
TCCCCTGTGGTGTAACTGGCAACATCTCGCACTTTGACTGCGAAGATTCTAGGTTCAAACCCTAGCGGGGGAA
>Leptolyngbya_sp._PCC_7375_2509846846 tRNA_Leu_CAA 
GCTCCTGTAGCCCAACTGGAAGAGGCGGCTGATTCAAAACCAGCTTACGTGTGGGTTCGACTCCCATCAGGAGTACCA
>Leptolyngbya_sp._PCC_7375_2509846847 tRNA_Leu_TAG 
GCCCTTGTGATGCAACTGGTAGACATGCCGTGCTTAGAACGCGGTTGTTGTGGGTTCGACTCCCACCAAGGGTACCA
>Leptolyngbya_sp._PCC_7375_2509846848 tRNA_Leu_CAG 
GCCCTTGTGACGGAACCGGTATACGTGCTGGCTTCAGAGACCAGATTTTGTGGGTTCGACTCCCACCAAGGGTA
>Leptolyngbya_sp._PCC_7375_2509846849 tRNA_Leu_GAG 
GCTCTCGTGGCGGAACGGCATACGCACTAGACCGAGGATCTAGTTTTTGTGGGTTCGACTCCCACCGAGAGTACCA
>Leptolyngbya_sp._PCC_7375_2509846850 tRNA_Lys_CTT 
GGGTTGTTAGCTAAGTGGTACAGCAGCCGTCTCTTAAACGGAAGAGCGTAGGTTCGAATCCTACACAACCCA
>Leptolyngbya_sp._PCC_7375_2509846851 tRNA_Leu_TAA 
GCCCCTGTGATGCAACTGGTAGACATGATCCGCTTAAAACGGATTTGTTGCAGGTTCGACTCCTGTCAGGGGTA
>Leptolyngbya_sp._PCC_7375_2509846853 tRNA_Thr_TGT 
GCTGGTGTAGCTCAATTGACAGAGCAGCTGTTTTGTAAACAGAAGATTGCAGGTTCAACTCCTGTCGCCAGCCCCA
>Leptolyngbya_sp._PCC_7375_2509846855 tRNA_Arg_TCT 
GGGAGTGTCGCCTAAAGGATGGGCATCGATCTTCTAAATCGACTGTGTAGGTTCAAATCCTACCACTCCTGCCA
>Leptolyngbya_sp._PCC_7375_2509846856 tRNA_Pseudo_GTG 
TTGGCCGAATCCGAAGTGGACGAGGAGCTGGTCTGTGAAACCAGTGTTAGCGGGTTCAAGCCCCGTCGGTCAACCCA
>Leptolyngbya_sp._PCC_7375_2509847161 tRNA_Val_TAC 
GGACGGTTAGCTCAGTTGGTAGAGCGCCTGCCTTACAAGCAGGATGTCACTGGTTCGAGCCCAGTACCGTCCA
>Leptolyngbya_sp._PCC_7375_2509847302 tRNA_Val_TAC 
GGACGGTTAGCTCAGTTGGTAGAGCGCCTGCCTTACAAGCAGGATGTCACTGGTTCGAGCCCAGTACCGTCCA
>Leptolyngbya_sp._PCC_7375_2509847431 tRNA_Gly_CCC
GCGGATGTAGTTCAGTGGTAGAACGTCAGCTTCCCAAGCTGAATGTCGTGGGTTCGAGTCCCATCATCCGCT
>Leptolyngbya_sp._PCC_7375_2509847522 tRNA_Pseudo_CCC 
GGCATATATGAATTGAACGTCAGCTTCCCAAGCTGAATGTCGTGGGTTCGAGTCCCATCATCCG
>Leptolyngbya_sp._PCC_7375_2509847628 tRNA_Ser_TGA 
GGAGAGGTGGCAGAGTGGTCGATTGCGCTCGACTTGAAATCGAGTGAGCCGAAAGGTTCCGAGGGTTCGAATCCCTCCCTCTCCG
>Leptolyngbya_sp._PCC_7375_2509848051 tRNA_Val_GAC
GGACGTATAGCTCAGTTGGTTAGAGCGCATCGTTGACATCGATGAGGTCCGCCGTTCGAGTCGGCGTACGTCCA
>Leptolyngbya_sp._PCC_7376_2503885601 tRNA_Asp 
GGGACTGTAGTTCAGCTGGTTAGAATGCCTGCCTGTCACGCAGGAGGTCGCGGGTTCGAGTCCCGTCAGTCCCG
>Leptolyngbya_sp._PCC_7376_2503885722 tRNA_Met
CCAGGGTTGGCCGAGCGGTTTAGGCAACGAACTCATAATTCGTGTTAGACAGGTTCAACTCCTGTACCCTGGA
>Leptolyngbya_sp._PCC_7376_2503886139 tRNA_Cys
GGTGGCATAGCCAAGTGGTAAGGCAGAGGTCTGCAAAACCTCCATCCCCCAGTTCGAATCTGGGTGCCACCT
>Leptolyngbya_sp._PCC_7376_2503886154 tRNA_Ala 
GGGGCTATAACTCAGCTGGTAGAGTGCCACAATGGCATTGTGGAAGTCAGCGGTTCGAATCCGCTTAGCTCCA
>Leptolyngbya_sp._PCC_7376_2503886176 tRNA_Ala 
GGGGAATTAGCTCAGTTGGTAGAGTGCTGCGATCGCACCGCAGAGGTCAGGGGTTCGAATCCCCTATTCTCCA
>Leptolyngbya_sp._PCC_7376_2503886314 tRNA_Glu 
GCCCCCATCGTCTAGTGGCCTAGGACACCTCCCTTTCACGGAGGCGACAGGGATTCGAATTCCCTTGGGGGTA
>Leptolyngbya_sp._PCC_7376_2503886346 tRNA_Leu 
GCGGATGTGGTGGAATTGGTAGACACGCACGCTTGAGGGGCGTGTGGCTCACGCTGTGCGAGTTCGAGTCTCGCCATCCGCA
>Leptolyngbya_sp._PCC_7376_2503886456 tRNA_Val
GGGCGTTTAGCTCAGTGGTAGAGCGCCTGCCTTACAAGCAGGATGCCACTGGTTCAAATCCAGTAACGCCCA
>Leptolyngbya_sp._PCC_7376_2503886725 tRNA_Thr 
GCTAACGTAGCTCAGCTGGTAGAGCAACGCATTCGTAATGCGTAGGTCGTGGGTTCAAGTCCCATCGTTAGCT
>Leptolyngbya_sp._PCC_7376_2503886858 tRNA_His
GCGAGCGTAGCCAAGTGGTTAAGGCAGCGGTTTGTGGTACCGCCATTCGGGGGTTCAAGTCCCCTCGTTCGCC
>Leptolyngbya_sp._PCC_7376_2503886916 tRNA_Gly 
GCGGGTATAGCTCAGCGGTAGAGCGTCACCTTGCCAAGGTGAATGTCGCGCGTTCGAATCGCGTTACCCGCT
>Leptolyngbya_sp._PCC_7376_2503887090 tRNA_Ile
GGGCTATTAGCTCAGGTGGTTAGAGCGCACCCCTGATAAGGGTGAGGTCCCTGGTTCAAGTCCAGGATGGCCCA
>Leptolyngbya_sp._PCC_7376_2503887091 tRNA_Ala 
GGGGGTATAGCTCAGTTGGTAGAGCGCCTGCTTTGCAAGCAGGATGTCAGCGGTTCGAGTCCGCTTACCTCCACCA
>Leptolyngbya_sp._PCC_7376_2503887112 tRNA_Pro 
CGGGATGTAGCGCAGCTTGGTAGCGCACTTCGTTCGGGACGAAGGGGTCGCAGGTTCGAATCCTGTCATCCCGA
>Leptolyngbya_sp._PCC_7376_2503887190 tRNA_Met 
CGCGGGATAGAGCAGTCTGGTAGCTCGTCGGGCTCATAACCCGAAGGTCGGTGGTTCAAATCCGCCTCCCGCCACCA
>Leptolyngbya_sp._PCC_7376_2503887340 tRNA_Arg
GGGCACGTAGCTCAGTTGGATAGAGTATCAGATTCCGGTTCTGAGGGTCGGGGGTTCGAATCCCTCCGTGCTCG
>Leptolyngbya_sp._PCC_7376_2503887396 tRNA_Arg 
GGGCTTGTAGCTCAGCGGATTAGAGCGGCTGACTACGGATCAGCAGGTCGGGAGTTCGAATCTCTCCAGGCTCG
>Leptolyngbya_sp._PCC_7376_2503887456 tRNA_Lys 
GGGCAGGTAGCTCAGTGGGTAGAGCAGTTTTACCTTTTCGTTTTCTTACCCCTTTCGGGTCGAAGAATGAGGATTACCGGTCGGGAGTTCGAATCTCCCCCTGTCCACGA
>Leptolyngbya_sp._PCC_7376_2503887457 tRNA_Asn 
AAGCGGGTCGCCGAATTTAGGGTTATCGCCTGTTAAGCGAGAGATGGAGGTTCGATTCCTCCTCCGCTTGCCA
>Leptolyngbya_sp._PCC_7376_2503887829 tRNA_Arg 
GGATGCATAGCTCAGTGGATAGAGCAACCGCCTTCTAAGCGGTCGGTCGTAGGTTCAAATCCTACTGCGTCCG
>Leptolyngbya_sp._PCC_7376_2503887980 tRNA_Val 
GGACGTATAGCTCAGTTGGTTAGAGTACATCGTTGACATCGATGGGGTCACTGGTTCGAATCCAGTTACGTCCA
>Leptolyngbya_sp._PCC_7376_2503888158 tRNA_Leu
GCGGACGTGGCGGAATTGGTAGACGCGCTAGATTTAGGTTCTAGTGTCTTACGGCGTGAGAGTTCGAGTCTCTCCGTCCGCA
>Leptolyngbya_sp._PCC_7376_2503888286 tRNA_Lys 
GGGTCGTTAGCTCAGCGGTAGAGCACTCGGCTTTTAACCGATCGGTCCAGAGTTCGAATCTCTGACGACCCA
>Leptolyngbya_sp._PCC_7376_2503888295 tRNA_Thr
GCCCACGTAGCTCAGTTGGTAGAGCAGCTGATTTGTAATCAGCCGGTCGCAGGTTCAAGTCCTGTTGTGGGCT
>Leptolyngbya_sp._PCC_7376_2503888483 tRNA_Leu
GGGCGGATGGCGGAATTGGTAGACGCACCACACTCAAAATGTGGCGACTTCGGTCGTGGGGGTTCAAGTCCCCCTCTGCCCA
>Leptolyngbya_sp._PCC_7376_2503888490 tRNA_Pro 
CGGGATGTAGCGCAGCTTGGTAGCGCGCCTGCTTTGGGAGCAGGATGCCGCAGGTTCAAATCCTGTCATCCCGA
>Leptolyngbya_sp._PCC_7376_2503888649 tRNA_Ser
GGAGAGATGGCTGAGTGGTCGAAAGCGACACATTGCTAATGTGTTGAGTTGCGTAAGCGGCTCCGAGGGTTCGAATCCCTCTCTCTCCG
>Leptolyngbya_sp._PCC_7376_2503888705 tRNA_Ser
GGAGAGGTGGCAGAGTGGTTGAATGCGGCAGTCTCGAAAACTGTTTTAGGGTCAAACCTAACGGGGGTTCGAATCCCCCTCTCTCCG
>Leptolyngbya_sp._PCC_7376_2503888766 tRNA_Leu 
GCGGGACTGGCGGAATTGGTAGACGCGCTAGATTCAGATTCTAGTGGGAATTAATCCTGTGCGAGTTCAAGTCTCGCGTTCCGCA
>Leptolyngbya_sp._PCC_7376_2503888786 tRNA_Ser
GGAGAGATGGCAGAGCGGTTGAATGCGCCTGACTTGAAATCAGGTTTAGGGTCAAACCTAACGGGGGTTCGAATCCCCCTCTCTCCG
>Leptolyngbya_sp._PCC_7376_2503888899 tRNA_Gln
TGGGGTGTCGCCAAGTGGTAAGGCAGCGGTTTTTGGTATCGCCATTCCTAGGTTCGAATCCTAGCACCCCAG
>Leptolyngbya_sp._PCC_7376_2503888906 tRNA_Pro
CGGGGCGTAGCGCAGCTTGGTAGCGCACCACTTTGGGGTAGTGGGGGTCGTGGGTTCAAATCCCGCCGCTCCGA
>Leptolyngbya_sp._PCC_7376_2503889003 tRNA_Ser
GGAGAGATGGCCGAGCGGTTGAAGGCGCAGCACTGGAAATGCTGTTTAGGGGAAACTCTAACGAGGGTTCGAATCCCTCTCTCTCCG
>Leptolyngbya_sp._PCC_7376_2503889348 tRNA_Met 
GGCTCGGTAGCTCAGTTGGTTAGAGCAGGGGACTCATAAGCCCAAGGTCGGCAGTTCAAATCTGCCTCGAGCCACTA
>Leptolyngbya_sp._PCC_7376_2503889513 tRNA_Gly 
GCGGGTGTAGTTTAGTGGTAAAACCTCAGCCTTCCAAGCTGATGATAGGGGTTCGATTCCCCTCACCCGCT
>Leptolyngbya_sp._PCC_7376_2503889520 tRNA_Leu 
GGGGGTGTGGCGGAATGGTAGACGCTGCGGACTTAAAATCCGTTGACTGTTATAGGTCGTGAGAGTTCAAGTCTCTCTACCCCCA
>Leptolyngbya_sp._PCC_7376_2503889657 tRNA_Asn 
TCCTCAGTAGCTCAGTGGTAGAGCGGTCGACTGTTAATCGATTGGTCGCAAGTTCGAATCTTGCCTGGGGAG
>Leptolyngbya_sp._PCC_7376_2503889923 tRNA_Gly
GCGGGTGTAGTTCAGTGGTAGAACGTCAGCTTCCCAAGCTGAATGTCGTGGGTTCGAATCCCATCATCCGCT
>Leptolyngbya_sp._PCC_7376_2503890037 tRNA_Phe
GCCAGGATAGCTCAGTTGGTAGAGCAGAGGACTGAAAATCCTCGTGTCGGCGGTTCAATTCCGCCTCCCGGCA
>Leptolyngbya_sp._PCC_7376_2503890068 tRNA_Ala 
GGGGGTATAGCTCAGTTGGTAGAGCGCCTGCTTTGCAAGCAGGATGTCAGCGGTTCGAGTCCGCTTACCTCCACCA
>Leptolyngbya_sp._PCC_7376_2503890069 tRNA_Ile 
GGGCTATTAGCTCAGGTGGTTAGAGCGCACCCCTGATAAGGGTGAGGTCCCTGGTTCAAGTCCAGGATGGCCCA
>Leptolyngbya_sp._PCC_7376_2503890090 tRNA_Trp
GCGTCCTTAGTTCAGTTGGTAGAACGCAGGTCTCCAAAACCTGATGTCGGGGGTTCAAGTCCTCCAGGGCGCG
>Leptolyngbya_sp._PCC_7376_2503890190 tRNA_Thr 
GCCCATATGGCTCAGGGGTAGAGCACTCCCTTGGTAAGGGAGAGGTCACGAGTTCAAATCTCGTTATGGGCTCTA
>Leptolyngbya_sp._PCC_7376_2503890191 tRNA_Tyr
GGGTCGGTGCCCGAGTGGTTAATGGGGGCGGACTGTAAATCCGCTAGCTATGCTTACGCTGGTTCGAATCCAGCTCGGCCCATCA
>Mastigocladopsisrepens_PCC_10914_2517239178 tRNA_Arg_ACG
GGGCGTGTAGCTCAGTGGACTAGAGCACGTGGCTACGGACCACGGTGTCGGGGGTTCGAATCCCTCCTCGCCCG
>Mastigocladopsisrepens_PCC_10914_2517239195 tRNA_Ser_GCT
GGAGAGGTGGCTGAGTGGTCGAAAGCGGCGGATTGCTAATCCGTTGTACAGTACGTAAGGCTGTACCGAGGGTTCGAATCCCTCCTTCTCCG
>Mastigocladopsisrepens_PCC_10914_2517239489 tRNA_Thr_GGT 
GCCCGTGTAGCTCAGTGGTAGAGCACACCCTTGGTAAGGGTGAGGTCACGAGTTCAATCCTCGTCACGGGCT
>Mastigocladopsisrepens_PCC_10914_2517239490 tRNA_Tyr_GTA 
GGGTCGGTGTCCGAGTGGTTAATGGAGGCGGACTGTAAATCCGCTGGCTTACGCCTACGCTAGTTCGAATCTAGCCCGGCCCACCT
>Mastigocladopsisrepens_PCC_10914_2517239633 tRNA_Glu_TTC
GCCCCCATCGTCTAGAGGCCTAGGACACCTCCCTTTCACGGAGGTAACGGGGATTCGAATTCCCCTGGGGGTACTA
>Mastigocladopsisrepens_PCC_10914_2517240350 tRNA_Arg_CCT
GGGGCTGTAGCTCAGCAGGATAGAGCGAGCGCCTCCTAAGCGCTAGGTCGCCGGTTCGAATCTGGCCAGTCCCG
>Mastigocladopsisrepens_PCC_10914_2517240376 tRNA_Val_TAC
GGGCGGTTAGCTCAGTTGGTAGAGCGCCTGCCTTACAAGCAGGATGTCACAGGTTCGAGTCCTGTACTGCCCA
>Mastigocladopsisrepens_PCC_10914_2517240462 tRNA_Thr_TGT
GCCAGCATAGCACAGTGGTAGTGCATCCGACTTGTAATCGGAAGGTCGTCGGTTCAAATCCGACTGCTGGCT
>Mastigocladopsisrepens_PCC_10914_2517240500 tRNA_Gly_TCC
GCGGGCGTAGTTTAGTGGTAAAACTATAGCCTTCCAAGCTATTAATGCGGGTTCGATTCCCGCCGCCCGCT
>Mastigocladopsisrepens_PCC_10914_2517240627 tRNA_Leu_GAG
GCGGATGTGGCGGAATTGGTATACGCGCACGTTTGAGGGGCGTGTGGCTTTGCCTTGCGAGTTCGAGTCTCGCCATCCGCA
>Mastigocladopsisrepens_PCC_10914_2517241028 tRNA_Ser_TGA 
GGAGAGGTGGCAGAGTGGTCGATTGCGTCCGACTTGAAATCGGATGAACCGAAAGGTTCCGGGAGTTCGAATCTCCCCCTCTCCG
>Mastigocladopsisrepens_PCC_10914_2517241085 tRNA_Lys_TTT
GGGTCGCTAACTCAACGGTAGAGTACTCGGCTTTTAACCGATTAGTTCCGGGTTCGAATCCCGGGCGACCCA
>Mastigocladopsisrepens_PCC_10914_2517241299 tRNA_Trp_CCA
GCGCTCTTAGTTCAGTTGGTAGAACGCAGGTCTCCAAAACCTGATGTCGGGGGTTCAAGTCCTCCAGGGCGCG
>Mastigocladopsisrepens_PCC_10914_2517241344 tRNA_Pro_CGG 
CGGGATGTGGCGCAGCTTGGTAGCGCACTTCGTTCGGGACGAAGGGGCCGCTGGTTCGAATCCAGTCATCCCGA
>Mastigocladopsisrepens_PCC_10914_2517241578 tRNA_His_GTG
GCGAGCGTAGCCAAGCGGTTAAGGCAGAGGATTGTGGTTCCTCCATTGGTGGGTTCGACTCCCATCGTTCGCCCTA
>Mastigocladopsisrepens_PCC_10914_2517241663 tRNA_Val_GAC 
GGACGTATAGCTCAGTTGGTTAGAGCGCTACGTTGACATCGTAGAGGTCACTGGTTCGAGTCCAGTTACGTCCA
>Mastigocladopsisrepens_PCC_10914_2517241708 tRNA_Ser_GGA 
GGAGAGATGGCCGAGTGGTTGAAGGCGCAGCACTGGAAATGCTGTTTGGGGGCAACTTCAACGAGGGTTCGAATCCCTCTCTCTCCG
>Mastigocladopsisrepens_PCC_10914_2517241787 tRNA_Leu_CAG 
GCGGAACTGGCGGAATTGGCAGACGCGCTAGATTCAGGTTCTAGTGCCGCAAGGCTTCCGGGTTCAAGTCCCGGGTTCCGCA
>Mastigocladopsisrepens_PCC_10914_2517241790 tRNA_Leu_CAA 
GGGCGGGTGGCGAAACTGGTAGACGCACCACACTCAAAATGTGGCGACCTTGCGGTCATAGGAGTTCGATTCTCCTCCTGCCCA
>Mastigocladopsisrepens_PCC_10914_2517241825 tRNA_Gln_TTG
TGGGGCGTAGCCAAGTGGTAAGGCAGCGGGTTTTGGTCCCGCCATCCCTAGGTTCGAATCCTAGCGCCCCAG
>Mastigocladopsisrepens_PCC_10914_2517242049 tRNA_Gly_GCC
GCGGGTATAGCTCAGTGGTAGAGCGTCACCTTGCCAAGGTGAATGTCGCGCGTTCGAATCGCGTTACCCGCT
>Mastigocladopsisrepens_PCC_10914_2517242374 tRNA_Met_CAT
CCAGGGTTGGCCGAGCGGTTGAGGCAGCGAACTCATAATTCGCGTTAGGCAGGTTCAACTCCTGCACCCTGGA
>Mastigocladopsisrepens_PCC_10914_2517242540 tRNA_Cys_GCA 
GGCGGCATAGCCAAGTGGTAAGGCAGAGGTCTGCAAAACCTTTATCCCCCGGTTCAAATCCGGGTGCCGCCT
>Mastigocladopsisrepens_PCC_10914_2517242618 tRNA_Asn_GTT 
TCCTCAGTAGCTCAGTGGTAGAGCGATCGACTGTTAATCGATTGGTCGCTGGTTCGAATCCAGCCTGGGGAG
>Mastigocladopsisrepens_PCC_10914_2517242670 tRNA_Pro_GGG 
CGGGGCGTAGCGCAGCTTGGTAGCGCGCCACTTTGGGGTAGTGGAGGTCGTGGGTTCGAATCCCGCCGCTCCGA
>Mastigocladopsisrepens_PCC_10914_2517242813 tRNA_Ile_GAT
GGGCTATTAGCTCAGGTGGTTAGAGCGCACCCCTGATAAGGGTGAGGTCCCTGGTTCGAGTCCAGGATGGCCCACCT
>Mastigocladopsisrepens_PCC_10914_2517242814 tRNA_Ala_TGC 
GGGGGTATAGCTCAGTTGGTAGAGCGCCTGCTTTGCAAGCAGGATGTCAGGAGTTCGAGTCTCCTTACCTCCACCT
>Mastigocladopsisrepens_PCC_10914_2517242842 tRNA_Arg_CCG 
GGGCGCGTAGCTCAGTGGATAGAGCAACAGATTCCGGTTCTGTTGGTCGGGGGTTCAAATCCCTCCGCGCTCG
>Mastigocladopsisrepens_PCC_10914_2517243040 tRNA_Met_CAT 
GGCTCAGTAGCTCAGTAGGTTAGAGCACGGGACTCATAAGCCTGGGGTCGTTGGTTCGAATCCGACCTGAGCCA
>Mastigocladopsisrepens_PCC_10914_2517243295 tRNA_Ile_GAT
GGGCTATTAGCTCAGGTGGTTAGAGCGCACCCCTGATAAGGGTGAGGTCCCTGGTTCGAGTCCAGGATGGCCCACCT
>Mastigocladopsisrepens_PCC_10914_2517243296 tRNA_Ala_TGC 
GGGGGTATAGCTCAGTTGGTAGAGCGCCTGCTTTGCAAGCAGGATGTCAGGAGTTCGAGTCTCCTTACCTCCACCT
>Mastigocladopsisrepens_PCC_10914_2517243420 tRNA_Ser_CGA 
GGAGAGGTGTCCGAGTGGTTGATGGTGACGCACTCGAAATGCGTTTTAGGGTAACCTAACGGGGGTTCGAATCCCCCCCTCTCCG
>Mastigocladopsisrepens_PCC_10914_2517243428 tRNA_Gly_CCC
GCGGGTGTAATTCAGTGGTAGAATGTCACCTTCCCAAGGTGAACGTCGTGGGTTCGAGTCCCATCGCCCGCT
>Mastigocladopsisrepens_PCC_10914_2517243532 tRNA_Arg_TCT
GGGCGCGTAGCTCAGTGGATAGAGCCACGGATTTCTAATCCGTTGGTCGCAGGTTCGAATCCTGCCGCGCCCG
>Mastigocladopsisrepens_PCC_10914_2517243729 tRNA_Ala_TGC
GGGGGTATAGCTCAGTTGGTAGAGCGCCTGCTTTGCAAGCAGGATGTCAGGAGTTCGAGTCTCCTTACCTCCATCA
>Mastigocladopsisrepens_PCC_10914_2517243768 tRNA_Asp_GTC 
GGGACTGTAGTTCAATTGGTTAGAGCACCGCCCTGTCACGGCGGAAGTTGCGGGTTCGAGCCCCGTCAGTCCCG
>Mastigocladopsisrepens_PCC_10914_2517243835 tRNA_Val_CAC 
GGGCGATTAGCACAGTGGTAGCGCACTTCCTTCACACGGAAGGGGTCACTGGTTCGAGTCCAGTATCGCCCA
>Mastigocladopsisrepens_PCC_10914_2517243877 tRNA_Thr_CGT 
GCCGATGTGGCTCAGTGGTAGAGCACTCGATTCGTAATCGAGCGGTCGCGGGTTCAAATCCCGCCATCGGCT
>Mastigocladopsisrepens_PCC_10914_2517243957 tRNA_Leu_TAG 
GCGGATGTGGCGGAATTGGCAGACGCGCTAGATTTAGGTTCTAGTGCCGCAAGGCGTGAAGGTTCAAGTCCTTTCATCCGCA
>Mastigocladopsisrepens_PCC_10914_2517244055 tRNA_Pro_TGG 
CGGGATGTAGCGCAGCTTGGTAGCGCGCCTGCTTTGGGAGCAGGATGCCGCAGGTTCAAATCCTGTCATCCCGA
>Mastigocladopsisrepens_PCC_10914_2517244083 tRNA_Phe_GAA
GCCGGGATAGCTCAGTTGGTAGAGCAGAGGACTGAAAATCCTCGTGTCACCAGTTCAAGTCTGGTTCCTGGCA
>Mastigocladopsisrepens_PCC_10914_2517244193 tRNA_Ala_GGC
GGGGTTATAGCTCAGTTGGTAGAGCGCTGCAATGGCATTGCAGAAGTCAGCGGTTCGAACCCGCTTAGCTCCA
>Mastigocladopsisrepens_PCC_10914_2517244206 tRNA_Ala_CGC
GGGGAATTAGCTCAGTTGGTAGAGTGCTGCGATCGCACCGCAGAGGTCACGAGTTCGAATCTCGTATTCTCCA
>Microchaete_sp._PCC_7126_2509779827 tRNA_Leu_GAG 
GCGGATGTGGCGGAATTGGTATACGCGCACGCTTGAGGTGCGTGTGGCTTTGCCTTGCGAGTTCGAGTCTCGCCATCCGCA
>Microchaete_sp._PCC_7126_2509779849 tRNA_Asp_GTC 
GGGACTGTAGTTCAATTGGTTAGAGCACCGCCCTGTCACGGCGGAAGTTGCGGGTTCGAGCCCCGTCAGTCCCG
>Microchaete_sp._PCC_7126_2509779922 tRNA_Met_CAT 
GGCTCAGTAGCTCAGTTGGTTAGAGCACGGGACTCATAAGCCTGGGGTCGTTGGTTCAAATCCGACCTGAGCCA
>Microchaete_sp._PCC_7126_2509779934 tRNA_Gly_TCC 
GCGGGCGTAGTTTAGTGGTAAAACTATAGCCTTCCAAGCTATTAATGCGGGTTCGATTCCCGCCGCCCGCT
>Microchaete_sp._PCC_7126_2509780159 tRNA_Pro_GGG
CGGGGCGTAGCGCAGCTTGGTAGCGCGCCACTTTGGGGTAGTGGAGGTCGTGGGTTCGAATCCCGCCGCTCCGA
>Microchaete_sp._PCC_7126_2509780285 tRNA_Asn_GTT 
TGAAAGTTAGCTCATTGGTAGAGCGATCGACTGTTAATCGATTTGTTGTAGGTTCGATTCCTACACTTTCCACCA
>Microchaete_sp._PCC_7126_2509780286 tRNA_Gln_TTG 
GTTTGATTAGCTCAGTGGTAGAGCGTCCGAGTTGTTCGGTTGGACGTAGGTTCAAATCCTACATCAAACTCCC
>Microchaete_sp._PCC_7126_2509780315 tRNA_Ile_GAT 
GGGCTATTAGCTCAGGTGGTTAGAGCGCACCCCTGATAAGGGTGAGGTCCCTGGTTCGAGTCCAGGATGGCCCACCT
>Microchaete_sp._PCC_7126_2509780316 tRNA_Ala_TGC 
GGGGGTTTAGCTCAGTTGGTAGAGCGCCTGCTTTGCAAGCAGGATGTCAGCGGTTCGAGTCCGCTAACCTCCACCT
>Microchaete_sp._PCC_7126_2509780513 tRNA_Asn_GTT 
TCCTCAGTAGCTCAGTGGTAGAGCGATCGACTGTTAATCGATTGGTCGCTGGTTCGAATCCGGCCTGGGGAG
>Microchaete_sp._PCC_7126_2509780854 tRNA_Arg_TCT
GGGCGCGTAGCTCAGTTGGATAGAGCATCCGCCTTCTAAGCGGATGGTCGCAGGTTCGAGCCCTGCCGCGCCTG
>Microchaete_sp._PCC_7126_2509780863 tRNA_Thr_GGT 
GCCCGTGTGGCTCAGTGGTAGAGCACACCCTTGGTAAGGGTGAGGTCACGAGTTCAATCCTCGTCACGGGCT
>Microchaete_sp._PCC_7126_2509780864 tRNA_Tyr_GTA 
GGGTCGGTGTCCGAGTGGTTAATGGAGACGGACTGTAAATCCGTTGGTTTACGCCTACGCTGGTTCAAATCCAGCCCGGCCCACCA
>Microchaete_sp._PCC_7126_2509781058 tRNA_Gly_GCC 
GCGGGTATAGCTCAGTGGTAGAGCGTCACCTTGCCAAGGTGAATGTCGCGCGTTCGAATCGCGTTACCCGCT
>Microchaete_sp._PCC_7126_2509781110 tRNA_Arg_ACG
GGGCGTGTAGCTCAGTGGACTAGAGCACGTGGCTACGGACCACGGTGTCGGGGGTTCGAATCCCTCCTCGCCCG
>Microchaete_sp._PCC_7126_2509781303 tRNA_Glu_TTC 
GCCCCCATCGTCTAGAGGCCTAGGACACCTCCCTTTCACGGAGGTAACGGGGATTCGAATTCCCCTGGGGGTACTA
>Microchaete_sp._PCC_7126_2509781313 tRNA_Ser_GGA 
GGAGAGGTGGCCGAGTGGTTTAAGGCGCAGACCTGGAAAGTCTGTTATGCAGAAATGTATACGAGGGTTCGAATCCCTCCCTCTCCG
>Microchaete_sp._PCC_7126_2509781324 tRNA_Cys_GCA
GGCGACATAGCCAAGTGGTAAGGCAGAGGTCTGCAAAACCTCCATCCCCCAGTTCAAATCTGGGTGTCGCCT
>Microchaete_sp._PCC_7126_2509780706 tRNA_Thr_TGT
GCCAGCATAGCACAGTGGTAGTGCATCCGACTTGTAATCGGAAGGTCGTCGGTTCAAATCCGACTGCTGGCT
>Microchaete_sp._PCC_7126_2509780769 tRNA_Thr_CGT 
GCCGATGTGGCTCAGTGGTAGAGCAGCTGATTCGTAATCAGCAGGCCACGGGTTCAAATCCCGTCATCGGCT
>Microchaete_sp._PCC_7126_2509781406 tRNA_Ser_CGA 
GGAGAGGTGTCCGAGTGGTTGATGGTGACGCACTCGAAATGCGTTTTGGGGAAACCCAACGGGGGTTCAAATCCCCCCCTCTCCG
>Microchaete_sp._PCC_7126_2509781461 tRNA_Leu_TAG
GCGGATGTGGCGAAATTGGCAGACGCGCTAGATTTAGGTTCTAGTTCCGAAAGGAGTGAAGGTTCAAGTCCTTTCATCCGCA
>Microchaete_sp._PCC_7126_2509781573 tRNA_Ser_GCT 
GGAGAGGTGGCTGAGTGGTCGAAAGCGGCAGATTGCTAATCTGTTGTACGGCAGGCAACTCCGTACCGAGGGTTCGAATCCCTCCCTCTCCG
>Microchaete_sp._PCC_7126_2509781652 tRNA_Gln_TTG
TGGGGCGTAGCCAAGTGGTAAGGCAGCGGGTTTTGGTCCCGCCATCCCTAGGTTCGAATCCTAGCGCCCCAG
>Microchaete_sp._PCC_7126_2509781784 tRNA_Ser_CGA
GGAGCCTTTAGTTGGTCTAGTAATGCTGCGATCGCACCGCAGAGGTCAGGGGTTCGAGTCTCCTATTCTCCA
>Microchaete_sp._PCC_7126_2509781832 tRNA_Ala_TGC 
GGGGGTTTAGCTCAGTTGGTAGAGCGCCTGCTTTGCAAGCAGGATGTCAGCGGTTCGAGTCCGCTAACCTCCACCT
>Microchaete_sp._PCC_7126_2509781833 tRNA_Ile_GAT
GGGCTATTAGCTCAGGTGGTTAGAGCGCACCCCTGATAAGGGTGAGGTCCCTGGTTCGAGTCCAGGATGGCCCACCT
>Microchaete_sp._PCC_7126_2509781855 tRNA_Lys_TTT 
GGGTCGCTAACTCAACGGTAGAGTACTCGGCTTTTAACCGATTAGTTCCGGGTTCGAATCCCGGGCGACCCA
>Microchaete_sp._PCC_7126_2509782036 tRNA_Pseudo_TTT
TACATACTTGCTCAATAGTAGAGCGATTGTTTTTTCAACAATAAGTGCAGGTGCGATTCCTGCGTGTGTTACCA
>Microchaete_sp._PCC_7126_2509782038 tRNA_Pseudo_TCG 
TACATACTAGCCAAATTGGAATAGGCACTTGACTTCGGTTCAAGCGAATACGGGTTCAAATCCCGTGTGTGAATCAA
>Microchaete_sp._PCC_7126_2509782203 tRNA_Pro_CGG 
CGGGATGTAGCGCAGCTTGGTAGCGCACTTCGTTCGGGACGAAGGGGCCGCTGGTTCGAATCCAGTCATCCCGA
>Microchaete_sp._PCC_7126_2509782284 tRNA_Arg_CCG
GGGCGCGTAGCTCAGTGGATAGAGCAACAGATTCCGGTTCTGTGGGTCGGGGGTTCAAATCCCTCCGCGCTCG
>Microchaete_sp._PCC_7126_2509782315 tRNA_Met_CAT 
CGCGGGATAGAGCAGCCTGGTAGCTCGTCGGGCTCATAACCCGAAGGTCAGTGGTTCAAATCCACTTCCCGCCACCA
>Microchaete_sp._PCC_7126_2509782357 tRNA_Met_CAT 
CCAGGGTTGGCCGAGCGGTTGAGGCAACGAACTCATAATTCGTGCAAGGCAGGTTCAACTCCTGCACCCTGGA
>Microchaete_sp._PCC_7126_2509782466 tRNA_Ala_GGC
GGGGTTATAGCTCAGTTGGTAGAGCGCTGCAATGGCATTGCAGAGGTCAGCGGTTCGAACCCGCTTAGCTCCA
>Microchaete_sp._PCC_7126_2509782529 tRNA_Trp_CCA 
GCGCTCTTAGTTCAGTTGGTAGAACGCAGGTCTCCAAAACCTGATGTCGGGGGTTCAAGTCCTCCAGGGCGCG
>Microchaete_sp._PCC_7126_2509782802 tRNA_His_GTG 
GCGAGCGTAGCCAAGTGGTTAAGGCAGTGGTTTGTGGTACCACCATTCGTGGGTTCAAGTCCCATCGTTCGCC
>Microchaete_sp._PCC_7126_2509782836 tRNA_Leu_CAA 
GGGCGGGTGGCGGAACTGGTAGACGCACCACACTCAAAATGTGGCGGCCTTGCGGTCATAGGAGTTCGATTCTCCTCCTGCCCA
>Microchaete_sp._PCC_7126_2509782839 tRNA_Leu_CAG 
GCGGAACTGGCGGAATTGGCAGACGCGCTAGATTCAGGTTCTAGTGCCGCAAGGCTTCCGGGTTCAAGTCCCGGGTTCCGCACTA
>Microchaete_sp._PCC_7126_2509782974 tRNA_Ala_CGC 
GGGGAATTAGCTCAGTTGGTAGAGCGCTGCGATCGCACCGCAGAGGTCAGGGGTTCGAGTCTCCTATTCTCCA
>Microchaete_sp._PCC_7126_2509783004 tRNA_Ser_TGA
GGAGAGGTGGCAGAGTGGTCGATTGCGTCCGACTTGAAATCGGATGAGGCTAAAACCTCCGGGAGTTCGAATCTCCCCTTCTCCG
>Microchaete_sp._PCC_7126_2509783110 tRNA_Val_GAC
GGACGTATAGCTCAGTTGGTTAGAGCGCTACGTTGACATCGTAGAGGTCACTGGTTCGAATCCAGTTACGTCCATCA
>Microchaete_sp._PCC_7126_2509783145 tRNA_Val_TAC 
GGGCGGTTAGCTCAGTTGGTAGAGCGCCTGCCTTACAAGCAGGATGTCATCAGTTCGAGTCTGGTACTGCCCA
>Microchaete_sp._PCC_7126_2509783448 tRNA_Ala_TGC 
GGGGGTTTAGCTCAGTTGGTAGAGCGCCTGCTTTGCAAGCAGGATGTCAGCGGTTCGAGTCCGCTAACCTCCACTA
>Microchaete_sp._PCC_7126_2509783510 tRNA_Lys_CTT
GGGTGACTAGCTCAACGGTAGAGCAGTAGACTCTTAATCTATTGGTTCTGAGTTCGAATCTCAGGTCACCCACTA
>Microchaete_sp._PCC_7126_2509783697 tRNA_Pro_TGG 
CGGGATGTAGCGCAGCTTGGTAGCGCGCCTGCTTTGGGAGCAGGATGCCGCAGGTTCAAATCCTGTCATCCCGA
>Microchaete_sp._PCC_7126_2509783766 tRNA_Phe_GAA 
GCCGGGATAGCTCAGTTGGTAGAGCAGAGGACTGAAAATCCTCGTGTCACGAGTTCAAGTCTCGTTCCTGGCA
>Microchaete_sp._PCC_7126_2509783874 tRNA_Gly_CCC 
GCGGGCGTAATTCAGTGGTAGAATGTCACCTTCCCAAGGTGAACGTCGTGGGTTCGAGTCCCATCACCCGCT
>Microchaete_sp._PCC_7126_2509784182 tRNA_Asp_GTC 
GGGGGTGTAGCTTAGTCCGGTTTAAAGCAGTCGCCTGTCGAGCGAAAGAACGTGGGTTCAAATCCCATCATCCCCG
>Microchaete_sp._PCC_7126_2509784183 tRNA_Cys_GCA
GTCCAGGTCGCCTAATGGTAGGGTGTTGGTCTGCAAAACCTCCCCCAGCGAGTTCAATTCTCGCCCTGGACTCCA
>Microchaete_sp._PCC_7126_2509784184 tRNA_Met_CAT 
TGCAGCGTCACCTAACGGCAAGGTACTCGGCTCATAACCGAGAGTATATGGGTTCAACTCCCATCGCTGCTACCA
>Microchaete_sp._PCC_7126_2509784185 tRNA_Trp_CCA
GCACAGATGGTGTAACGGCAGCATCAGGGTCTCCAAAACCTTTGGTCAGGGTTCAAATCCTTGTCTGTGCG
>Microchaete_sp._PCC_7126_2509784186 tRNA_Undet 
GGTGCAGAAGCGAAGTGGCCGAGCGGCACGTCTTTCAAGCGTGTAATTAGCGGGTTCGAGTCCCGTCTGCACTGCCT
>Microchaete_sp._PCC_7126_2509784187 tRNA_Tyr_GTA
GGGTCGGTATCCAAGTCCGGTTGAAGGAAGCCGTCTGTAAAACGGATGCCTATGTGCTTCGTAGGTTCAAATCCTACCCGGCCCA
>Microchaete_sp._PCC_7126_2509784188 tRNA_Arg_ACG
GAGAACGTGGTGTAACTGGATTGCATCTCAGATTACGAACCTGAAGGTTGGGGGTTCAAGTCCCTCCGTTCTCGCCT
>Microchaete_sp._PCC_7126_2509784189 tRNA_Phe_GAA 
CCCCTGGTAGCTCAGTTGGTAGTAGCGCCTGTCTGAAGAACAGGAGGTCGTCAGTTCGATACTGACCTGGGGGA
>Microchaete_sp._PCC_7126_2509784190 tRNA_Asn_GTT
TGCCCCATAGCTCAATGGCAGAGCAAGCGGCTGTTAACCGCTTTTGTTGTAAGTTCGACTCTTACTGGGGCAGCCA
>Microchaete_sp._PCC_7126_2509784191 tRNA_Gln_TTG 
TGGGAAGTAGGCAAACAGGCAAAGCCGTCGCACTTTGAATGCGAAGTTTGAGGGTTCAATTCCTTCCTTCCCAGCCT
>Microchaete_sp._PCC_7126_2509784192 tRNA_Leu_CAA
ACTCCTGTAGCCCAATTGGAAGAGGCGGCTGTCTCAAAAACAGTCTGTGTGTGGGTTCAAATCCCACCGGGAGTACCA
>Microchaete_sp._PCC_7126_2509784193 tRNA_Pro_TGG 
CGGGATGTAATTCAGTGGTCTAGAAGCCTTGTTTTGGGGACAAGGAGCCGTAGGTTCAAATCCTACCATCCCGACCA
>Microchaete_sp._PCC_7126_2509784194 tRNA_Leu_TAG 
GCCCTTGTGACGAAACTGGCAAACGTGCTGGTCTTAGAAACCAGATTTTGTGGGTTCGACTCCCACCAAGGGTA
>Microchaete_sp._PCC_7126_2509784195 tRNA_Tyr_ATA 
GGGTCGTTGGCAGAGCGGGTATGCAGCCGCCTATAGCGCGGACTTATCCAGGTTCAACCCCTGGGCGACCCACCA
>Microchaete_sp._PCC_7126_2509784196 tRNA_Lys_CTT
GGGCGTTTGGCAGAACGGTTATGCTCCTGACTCTTAATCAGGCTGACACAGGTTCGACCCCTGTAGCGCCCACCA
>Microchaete_sp._PCC_7126_2509784197 tRNA_Leu_TAA 
ACCCCTGTGACGCAATTGGCAGACGTAGCCCGCTTAAACCGGGTTTGTTGCAGGTTCGATTCCTGTCAGGGGTA
>Microchaete_sp._PCC_7126_2509784198 tRNA_Gly_TCC
GCGGTCGTGGTGTAAAGGCAGCATCAGAGTCTTCCAAACTCACGGTACGAGTTCGAGTCTCGTCGATCGCT
>Microchaete_sp._PCC_7126_2509784199 tRNA_Val_TAC 
AGCCCTGTAACTCAGTGGGGAGAGTGCCTCTCTTACAAAGAGGAAGTCGCTCTTTCAATTCCTGTCAGGGCTACCA
>Microchaete_sp._PCC_7126_2509784200 tRNA_Arg_TCT
GGGAGTGTCGCCTAATGGATGGGCATCGATCTTCTAAATCGATTTGTAGGGGTTCGAGTCCCTTCACTCCTGCCA
>Microchaete_sp._PCC_7126_2509784201 tRNA_Ala_TGC 
AGGGTCATAGCTCTAAATGGCTAGAGCGCCTGTCTTGCACACAGGAGGTTAGGGGTTCAAATCCCCTTGGCTCCA
>Microchaete_sp._PCC_7126_2509784202 tRNA_Pseudo_GTG 
GTGTCTGAAGCCAAAGCGGTCGCGGCGCTGGTTTGTGGAACCAGTCATAACGGGTTCAAGTCCCGCCAGACACCCCT
>Microcoleus_sp._PCC_7113_2509431864 tRNA_Ile_GAT 
GGGCTATTAGCTCAGGTGGTTAGAGCGCACCCCTGATAAGGGTGAGGTCCCTGGTTCGAGTCCAGGATGGCCCA
>Microcoleus_sp._PCC_7113_2509431896 tRNA_Gly_TCC 
GCGGGCGTAGTTTAGTGGTAAAACCTTAGCCTTCCAAGCTAATGATGCGAGTTCGATTCTCGCCGCCCGCT
>Microcoleus_sp._PCC_7113_2509432014 tRNA_Leu_TAA 
GGGGGCGTGGCGGAATGGTAGACGCTACGGACTTAAAATCCGTTGACCTTAAACGGTCGTGTGGGTTCAAGTCCCACCGCCCCCATCA
>Microcoleus_sp._PCC_7113_2509432022 tRNA_Met_CAT 
CCAGGGTTGGCCGAGCGGTTGAGGCAGCGAACTCATAATTCGCGCAAGGCAGGTTCAACTCCTGCACCCTGGA
>Microcoleus_sp._PCC_7113_2509432038 tRNA_Ser_GCT
GGAGAGGTGGCTGAGTGGTCGAAAGCGGCAGATTGCTAATCTGTTGTACGGCAGGTAACTCCGTACCGAGGGTTCGAATCCCTCCCTCTCCG
>Microcoleus_sp._PCC_7113_2509432055 tRNA_Pro_TGG 
CGGGATGTAGCGCAGCTTGGTAGCGCGCCTGCTTTGGGAGCAGGATGTCGCAGGTTCAAATCCTGTCATCCCGA
>Microcoleus_sp._PCC_7113_2509432390 tRNA_Pro_GGG 
CGGGGCGTAGCGCAGCTTGGTAGCGCACCACTTTGGGGTAGTGGGGGTCGTGGGTTCAAATCCCGCCGCTCCGA
>Microcoleus_sp._PCC_7113_2509432745 tRNA_Met_CAT
GGCTCAGTAGCTCAGTGGTTAGAGCAGGGGACTCATAAGCCCAAGGTCGCAGGTTCAAATCCCGCCTGAGCCA
>Microcoleus_sp._PCC_7113_2509432989 tRNA_Arg_ACG
GGGCTTGTAGCTCAGTGGACTAGAGCACGTGGCTACGGACCACGGTGTCGGGGGTTCGAATCCCTCCTAGCCCG
>Microcoleus_sp._PCC_7113_2509433215 tRNA_Phe_GAA 
GCCGGGATAGCTCAGTTGGTAGAGCAGAGGACTGAAAATCCTCGTGTCCGGAGTTCAAATCTCCGTCCTGGCA
>Microcoleus_sp._PCC_7113_2509433243 tRNA_Trp_CCA
GCGCTCTTAGTTCAGTTGGTAGAACGCAGGTCTCCAAAACCTGATGTCGGGGGTTCAAGTCCTCCAGGGCGCG
>Microcoleus_sp._PCC_7113_2509433442 tRNA_Ala_CGC
GGGGAATTAGCTCAGTTGGTAGAGCGCTGCGATCGCACCGCAGAGGTCACCGGTTCGAGTCCGGTATTCTCCA
>Microcoleus_sp._PCC_7113_2509433527 tRNA_Ser_TGA
GGAGAGGTGGCAGAGTGGTCGAATGCGCTCGACTTGAAATCGAGTGACTCGAAAGAGTCCGTGGGTTCGAATCCCACCCTCTCCG
>Microcoleus_sp._PCC_7113_2509433608 tRNA_Leu_TAG 
GCGGATGTGGCGGAATTGGCAGACGCGCTAGATTTAGGTTCTAGTACCGCAAGGTGTGAAGGTTCAAGTCCTTTCATCCGCA
>Microcoleus_sp._PCC_7113_2509433686 tRNA_Arg_TCT 
GCTCTCGTAGCTCAGGGGATAGAGCAAGGGATTTCTAATCCCTTGGTCGTAGGTTCGAATCCTACCGAGGGCG
>Microcoleus_sp._PCC_7113_2509433721 tRNA_Gly_GCC 
GCGGGTATAGCTCAGTGGTAGAGCGTCACCTTGCCAAGGTGAATGTCGCGCGTTCGAATCGCGTTACCCGCT
>Microcoleus_sp._PCC_7113_2509433751 tRNA_Leu_GAG 
GCGGATGTGGCGGAATTGGTATACGCGCACGTTTGAGGGGCGTGTGGCTTTGCCTTGCGAGTTCGAGTCTCGCCATCCGCA
>Microcoleus_sp._PCC_7113_2509433844 tRNA_Leu_CAA 
GGGCGGGTGGCGAAATTGGTAGACGCACCACACTCAAAATGTGGCGGCCTTTGGTCATGAGAGTTCGAGTCTCTCCCCGCCCA
>Microcoleus_sp._PCC_7113_2509433869 tRNA_Asp_GTC 
GGGACTGTAGCTCAGTGGTTAGAGCGTTCCCCTGTCGAGGGAAGGGTCGCCAGTTCAAATCTGGTCAGTCTCG
>Microcoleus_sp._PCC_7113_2509433870 tRNA_Glu_TTC
GGCCCCATCGTCTAGCGGTCAAGGATTTCTGAATTTCGATCAGAAGACACGGGTTCGAGTCCCGTTGGGGCTATCA
>Microcoleus_sp._PCC_7113_2509433871 tRNA_Cys_GCA 
GGTCGAGTAGCCAAGTGGTTGAAGGCGTCAGTCTGCAAAACTGATACTCGTGGGTTCAAATCCCACCTCGACCT
>Microcoleus_sp._PCC_7113_2509433872 tRNA_Lys_CTT 
GGGAGTATAGCTCAACTGGCAGAGCAGACGGCTCTTAACCGTATGGTTGCAGGTTCGATCCCTGCTACTCCCA
>Microcoleus_sp._PCC_7113_2509433873 tRNA_Asp_GTC
GGCTCCATCGTCTAGTGGTTAGGACGCTGCTCTGTCGAAGCGGAGACAGGGGTTCAAATCCCCTTGGGGTCG
>Microcoleus_sp._PCC_7113_2509433874 tRNA_Met_CAT 
GGGAGTATAGCTCAGAGGTAGAGCAGTCCTCTCATAAGGGACTAGTCGCAGGTTCAAGTCCTGTTACTCCTA
>Microcoleus_sp._PCC_7113_2509433875 tRNA_Glu_CTC 
AGCCTCATCGTCTAGTGGTTAGGACGCTGCCCCCTCAAGGCAGAGACAGGAGTTCAAATCTCCTTGGGGCTA
>Microcoleus_sp._PCC_7113_2509433876 tRNA_Ser_GCT 
GGAGAGGTGGCTGAATTGGCTGAAAGCACTTCCCTGCTAAGGAAGCATGGGGTAACCCATTGCAGGTTCGACTCCTGTCCTCTCCGCCT
>Microcoleus_sp._PCC_7113_2509433877 tRNA_Trp_CCA 
GTGGGGATAGTGTAACTGGCAACATCTCGATCTCCAAAATCGATGATCTGAGTTCAAATCTCAGTCCCCGCGCCA
>Microcoleus_sp._PCC_7113_2509433878 tRNA_Arg_ACG 
GAGAGCGTAGTTTAACTGGATAAAATATCGGTCTACGAAACCGAAGAGGTGGGGGTTCAAGTCCCTCCGCTCTCGTCA
>Microcoleus_sp._PCC_7113_2509433879 tRNA_Ser_GGA 
GGAGAGGTGGCCGAGTGGCTTAAGGCGCAGACTTGGAAAGTCTGATTAGGTAAAACCTAACGCAGGTTCAAATCCTGTCCTCTCCG
>Microcoleus_sp._PCC_7113_2509433880 tRNA_Phe_GAA 
CCCCCGGTAGCTCAGTTTGGTAAGAGCGCTTGACTGAAAATCAAGAGGTCGTCAGTTCGATACTGACCTGGGGGG
>Microcoleus_sp._PCC_7113_2509433881 tRNA_Asn_GTT
TGCCTCATAGCTCAATGGTAGAGCCACGCGCTGTTAACGCGGGGGTTGTAGGTTCGAGTCCTACTGGGGCAGCCA
>Microcoleus_sp._PCC_7113_2509433883 tRNA_Gln_TTG
TGGGGAGTAGGCGACGTTGGCAAAGCCACCTGATTTTGGCTCAGGAAATCGCGGGTTCGATTCCTGCCTCCCCAG
>Microcoleus_sp._PCC_7113_2509433884 tRNA_Leu_TAA 
GCTCCTGTAGCCCAATCGGAAGAGGCAGCAAGCTTAAACCTTGCGCGTTGCTGGTTCAAGCCCAGCCAGGAGTACTA
>Microcoleus_sp._PCC_7113_2509433885 tRNA_Pro_TGG 
CGGGATGTAATTCAGCGGCTAGAAGCCATGCTTTGGGAGCATGGAGTCGCAGGTTCAAATCCTGCCATCCCGA
>Microcoleus_sp._PCC_7113_2509433886 tRNA_Leu_TAG 
GCCCCTGTAGCCCAATCGGAAGAGGTGCCGCACTTAGAATGCGGAGGTTACTGGTTCAAGCCCAGTCAGGGGTA
>Microcoleus_sp._PCC_7113_2509433887 tRNA_Thr_CGT 
GCAGGCGTGGTGCAATGGCTAGCATAGGAGCGTCGTAACCTTCTGATGCGAGTTCAACTCTCGCCGCCTGCT
>Microcoleus_sp._PCC_7113_2509433888 tRNA_Thr_GGT 
GCAGATGTGGTGTAAGTGGCAACACAAGGGCATGGTAAGTCCTCGATGTGGGTTCGACCCCCGCCGCCTGCTCCT
>Microcoleus_sp._PCC_7113_2509433889 tRNA_Pseudo_TGT
GCAGGTGTGATGTAACGGCAACATGAGGCTCTTGTAAAGCCTTCTTGCGAGTTCAAGTCTCGCCATCTGCT
>Microcoleus_sp._PCC_7113_2509433891 tRNA_Gly_TCC
TGGTGGATAGCTCAATGGGTAGAGCGCATGACTTCCAATCATGAAGTTGTTGGTTCGAGTCCAACTCCATCAGCCA
>Microcoleus_sp._PCC_7113_2509433892 tRNA_Gly_TCC
GCGGATATGGTGTAACGCTAGCATCTGAGCCTTCCAAGCTTTAGGTACGAGTTCAAATCTCGTTGTCCGCT
>Microcoleus_sp._PCC_7113_2509433893 tRNA_Gly_GCC
GCGGGTGTGATGTAGTGGCTAGCATCTGAGTCTGCCAGTCTCAGCGCATGGGTTCAAGTCCCATCATCCGCT
>Microcoleus_sp._PCC_7113_2509433894 tRNA_Val_TAC 
AGTCCTGTAGCTCAGTCGGGAGAGCGCCTCTCTTACAAAGAGGATGTCACAGGTTCAAACCCTGTCAGGACTACCA
>Microcoleus_sp._PCC_7113_2509433895 tRNA_Arg_TCT 
GGGAGTGTAACTCAACTGGATAGAGTACCAATCTTCTAAATTGGCTGCTGTAGGTTCAAGTCCTACCACTCCTG
>Microcoleus_sp._PCC_7113_2509433897 tRNA_Ala_TGC 
GGGTCTGTAGTTCCAATGGGAGAACGCTTCTCTTGCAAAGAAGAGGTTGTGGGTTCGACCCCCACCAGATCCA
>Microcoleus_sp._PCC_7113_2509433898 tRNA_Pseudo_GTG 
GTGTCTGAAGCCAAAGCGGTCGCGGCGCTGGTTTGTGGAACCAGTCATTAGCGGGTTCGAGGCCCGTCAGACACC
>Microcoleus_sp._PCC_7113_2509433900 tRNA_Lys_TTT 
GGGGATGTAGCTCGATGGCAGAGCAATCGGCTTTTAACCGATTGGGTGTGGGTTCGAGTCCCACCATCCCCACTA
>Microcoleus_sp._PCC_7113_2509434120 tRNA_Ser_GGA 
GGAGAGATGGCCGAGCGGTTGAAGGCGCAGCACTGGAAATGCTGTTTAGGGGTGACTCTAACGAGGGTTCGAATCCCTCTCTCTCCG
>Microcoleus_sp._PCC_7113_2509434134 tRNA_Ser_CGA 
GGAGAGGTGGCAGAGCGGTTGAATGCGGCAGACTCGAAATCTGTTGAAGGGTCATACCTTCCGGGGGTTCGAATCCCCCCCTCTCCG
>Microcoleus_sp._PCC_7113_2509434242 tRNA_His_GTG 
GCGAGCGTAGCCAAGTGGTTAAGGCAGTGGTTTGTGGTACCACCATTCGTGGGTTCGAGTCCCATCGTTCGCC
>Microcoleus_sp._PCC_7113_2509434373 tRNA_Ala_TGC 
GGGGGTTTAGCTCAGTTGGTAGAGCGCCTGCTTTGCAAGCAGGATGTCAGCGGTTCGAGTCCGCTAACCTCCA
>Microcoleus_sp._PCC_7113_2509434793 tRNA_Ala_GGC 
GGGGTTATAGCTCAGTTGGTAGAGCACCTCAATGGCATTGAGGGGGTCAGCGGTTCGAATCCGCTTAGCTCCA
>Microcoleus_sp._PCC_7113_2509435233 tRNA_Thr_GGT
GCCCGTGTAGCTCAGTGGTAGAGCACACCCTTGGTAAGGGTGAGGTCACGAGTTCAATCCTCGTCACGGGCT
>Microcoleus_sp._PCC_7113_2509435234 tRNA_Tyr_GTA 
GGGTCGGTGCCCGAGTGGTTAATGGGGGCGGACTGTAAATCCGCTGGCTACGCCTACGCTGGTTCAAATCCAGCCCGGCCCA
>Microcoleus_sp._PCC_7113_2509435325 tRNA_Pro_CGG
CGGGATGTAGCGCAGCTTGGTAGCGCACTTCGTTCGGGACGAAGGGGTCGCAGGTTCAAATCCTGTCATCCCGA
>Microcoleus_sp._PCC_7113_2509435366 tRNA_Met_CAT 
CGCGGGATAGAGCAGCCTGGTAGCTCGTCGGGCTCATAACCCGAAGGTCGGTGGTTCAAATCCGCCTCCCGCCACCA
>Microcoleus_sp._PCC_7113_2509435483 tRNA_Val_CAC
GGGCGATTAGCACAGGGGTAGCGCACTTCCTTCACACGGAAGGGGTCACTGGTTCAAATCCAGTATCGCCCA
>Microcoleus_sp._PCC_7113_2509436038 tRNA_Gly_CCC 
GCGGGTGTAGTTCAGTGGTAGAACGTCAGCTTCCCAAGCTGAATGTCGTCGGTTCGAGTCCGATCATCCGCT
>Microcoleus_sp._PCC_7113_2509436379 tRNA_Thr_CGT 
GCCGGTGTAGCTCAGTGGTAGAGCATTCGATTCGTAATCGAACGGTCGGCGGTTCAAATCCGCCCATCGGCT
>Microcoleus_sp._PCC_7113_2509436609 tRNA_Thr_TGT
GCTGGTGTAGCTCAGGGGTAGAGCAGCGGTTTTGTAAACCGCCGGTCGCAAGTTCGAATCTTGTCACCAGCT
>Microcoleus_sp._PCC_7113_2509436644 tRNA_Val_GAC 
GGACGCATAGCTCAGTTGGTTAGAGCACTACGTTGACATCGTAGGGGTCACTGGTTCGAGTCCAGTTGTGTCCA
>Microcoleus_sp._PCC_7113_2509437326 tRNA_Glu_TTC 
GCCCCCATCGTCTAGAGGCCTAGGACACCTCCCTTTCACGGAGGCGACAGGGATTCGAATTCCCTTGGGGGTA
>Microcoleus_sp._PCC_7113_2509437357 tRNA_Lys_TTT 
GGGTCGCTAGCTCAGCGGTAGAGCATTCGGCTTTTAACCGATTGGTCTCGGGTTCGAATCCCGGGCGACCCA
>Microcoleus_sp._PCC_7113_2509437457 tRNA_Asp_GTC
GGGACTGTAGTTCAATTGGTTAGAGCACCGCCCTGTCACGGCGGAAGTTGCGGGTTCGAGCCCCGTCAGTCCCG
>Microcoleus_sp._PCC_7113_2509437536 tRNA_Leu_CAG
GCGGAACTGGCGGAATTGGTAGACGCGCTAGATTCAGGTTCTAGTGTCTGCAAAGACTTCCGGGTTCAAGTCCCGGGTTCCGCA
>Microcoleus_sp._PCC_7113_2509437726 tRNA_Cys_GCA 
GGCGGCATAGCCAAGTGGTAAGGCAGAGGTCTGCAAAACCTCCATCCCCCAGTTCAAATCTGGGTGCCGCCT
>Microcoleus_sp._PCC_7113_2509437876 tRNA_Arg_CCG
GGGCATGTAGCTCAGTGGATAGAGCATCAGATTCCGGTTCTGAGGGTCGGGGGTTCAAATCCCTCCATGCTCGCTA
>Microcoleus_sp._PCC_7113_2509438140 tRNA_Asn_GTT 
TCCTCAGTAGCTCAGTGGTAGAGCGGTCGGCTGTTAACCGATTGGTCGCTGGTTCGAGTCCGGCCTGGGGAG
>Microcoleus_sp._PCC_7113_2509438144 tRNA_Gln_TTG 
TGGGGCGTAGCCAAGTGGTAAGGCAGCGGGTTTTGGTCCCGCCATTCCTAGGTTCGAATCCTAGCGCCCCAG
>Microcoleus_sp._PCC_7113_2509438223 tRNA_Ile_GAT 
GGGCTATTAGCTCAGGTGGTTAGAGCGCACCCCTGATAAGGGTGAGGTCCCTGGTTCGAGTCCAGGATGGCCCA
>Microcoleusvaginatus_FGP-2_2506345138 tRNA-Ser
GGAGAGGTGGCTGAGTGGTCGAAAGCGGCAGATTGCTAATCTGTTAAGGGTGTTAACATCCTTCGAGGGTTCAAATCCCTCCCTCTCCG
>Microcoleusvaginatus_FGP-2_2506345157 tRNA-Gln 
TGGGGCGTCGCCAAGTGGTAAGGCAGCTGGTTTTGGTCCAGCCATTCAGAGGTTCGAATCCTTTCGCCCCAG
>Microcoleusvaginatus_FGP-2_2506345475 tRNA-Arg 
GGGTGCGTAACTCAGTTGGATAGAGTAGCTGCCTTCTAAGCAGCGAGCCGCAGGTTCAAGTCCTGCCGTACCCG
>Microcoleusvaginatus_FGP-2_2506345530 tRNA-Val 
GGGCAATTAGCACAGTGGTAGCGCACTTCCTTCACACGGAAGGGGTCACAGGTTCAAATCCTGTATTGCCCA
>Microcoleusvaginatus_FGP-2_2506345643 tRNA-Ala 
GGGGAATTAGCTCAGTTGGTAGAGCACTACAATGGCATTGTAGGGGTCAGCGGTTCGAGCCCGCTATTCTCCA
>Microcoleusvaginatus_FGP-2_2506345697 tRNA-Cys
GGCGGCATAGCCAAGTGGTAAGGCAGAGGTCTGCAAAACCTCCACCCCCAGTTCAAATCTGGGTGCCGCCT
>Microcoleusvaginatus_FGP-2_2506345764 tRNA-Met 
GGCTCAGTGGCGCAGTGGTTAGCGCAGGGGACTCATAAGCCCAAGGTCGCAGGTTCAAATCCCGCCTGAGCCA
>Microcoleusvaginatus_FGP-2_2506345881 tRNA-Leu 
GCGGATATGGCGAAATTGGCAGACGCGCCAGATTTAGGTTCTGGTTCCGAGAGGAGTGAAGGTTCAAGTCCTTTTATCCGCA
>Microcoleusvaginatus_FGP-2_2506345931 tRNA-Pro
CGGGATGTAGCGCAGTTTGGTAGCGCGCCTGCTTTGGGAGCAGGATGTCGCAGGTTCAAATCCTGTCATCCCGA
>Microcoleusvaginatus_FGP-2_2506346102 tRNA-Asp 
GGGACAGTAGTTCAATTGGTTAGAGCACCGCCCTGTCACGGCGGAAGTTGCGGGTTCGAGCCCCGTCTGTCCCG
>Microcoleusvaginatus_FGP-2_2506346203 tRNA-Arg 
GGGCACGTAGCTCAGTGGATAGAGCATCAGGTTCCGGTCCTGAGGGTCGGGGGTTCAAATCCCTCCGTGCTCA
>Microcoleusvaginatus_FGP-2_2506346329 tRNA-Leu 
GGGCGGGTGGCGAAATTGGTAGACGCATCAGACTCAAAATCTGACACCGAAAGGTATGAGAGTTCGATTCTCTCCCCGCCCA
>Microcoleusvaginatus_FGP-2_2506346403 tRNA-Pro 
CGGGATGTAGCGCAGCTTGGTAGCGCACCTCGTTCGGGACGAGGGGGTCGCAGGTTCAAATCCTGTCATCCCGA
>Microcoleusvaginatus_FGP-2_2506346435 tRNA-Thr
GCTGGTGTAACTCAGTTGGTAGAGTAGCTGATTTGTAATCAGCCTGTCGCAGGTTCAAATCCTGTCACCAGCT
>Microcoleusvaginatus_FGP-2_2506346788 tRNA-Gly 
GATCGCATAGCTAAGTTGGTCAGAGCACTACAATGCCATTGTAGGGGTCACTTGTTAGAGTCCAGTTTTGTCCA
>Microcoleusvaginatus_FGP-2_2506346790 tRNA-Val 
GGACGCATAGCTCAGTTGGTTAGAGCACTACGTTGACATCGTAGGGGTCACTGGTTCGAGTCCAGTTGTGTCCA
>Microcoleusvaginatus_FGP-2_2506346954 tRNA-Phe 
GCCGGGATAGCTCAGTTGGTAGAGCAGTGGACTGAAAATCCACGTGTCACGAGTTCAAGTCTCGTTCCTGGCA
>Microcoleusvaginatus_FGP-2_2506347387 tRNA-Ser
GGAGAGGTGGCAGAGTGGTCGAATGCGCCTGACTTGAAATCAGGTGAACCGCAAGGTTCCGTGGGTTCAAATCCCACCCTCTCCG
>Microcoleusvaginatus_FGP-2_2506347648 tRNA-Lys
GGGTCGCTAGCTCAGCGGTAGAGCATTCGGCTTTTAACCGATTGGTCTCGGGTTCAAATCCCGGGCGACCCA
>Microcoleusvaginatus_FGP-2_2506347966 tRNA-Pro
CGGGGCGTAGCGCAGCTTGGTAGCGCACTACTTTGGGGTAGTAGGGGTCGTGGGTTCAAATCCCGCCGCTCCGA
>Microcoleusvaginatus_FGP-2_2506348028 tRNA-Ala 
GGGGAATTAGCTCAGTTGGTAGAGCGCTGCGATCGCACCGCAGAGGCCAGCGGTTCGAGTCCGCTATTCTCCA
>Microcoleusvaginatus_FGP-2_2506348095 tRNA-Leu 
GCGGAACTGGCGGAATTGGTAGACGCGCATGATTCAGGTTCATGTGGTGCAAGCCTTCCGGGTTCAAGTCCCGGGTTCCGCA
>Microcoleusvaginatus_FGP-2_2506348105 tRNA-Arg 
GGGCTTGTAGCTTAGTTGGATAGAGTGCATGGCTACGAACCATGAGGTCGGGGGTTCGAATCCCTCCAAGCCCACTA
>Microcoleusvaginatus_FGP-2_2506348351 tRNA-Val
GGGTGATTAGCTCAGTGGTAGAGCGCCTGCTTTACACGCAGGATGCCGTAGGTTCAAATCCTACATTACCCA
>Microcoleusvaginatus_FGP-2_2506348485 tRNA-Gly 
GCGGGCATAGTTTAGTGGTAAAACTTTAGCCTTCCAAGCTAACTATGCGGGTTCGATTCCCGCTGCCCGCT
>Microcoleusvaginatus_FGP-2_2506348611 tRNA-Thr
GCCGATGTAGCTCAGGGGTAGAGTATTCGATTCGTAATCGAACGGTCGTGGGTTCAAATCCCACCATCGGCT
>Microcoleusvaginatus_FGP-2_2506348911 tRNA-Asp 
CGGGGTATAGCTCAACCGGTCAGAGCAGTCGCCTGTCGAGCGAAAGGTTGCGAGTTCAAGTCTCGTTACTCCCGTCA
>Microcoleusvaginatus_FGP-2_2506348912 tRNA-Cys 
GGTTAGGTGGCCGAGTGGTTGAAGGCGTCGGTCTGCAAAACCGAATTGCGCGGGTTCAAATCCCGCCCTAACCT
>Microcoleusvaginatus_FGP-2_2506348913 tRNA-Met
TGCAGCGTAGCTTAATGGTAAAGCGCCAAGTTCATACCTTGGTCAATGCGGGTTCAATTCCGGCCGCTGCGACCA
>Microcoleusvaginatus_FGP-2_2506348914 tRNA-Trp 
GCAGGGATGGTGTAACTGGCAACACTCTGGTCTCCAAAACCAGCATTCTGAGTTCAAATCTCAGTTCCTGTGCCA
>Microcoleusvaginatus_FGP-2_2506348915 tRNA-Glu
AGTGCTGTAGGCAAATGGTTTAAGCCGCTTGGTTTTCACCCAAGTGATTGCGGGTTCAACTCCCGTCAGCACTTCCA
>Microcoleusvaginatus_FGP-2_2506348916 tRNA-Tyr 
GAGAACGTGGTGTAGCCGGATAACATCTCAGTTAATAAAACTGAAGATTGAGGGTTCAAATCCCTCCGTTTTCG
>Microcoleusvaginatus_FGP-2_2506348917 tRNA-Ser 
GGAGAGGTGGCCGAGTGGCTTAAGGCGCTTTCCTGCTAAGAAAGAGCGGTTTAACAGCCGTCGAGGGTTCAAATCCCTCCTTCTCCG
>Microcoleusvaginatus_FGP-2_2506348918 tRNA-Phe 
CCCCCGATAGCTCAGTTGGTAGAGCGCTTGTCTGAAGAACAAGAGGTCGTCAGTTCGATACTGACTTGGGGGA
>Microcoleusvaginatus_FGP-2_2506348919 tRNA-Asn
TGCCTTATAGCTCAATGGTAGAGCAAGCGGTTGTTAACCGCTAGGTTGTAGGTTCGAGTCCTACTGGGGCAGCCA
>Microcoleusvaginatus_FGP-2_2506348920 tRNA-Gln
TGCCGGGTAGACAAATTGGTAAAGTCGCCTATCTCTGAAATAGGAGTTTCTGTAGGTTCAAAGCCTACCCCGGCACCCA
>Microcoleusvaginatus_FGP-2_2506348921 tRNA-Gln
TGGGAAGTCGTCTAATCGGTATGGCACCGCTCTTTGAAAGCGGAAAAATGCAGGTTCGATCCCTGCCTTCCCAG
>Microcoleusvaginatus_FGP-2_2506348922 tRNA-Leu 
ACTCCTGTAGCCCAATTGGCAGAGGCCGCAATTTCAAAAATTGTGTTGTGTGAGTTCAAATCTCACCAGGAGTACCA
>Microcoleusvaginatus_FGP-2_2506348923 tRNA-Leu
GCTCCTGTGGCGGAATTGGCAGACGCGGCAGACTTAAAATCTGTTTTATTTTGAGTGTGAGTTCGAGTCTCACTAGGAGCA
>Microcoleusvaginatus_FGP-2_2506348924 tRNA-Pro 
CGGGATGTAATTCAGCGGCCAGAAGCCATGCTTTGGGAGCATGGAGTCGTTGGTTCAAATCCAACCATCCCGA
>Microcoleusvaginatus_FGP-2_2506348925 tRNA-Leu 
ACCCCTGTGATGTAATTGGAAAACATCACTCGCTCAAAACGAGTGTTTTTTGCAGGTTCGAGGCCTGTCAGGGGTA
>Microcoleusvaginatus_FGP-2_2506348926 tRNA-Leu 
GCCCCTGTAGCCCAATCGGTAGAGGCGCTAGATTTAGGATCTAGTTAGTGCTGGTTCGATGCCAGTCAGGGGTA
>Microcoleusvaginatus_FGP-2_2506348927 tRNA-Thr 
GCAGGTGTGATGTAATTGGCAACATGAGGCTTTTGTAAAGCTTTCTGGCCATTTCAAATCTCGCCATCTGCT
>Microcoleusvaginatus_FGP-2_2506348928 tRNA-Thr 
GCTGGTGTAGCTCAATTAGGCAGAGCAACTGATTTGTAATCAGTCGGTTGTAGGTTCAATTCCTATCACCAGCCCCA
>Microcoleusvaginatus_FGP-2_2506348929 tRNA-Gly 
GCGGATATGGTGTAACGGTAGCATTCGAGTCTTCCAAACTCTAGGCACGAGTTCGAGCCTCGTTATCCGCT
>Microcoleusvaginatus_FGP-2_2506348930 tRNA-Gly 
GCGGATGTCATGTAGCGGCTAGCATCTGAGTATGCCATTCTCAGCGCATGGGTTCGAGTCCCATCATCCGCT
>Microcoleusvaginatus_FGP-2_2506348931 tRNA-Val
AGTCCTGTAGCTCAACGGTAGAGCGTTTGCCTTACAAGCAAGATGTTGCAGGTTCAACTCCTGTCAGGACTACCA
>Microcoleusvaginatus_FGP-2_2506348932 tRNA-Arg 
GGGAGTGTAGCTCAATGGATAGAGCGCCGCGCTTCGGACGCGGATGTTGTGGGTTCAAGTCCTGCCACTCTCG
>Microcoleusvaginatus_FGP-2_2506348933 tRNA-Arg 
GGGAGTGTAACTCAACTGGATAGAGTGTCGAGCTTCTACCTCGAATGTTGTGGGTTCAAGTCCTACCGCTCCTG
>Microcoleusvaginatus_FGP-2_2506348934 tRNA-Ala 
GGGTTCGTAGCTTAATTGGTAAAGCATCTAACTGGCTGTTAGAAAGATATCGGTTCAAATCCGATCGCAATCCACCA
>Microcoleusvaginatus_FGP-2_2506348935 tRNA-Ala 
GGGGTCATAGCTCAATTGGTAGAGCGCTTGCTTTGCACGCAAGAGGCCAGGAGTTCGATTCTCCTTGACTCCA
>Microcoleusvaginatus_FGP-2_2506348936 tRNA-His 
GTGTCTGAAGCCAAAGCGGTAGCGGCGCTGGTTTGTGGAACCAGTAATAGCGGGTTCAATTCCCGTCAGACACCCCT
>Microcoleusvaginatus_FGP-2_2506348937 tRNA-Ser 
GGAAGATGCCGCTAAATGGTTGGCAACCAGTCTTGAAAACTGGGGTACAGGTAACTGTAAGGGTTCGATTCCTTCATCTTCCT
>Microcoleusvaginatus_FGP-2_2506348941 tRNA-Lys 
GGGTGGTTAGCAAAGCGGTTATGCACCCGGCTTTTAACCGGTACCAGATAGGTTCAACTCCTATACCACCCA
>Microcoleusvaginatus_FGP-2_2506348945 tRNA-Lys 
GGGAGTATAGCTCAGTTGGTTAGAGCAGGTGACTCTTAATCTCAAGGTCGAAGGTTCAAGTCCTTCTACTCCCA
>Microcoleusvaginatus_FGP-2_2506348949 tRNA-Asn
ACATACTAGCTCATTGGTAGAGCAATTCCCTGTTAAGGAAAAGGTCGCGGGTTCAACTCCTGCGTATGTGCCA
>Microcoleusvaginatus_FGP-2_2506349055 tRNA-Met 
CGCGGGATAGAGCAGCCTGGTAGCTCGTCGGGCTCATAACCCGAAGGTCAGTGGTTCAAATCCACTTCCCGCCACCA
>Microcoleusvaginatus_FGP-2_2506349056 tRNA-Met
CGCGGGATAGAGCAGCCTGGTAGCTCGTCGGGCTCATAACCCGAAGGTCAGTGGTTCAAATCCACTTCCCGCCACCA
>Microcoleusvaginatus_FGP-2_2506349177 tRNA-Ser
GGAGAGGTGGCAGAGCGGTTGAATGCGGTAGACTCGAAATCTACTTTAGGGGTGACTCTAACGTGGGTTCAAATCCCACCCTCTCCG
>Microcoleusvaginatus_FGP-2_2506349195 tRNA-Leu 
GCGGATGTGGCGGAATTGGTATACGCGCACGCTTGAGGTGCGTGTGGCATTATGTCCTTGCGAGTTCGAGTCTCGCCATCCGCA
>Microcoleusvaginatus_FGP-2_2506349736 tRNA-Met 
CGGCAGTTGGCCGAGCGGTTTAGGCAGCGAACTCATAATTCGCCCCAGGCAGGTTCAACTCCTGCACTGCCGA
>Microcoleusvaginatus_FGP-2_2506349907 tRNA-His
GCGAGCGTAGCCAAGTGGTTAAGGCAGTGGTTTGTGGTACCACCATTCGTGGGTTCAAGTCCCATCGTTCGCC
>Microcoleusvaginatus_FGP-2_2506349991 tRNA-Trp
GCGCTCTTAGTTCAGTTGGTAGAACGCAGGTCTCCAAAACCTGATGTCGGGGGTTCAAGTCCTCCAGGGCGCG
>Microcoleusvaginatus_FGP-2_2506350117 tRNA-Ser 
GGAGAGGTGGCCGAGCGGTTGAAGGCGCACGCCTGGAAAGTGTGTTTAGGGCAACTTAACGAGGGTTCGAATCCCTCCCTCTCCG
>Microcoleusvaginatus_FGP-2_2506350162 tRNA-Gly 
GCGGGCGTAATTCAGTGGTAGAATGTCAGCTTCCCATGCTGAACGTCGTGGGTTCGAGTCCCACCGTCCGCT
>Microcoleusvaginatus_FGP-2_2506350264 tRNA-Leu 
GGGGGCGTGGCGGAATGGTAGACGCTACGGACTTAAAATCCGTTGACCCGAAACGGTCGTGTGGGTTCAAGTCCCTCCGCCCCCA
>Microcoleusvaginatus_FGP-2_2506350351 tRNA-Gly
GCGGGTGTAGCTCAGTGGTAGAGCGTCACCTTGCCAAGGTGAATGTCGCGCGTTCGAATCGCGTCACCCGCT
>Microcoleusvaginatus_FGP-2_2506350354 tRNA-Tyr 
GGGTCGATGCCCGAGCGGTTAATGGGGGCGGACTGTAAATCCGCTGGCTACGCCTACGCTAGTTCAAATCTAGCTCGGCCCACCT
>Microcoleusvaginatus_FGP-2_2506350355 tRNA-Thr 
GCCCGTGTAACTCAGTGGTAGAGTACCTCCTTGGTAAGGAGGAAGTCACGAGTTCAAATCTCGTCACGGGCT
>Microcoleusvaginatus_FGP-2_2506350422 tRNA-Ile 
GGGCTATTAGCTCAGTTGGTTAGAGCGCACCCCTGATAAGGGTGAGGTCCCTGGTTCAAATCCAGGATGGCCCACCT
>Microcoleusvaginatus_FGP-2_2506350423 tRNA-Ala 
GGGGGTATAGCTCAGTTGGTAGAGCGCCTGCCTTGCACGCAGGAAGTCAGCGGTTCGAGTCCGCTTACCTCCA
>Microcoleusvaginatus_FGP-2_2506350500 tRNA-Glu
GCCCCCATCGTCTAGAGGCCTAGGACACATCCCTTTCACGGATGCGACGGGGATTCGAATTCCCCTGGGGGTA
>Nodosilineanodulosa_PCC_7104_2509773155 tRNA_Thr_CGT 
ACCCCTGTAAATTAAGCGTTGTTGTTCGATTCGTAATCGAGCGGTCGCGGGTTCAAATCCCGCCATCGGCT
>Nodosilineanodulosa_PCC_7104_2509773402 tRNA_Ser_CGA 
GGAGAGGTGGCAGAGTGGTTGAATGCGGCAGTCTCGAAAACTGTTTGGGGGTCACACCTCACGAGGGTTCGAATCCCTCCCTCTCCG
>Nodosilineanodulosa_PCC_7104_2509773603 tRNA_Ala_CGC 
GGGGAATTAGCTCAGCTGGTAGAGCGCTGCGATCGCACCGCAGAGGTCAGGAGTTCGAATCTCCTATTCTCCA
>Nodosilineanodulosa_PCC_7104_2509773840 tRNA_Val_TAC 
GGGCGATTAGCTCAGTTGGTAGAGCGCCTGCCTTACAAGCAGGATGTCACTGGTTCGAGTCCAGTATCGCCCA
>Nodosilineanodulosa_PCC_7104_2509774075 tRNA_Pro_CGG
CGGGATGTAGCGCAGCTTGGTAGCGCACTTCGTTCGGGACGAAGGGGCCGTGGGTTCGAATCCCGCCATCCCGA
>Nodosilineanodulosa_PCC_7104_2509774131 tRNA_Ser_TGA
GGAGAGGTGGCAGAGTGGTCGAATGCGCCCGACTTGAAATCGGGTGTGCGCAAGCACCGTGGGTTCGAATCCCACCCTCTCCG
>Nodosilineanodulosa_PCC_7104_2509774181 tRNA_Asp_GTC
GGGCCTGTAGTTCAATTGGTTAGAGCACCGCCCTGTCACGGCGGAAGTTGCGGGTTCGAATCCCGTCAGGCCCG
>Nodosilineanodulosa_PCC_7104_2509774257 tRNA_Val_CAC
GGGCGATTAGCACAGTGGTAGCGCGCTTCCTTCACACGGAAGAGGTCACTGGTTCGAAACCAGTATCGCCCA
>Nodosilineanodulosa_PCC_7104_2509774454 tRNA_Lys_TTT 
GGGTCGCTAGCTCAGCGGTAGAGCACTCGGCTTTTAACCGATTGGTCCTGGGTTCGAATCCCAGGCGACCCA
>Nodosilineanodulosa_PCC_7104_2509774818 tRNA_Trp_CCA 
GCGTCCTTAGTTCAGTTGGTAGAACGCGGGTCTCCAAAACCCGATGTCGGGGGTTCGAGTCCTCCAGGGCGCG
>Nodosilineanodulosa_PCC_7104_2509774867 tRNA_Ala_TGC 
AGCTCAGCTGGTAGAGCGCCTGCTTTGCAAGCAGGATGTCAGCGGTTCGAGTCCGCTAACCTCCA
>Nodosilineanodulosa_PCC_7104_2509774869 tRNA_Ala_TGC 
GGGGGTTTAGCTCAGCTGGTAGAGCGCCTGCTTTGCAAGCAGGATGTCAGCGGTTCGAGTCCGCTAACCTCCACCA
>Nodosilineanodulosa_PCC_7104_2509774870 tRNA_Ile_GAT 
GGGCTATTAGCTCAGGTGGTTAGAGCGCACCCCTGATAAGGGTGAGGTCCCTGGTTCGAGTCCAGGATGGCCCA
>Nodosilineanodulosa_PCC_7104_2509774949 tRNA_Leu_CAG 
GCGGAACTGGCGGAATTGGTAGACGCGCTAGGTTCAGGTCCTAGTGTTAGCAATAACATCCGGGTTCAAGTCCCGGGTTCCGCA
>Nodosilineanodulosa_PCC_7104_2509775162 tRNA_Met_CAT
GGCTCAGTAGCTCAGTGGTAGAGCAGGGGACTCATAAGCCCTTGGTCGCGTGTTCAAATCACGCCTGAGCCA
>Nodosilineanodulosa_PCC_7104_2509775432 tRNA_Cys_GCA 
GGCGACATAGCCAAGTGGTAAGGCAGAGGTCTGCAAAACCTCCACCCCCGGTTCGAATCCGGGTGTCGCCT
>Nodosilineanodulosa_PCC_7104_2509775517 tRNA_Arg_ACG
GGGCGTGTAGCTCAGTGGACTAGAGCACGTGGCTACGGACCACGGTGTCGGGGGTTCGAATCCCTCCTCGCCCG
>Nodosilineanodulosa_PCC_7104_2509775521 tRNA_Arg_TCT 
GGGCCATTAGCTCAGCGGATAGAGCAACCGCCTTCTAAGCGGTCGGTCGCTGGTTCGATTCCAGCATGGCCCG
>Nodosilineanodulosa_PCC_7104_2509775570 tRNA_Met_CAT
CCAGGGTTGGCCGAGCGGATTAGGCAGCGAACTCATAATTCGCCTCAGGCAGGTTCAACTCCTGCACCCTGGA
>Nodosilineanodulosa_PCC_7104_2509775624 tRNA_Gly_CCC
GCGGGTGTAGTTCAGTGGTAGAACGTCAGCTTCCCAAGCTGAATGTCGTCGGTTCGAGTCCGATCACCCGCT
>Nodosilineanodulosa_PCC_7104_2509775763 tRNA_Thr_GGT
GCCCTTATAGCTCAGCGGTAGAGCACTCCCTTGGTAAGGGAGAGGTCACGAGTTCAAGTCTCGTTAAGGGCT
>Nodosilineanodulosa_PCC_7104_2509775764 tRNA_Tyr_GTA
GGGTCGGTGCCCGAGTGGTTAATGGGGGCGGACTGTAAATCCGCTGGCTACGCCTACGCTGGTTCGAATCCAGCCCGGCCCACCA
>Nodosilineanodulosa_PCC_7104_2509775847 tRNA_Leu_GAG
GCGGATGTGGTGGAATTGGTAGACACGCACGCTTGAGGGGCGTGTGGCTTACGCTGTGCGAGTTCGAGTCTCGCCATCCGCA
>Nodosilineanodulosa_PCC_7104_2509775931 tRNA_Val_GAC
GGACGTATAGCTCAGTTGGTTAGAGCACCACGTTGACATCGTGGGGGTCACTGGTTCGAGTCCAGTTACGTCCA
>Nodosilineanodulosa_PCC_7104_2509776774 tRNA_Pro_TGG 
CGGGATGTAGCGCAGCTTGGTAGCGCGCCTGCTTTGGGAGCAGGATGTCGCAGGTTCAAATCCTGTCATCCCGA
>Nodosilineanodulosa_PCC_7104_2509776818 tRNA_Ala_GGC 
GGGGCTATAGCTCAGCTGGTAGAGCACTTGCATGGCATGCAAGGGGTCAGCGGTTCGAACCCGCTTAGCTCCA
>Nodosilineanodulosa_PCC_7104_2509777006 tRNA_Thr_TGT 
GCTGGTGTAGCTCAGTTGGTAGAGCAGCTGATTTGTAATCAGCCGGTCGCAAGTTCGAGTCTTGTCACCAGCT
>Nodosilineanodulosa_PCC_7104_2509777075 tRNA_Glu_TTC
GCCCCCATCGTCTAGAGGCCTAGGACACCTCCCTTTCACGGAGGCGACGGGGATTCGAATTCCCCTGGGGGTA
>Nodosilineanodulosa_PCC_7104_2509777267 tRNA_Gln_TTG 
TGGGGTGTCGCCAAGTGGTAAGGCACCGGGTTTTGGTCCCGGCATTCCTAGGTTCGAATCCTAGCACCCCAG
>Nodosilineanodulosa_PCC_7104_2509777371 tRNA_Met_CAT 
CGCGGGGTAGAGCAGTCTGGTAGCTCGTCGGGCTCATAACCCGAAGGTCCATGGTTCAAATCCATGCCCCGCCACCA
>Nodosilineanodulosa_PCC_7104_2509777635 tRNA_Arg_CCT 
GGGGTTGTAGCTCAGTAGGATAGAGCAACCGCCTCCTAAGCGGTAGGTCGCGCGTTCGAATCGCGCCAGCCCTG
>Nodosilineanodulosa_PCC_7104_2509777678 tRNA_Ser_GCT
GGAAGCGTGGCTGAGTGGTCGAAAGCGCCTCCCTGCTAAGGAGGTAGGGGAGTAAACCTTCCCTCGTGGGTTCAAATCCCACCGCTTCCG
>Nodosilineanodulosa_PCC_7104_2509777752 tRNA_Pro_GGG 
CGGGGCGTAGCGCAGCTTGGTAGCGCACCACTTTGGGGTAGTGGGGGTCGTGGGTTCAAATCCCGCCGCTCCGA
>Nodosilineanodulosa_PCC_7104_2509777806 tRNA_Leu_TAG
GCGGATGTGGCGGAATTGGTAGACGCGCTAGATTTAGGTTCTAGTGTCTTCGGACGTGAAGGTTCAAGTCCTTTCATCCGCA
>Nodosilineanodulosa_PCC_7104_2509777991 tRNA_Ser_GGA 
GGAGAGATGGCCGAGCGGTTGAAGGCGCAGCACTGGAAATGCTGTTTAGGGGTGACTCTAACGAGGGTTCGAATCCCTCTCTCTCCG
>Nodosilineanodulosa_PCC_7104_2509778030 tRNA_Arg_CCG
GGGCATGTAGCTCAGTGGATAGAGCACTAGATTCCGGTTCTAGCGGTCGCAGGTTCGAATCCTGCCATGCTCG
>Nodosilineanodulosa_PCC_7104_2509778059 tRNA_Leu_CAA 
GGGCGGATGGCGGAATTGGTAGACGCACCACACTCAAAATGTGGCGACTTCGGTTGTGCGAGTTCGAGTCTCGCTCCGCCCA
>Nodosilineanodulosa_PCC_7104_2509778310 tRNA_Asn_GTT
TCCTCAGTAGCTCAGTGGTAGAGCGGTCGGCTGTTAACCGATTGGTCGTAGGTTCGAATCCTACCTGGGGAG
>Nodosilineanodulosa_PCC_7104_2509778404 tRNA_Gly_TCC
GCGGGTGTAGTTTAGTGGTAAAACCTTAGCCTTCCAAGCTAATGATGGGGGTTCGATTCCCCCCACCCGCT
>Nodosilineanodulosa_PCC_7104_2509778672 tRNA_Gly_GCC 
GCGGGTATAGCTCAGTGGTAGAGCGTCACCTTGCCAAGGTGAATGTCGCGCGTTCGAATCGCGTTACCCGCT
>Nodosilineanodulosa_PCC_7104_2509778765 tRNA_Phe_GAA 
GCCGGGATAGCTCAGTTGGTAGAGCAGAGGACTGAAAATCCTCGTGTCGGCGGTTCAAGCCCGCCTCCTGGCA
>Nodosilineanodulosa_PCC_7104_2509778964 tRNA_Thr_CGT 
GCCGATGTGGCTCAGTGGTAGAGCACTCGATTCGTAATCGAGCGGTCGCGGGTTCAAATCCCGCCATCGGCT
>Nodosilineanodulosa_PCC_7104_2509779005 tRNA_His_GTG 
GCGGGTGTAGCCAAGTGGTTAAGGCAGTGGATTGTGGTTCCACCATTCGTGGGTTCGATTCCCATCATCCGCC
>Nostoc_sp._PCC_7107_2503738632 tRNA_Arg 
GGGCGCGTAGCTCAGTGGATAGAGCAATTGCCTTCTAAGCAATCGGTCGCAGGTTCGAGCCCTGCCGCGCTCG
>Nostoc_sp._PCC_7107_2503738782 tRNA_Ile 
GGGCTATTAGCTCAGGTGGTTAGAGCGCACCCCTGATAAGGGTGAGGTCCCTGGTTCGAGTCCAGGATGGCCCACCT
>Nostoc_sp._PCC_7107_2503738783 tRNA_Ala 
GGGGGTTTAGCTCAGTTGGTAGAGCGCCTGCTTTGCAAGCAGGATGTCAGCGGTTCGAGTCCGCTAACCTCCACCT
>Nostoc_sp._PCC_7107_2503738872 tRNA_Lys 
GGGTCGCTAACTCAACGGTAGAGTACTCGGCTTTTAACCGATTAGTTCCGGGTTCGAATCCCGGGCGACCCA
>Nostoc_sp._PCC_7107_2503738967 tRNA_Met 
GGCTCAGTAGCTCAGTTGGTTAGAGCACGGGACTCATAAGCCTGGGGTCGTTGGTTCAACTCCGACCTGAGCCA
>Nostoc_sp._PCC_7107_2503739087 tRNA_Ala 
GGGGGTTTAGCTCAGTTGGTAGAGCGCCTGCTTTGCAAGCAGGATGTCAGCGGTTCGAGTCCGCTAACCTCCACCT
>Nostoc_sp._PCC_7107_2503739088 tRNA_Ile 
GGGCTATTAGCTCAGGTGGTTAGAGCGCACCCCTGATAAGGGTGAGGTCCCTGGTTCGAGTCCAGGATGGCCCACCT
>Nostoc_sp._PCC_7107_2503739240 tRNA_Gly 
GCGGGTATAGCTCAGTGGTAGAGCGCAACCTTGCCAAGGTTGATGTCGCGCGTTCGAATCGCGTTACCCGCT
>Nostoc_sp._PCC_7107_2503739496 tRNA_Ala 
GGGGGTTTAGCTCAGTTGGTAGAGCGCCTGCTTTGCAAGCAGGATGTCAGCGGTTCGAGTCCGCTAACCTCCA
>Nostoc_sp._PCC_7107_2503739630 tRNA_Gln 
TGGGGCGTAGCCAAGTGGTAAGGCAGCGGGTTTTGGTCCCGCCATCCCTAGGTTCGAATCCTAGCGCCCCAG
>Nostoc_sp._PCC_7107_2503739666 tRNA_Met 
CCAGGGTTGGCCGAGCGGTTGAGGCAGCGAACTCATAATTCGCCCAAGGCAGGTTCAACTCCTGCACCCTGGA
>Nostoc_sp._PCC_7107_2503740164 tRNA_Pro 
CGGGATGTAGCGCAGCTTGGTAGCGCGCCTGCTTTGGGAGCAGGATGCCGCAGGTTCAAATCCTGTCATCCCGA
>Nostoc_sp._PCC_7107_2503740213 tRNA_Phe 
GCCGGGATAGCTCAGTTGGTAGAGCAGAGGACTGAAAATCCTCGTGTCACGAGTTCAAGTCTCGTTCCTGGCA
>Nostoc_sp._PCC_7107_2503740244 tRNA_Leu 
GCGGATGTGGCGGAATTGGTATACGCGCACGCTTGAGGTGCGTGTGGCTTTGCCTTGCGAGTTCGAGTCTCGCCATCCGCA
>Nostoc_sp._PCC_7107_2503740269 tRNA_Cys 
GGCGACATAGCCAAGTGGTAAGGCAGAGGTCTGCAAAACCTCCATCCCCCGGTTCAAATCCGGGTGTCGCCT
>Nostoc_sp._PCC_7107_2503740399 tRNA_Arg
GGGGCTGTAGCTCAGTTGGATAGAGCGAGCGCCTCCTAAGCGCTAGGCCGTGCGTTCGAGACGCACCAGTCCCG
>Nostoc_sp._PCC_7107_2503740809 tRNA_Ala 
GGGGAATTAGCTCAGTTGGTAGAGCGCTGCGATCGCACCGCAGAGGTCAGGGATTCGAGTTCCCTATTCTCCA
>Nostoc_sp._PCC_7107_2503740878 tRNA_Ala
GGGGGTTTAGCTCAGTTGGTAGAGCGCCTGCTTTGCAAGCAGGATGTCAGCGGTTCGAGTCCGCTAACCTCCACCT
>Nostoc_sp._PCC_7107_2503740879 tRNA_Ile 
GGGCTATTAGCTCAGGTGGTTAGAGCGCACCCCTGATAAGGGTGAGGTCCCTGGTTCGAGTCCAGGATGGCCCACCT
>Nostoc_sp._PCC_7107_2503741153 tRNA_Ala 
GGGGTTATAGCTCAGTTGGTAGAGCGCTGCAATGGCATTGCAGAGGTCAGCGGTTCGAACCCGCTTAGCTCCA
>Nostoc_sp._PCC_7107_2503741277 tRNA_Asp 
GGGACTGTAGTTCAATTGGTTAGAGCACCGCCCTGTCACGGCGGAAGTTGCGGGTTCGAGCCCCGTCAGTCCCG
>Nostoc_sp._PCC_7107_2503741418 tRNA_Arg 
GGGCGTGTGGCTCAGTGGATAGAGCAACAGATTCCGGTTCTGTGGGTCGGGGGTTCAAATCCCTCCACGCTCG
>Nostoc_sp._PCC_7107_2503741452 tRNA_His 
GCGAGCGTAGCCAAGTGGTTAAGGCAGTGGTTTGTGGTACCACCATTCGTGGGTTCAATTCCCATCGTTCGCC
>Nostoc_sp._PCC_7107_2503741636 tRNA_Lys 
GGGTGGTTGGCATAGCGGCGGTGCAGCGGGCTTTTAATCCGCTATAGAGAGGTTCGACTCCTCTACCACCCA
>Nostoc_sp._PCC_7107_2503741637 tRNA_His 
GTGTCTGAAGCCAAATTGGTCGAGGCGCTGGTTTGTGGAACCAGTAATAGCGAGTTCGAGTCTCGTCAGACACCCCT
>Nostoc_sp._PCC_7107_2503741638 tRNA_Ala
GGGGTCATAGCTCAAATGGCTAGAGCGCCTGCCTTGCAAGCAGGAGGTTATGGGTTCAATTCCCATTGATTCCA
>Nostoc_sp._PCC_7107_2503741639 tRNA_Arg 
GGGAGTGTAGCTCAATCGAAGAGAGCATCGAGCTTCTAACTCGAAGGTTGTAGGTCTGAGTCCTACCACTCTCGCCT
>Nostoc_sp._PCC_7107_2503741640 tRNA_Val 
AGTCCTGTAGTTCAACGGTAGAGCAATTGCCTTACAAGCAATAAGTTGCGGGTTCGATTCCTGCCAGGACTACCA
>Nostoc_sp._PCC_7107_2503741641 tRNA_Gly 
GCGATCGTGGTGTAACGGCAGCATAAGAGTCTTCCAAACTCACGGTACGAGTTCGAGTCTCGTCGATCGCT
>Nostoc_sp._PCC_7107_2503741642 tRNA_Thr 
GCTGGTGTAGCTCAATTGGCAGAGCAACTGACTTGTAATCAGTAGGTTGCAGGTTCAATTCCTGTCACCAGCTTCA
>Nostoc_sp._PCC_7107_2503741643 tRNA_Leu
GCCCTTGTAGCCCAACCGGAAGAGGCGCTTCGCTTAGAACGAAGAGGTTGCTGGTTCAAATCCAGTCAGGGGCA
>Nostoc_sp._PCC_7107_2503741644 tRNA_Leu 
GCTCCCGTGGCGGAACGGAAGACGCACTAGACCGAGGATCTAGTTTTTTGCAGGTTCGACTCCTGTCGGGAGTACCA
>Nostoc_sp._PCC_7107_2503741645 tRNA_Leu 
TCCCCTGTGACGGAACTGGCATACGTGCTGGAATCAGAGTCCAGATTTTACAGGTTCAAATCCTGTCAGGGGTACTA
>Nostoc_sp._PCC_7107_2503741646 tRNA_Pro 
CGGGATGTAATTCAGTGGCCAGAAGCCATGCTTTGGGAGCATGGAGTCGCAGGTTCAAATCCTGCCATCCCGA
>Nostoc_sp._PCC_7107_2503741647 tRNA_Leu 
GCTCCTGTAGCCCAATTGGAAGAGGTGGCAGACTTAAAATCTGTTTCGTTGTGGGTTCGACTCCCACCAGGAGTACCA
>Nostoc_sp._PCC_7107_2503741648 tRNA_Leu 
GCTCTTGTAGCCCAACTGGAAGAGGCTGCCGTCTCAAAAACGGTAAGTTGTGGGTTCAATTCCCACCAAGAGTACCA
>Nostoc_sp._PCC_7107_2503741649 tRNA_Gln 
AGCCCTGTGGTGTAATTGGCAACATCCCGCCCTTTGAAGGCGAAGACTCCAGGTTCGACCCCTGGCAGGGCTGCCA
>Nostoc_sp._PCC_7107_2503741650 tRNA_Gln 
TGCCGGGTAGACGAATTGGTAAGTCGCATCGCTCTGAACGATGAGGTTGCAGGTTCAAACCCTGCCCTGGCAA
>Nostoc_sp._PCC_7107_2503741651 tRNA_Asn 
TGCCTCATAGCTCAATGGCAGAGCAAGCGGCTGTTAACCGCGAGGTTGTAGGTTCAAGTCCTACTGAGGCAGCCA
>Nostoc_sp._PCC_7107_2503741652 tRNA_Phe 
CCCCTGGTAGCTCAGTTGGTAGTAGCGCCTGTCTGAAGAACAGGAGGTCGTCGGTTCGATTCCGACCTGGGGGGCTA
>Nostoc_sp._PCC_7107_2503741653 tRNA_Arg 
GAGAGCGTGGTGTAACTGGATAACATCTCAGTCTACGAAACTGAAGACTTGGGGGTTCAAATCCCTCCGTTCTCG
>Nostoc_sp._PCC_7107_2503741654 tRNA_Ser
GGAGAGGTGGCTGAGTGGCTCAAAGCATCCTCCTGCTAAGAGGAAACGGGTAGTTAATACTCGTCGGGGGTTCAAATCCCTCTCTCTCCGCCT
>Nostoc_sp._PCC_7107_2503741655 tRNA_Tyr 
GGGTCGATGGCCGAGTCTGGTTAAAGGCGACAGTCTGTAAAACTGTTCTATTTTGTTCGCAGGTTCAAATCCTGCTCGACCCA
>Nostoc_sp._PCC_7107_2503741656 tRNA_Glu
GCCCCCGTGGACGAACGGTTAAGTCACTGCTCTTTCAAAGCGGAGATGCGAGTTCAATTCTCGTCGGGGGAA
>Nostoc_sp._PCC_7107_2503741657 tRNA_Trp 
GCAGGGATGGTGTAACGGCAACACCTCGTGATTCCAAATCCGATGTTCTAGGTTCAAATCCTAGTCCCTGCGTCA
>Nostoc_sp._PCC_7107_2503741658 tRNA_Met 
TGCAGTGTAGCTTAACTAGCAAAGCACCAGGTTCATACCCTGGTTGATGTGGGTGCAAATCCCGCCACTGCTA
>Nostoc_sp._PCC_7107_2503741659 tRNA_Cys 
GGCTGAGTAGCCAAGTGGTTGAAGGCATTGGTCTGCAAAACCGACATCGTGAGTTCAATTCTCACCTCAGCCT
>Nostoc_sp._PCC_7107_2503741660 tRNA_Asp 
GGGGGTATAGCTCAAATGGTTAGAGCGATCGCCTGTCGAGCGATAGGTTGCGAGTTCGATTCTCGTTACTCCCG
>Nostoc_sp._PCC_7107_2503741670 tRNA_Glu
GCCCCCATCGTCTAGAGGCCTAGGACACCTCCCTTTCACGGAGGCGACGGGGATTCGAATTCCCCTGGGGGTA
>Nostoc_sp._PCC_7107_2503741671 tRNA_Glu 
GCCCCCATCGTCTAGAGGCCTAGGACACCTCCCTTTCACGGAGGCGACGGGGATTCGAATTCCCCTGGGGGTA
>Nostoc_sp._PCC_7107_2503741851 tRNA_Gly 
GCGGGTGTAATTCAGTGGTAGAATGTCACCTTCCCAAGGTGAACGTCGTGGGTTCGAGTCCCATCGCCCGCT
>Nostoc_sp._PCC_7107_2503741892 tRNA_Pro
CGGGGCGTAGCGCAGCTTGGTAGCGCGCCACTTTGGGGTAGTGGAGGTCGTGGGTTCGAATCCCGCCGCTCCGA
>Nostoc_sp._PCC_7107_2503741942 tRNA_Val
GGACGTATAGCTCAGTTGGTTAGAGCGCTACGTTGACATCGTAGAGGTCACTGGTTCGAATCCAGTTACGTCCA
>Nostoc_sp._PCC_7107_2503742124 tRNA_Met 
CGCGGGATAGAGCAGCCTGGTAGCTCGTCGGGCTCATAACCCGAAGGTCAGTGGTTCAAATCCACTTCCCGCCACCA
>Nostoc_sp._PCC_7107_2503742232 tRNA_Ser 
GGAGAGGTGGCAGAGTGGTCGAATGCGTCCGACTTGAAATCGGATGAACCGAAAGGTTCCGGGAGTTCGAATCTCCCCTTCTCCG
>Nostoc_sp._PCC_7107_2503742486 tRNA_Thr 
GCCCGTGTGGCTCAGTGGTAGAGCACACCCTTGGTAAGGGTGAGGTCACGAGTTCAATCCTCGTCACGGGCT
>Nostoc_sp._PCC_7107_2503742487 tRNA_Tyr
GGGTCGGTGTCCGAGTGGTTAATGGAGACGGACTGTAAATCCGTTGGTTTACGCCTACGCTGGTTCAAATCCAGCCCGGCCCACCT
>Nostoc_sp._PCC_7107_2503742528 tRNA_Gly 
GCGGGCGTAGTTTAGTGGTAAAACTATAGCCTTCCAAGCTATTAATGCGGGTTCGATTCCCGCCGCCCGCT
>Nostoc_sp._PCC_7107_2503742551 tRNA_Phe
TGGTGGGTAGCTCAATCTGGTAGAGCAATGAACATCCTTAGTTCACAAGCTTGCCTGAAAAGGCTGAAGAATCGAGGATTATCGTTAATTCATGAGTTGTAGGTTCAAATCCTATCCCACCAGCCA
>Nostoc_sp._PCC_7107_2503742579 tRNA_Asn 
TCCTCAGTAGCTCAGTGGTAGAGCGATCGACTGTTAATCGATTGGTCGCTGGTTCGAATCCGGCCTGGGGAG
>Nostoc_sp._PCC_7107_2503742751 tRNA_Thr
GCCGATGTGGCTCAGTGGTAGAGCAGCTGATTCGTAATCAGCAGGCCGTGGGTTCAAATCCCATCATCGGCT
>Nostoc_sp._PCC_7107_2503742790 tRNA_Trp 
GCGCTCTTAGTTCAGTTGGTAGAACGCAGGTCTCCAAAACCTGATGTCGGGGGTTCAAGTCCTCCAGGGCGCG
>Nostoc_sp._PCC_7107_2503742824 tRNA_Arg 
GGGCGTGTAGCTCAGTGGACTAGAGCACGTGGCTACGGACCACGGTGTCGGGGGTTCGAATCCCTCCTCGCCCG
>Nostoc_sp._PCC_7107_2503742834 tRNA_Ser 
GGAGAGGTGGCTGAGTGGTCGAAAGCGGCAGATTGCTAATCTGTTGTACGGCAGGCAACTCCGTACCGAGGGTTCGAATCCCTCCCTCTCCG
>Nostoc_sp._PCC_7107_2503743055 tRNA_Val
GGGCGGTTAGCTCAGTTGGTAGAGCGCCTGCCTTACAAGCAGGATGTCATCAGTTCGAGTCTGGTACTGCCCA
>Nostoc_sp._PCC_7107_2503743091 tRNA_Leu 
GCGGATGTGGCGGAATTGGCAGACGCGCTAGATTTAGGTTCTAGTTCCGAGAGGAGTGAAGGTTCAAGTCCTTTCATCCGCA
>Nostoc_sp._PCC_7107_2503743206 tRNA_Pro 
CGGGATGTAGCGCAGCTTGGTAGCGCACTTCGTTCGGGACGAAGGGGCCGCTGGTTCGAATCCAGTCATCCCGA
>Nostoc_sp._PCC_7107_2503743262 tRNA_Leu 
GCGGAACTGGCGGAATTGGCAGACGCGCTAGATTCAGGTTCTAGTGCCGCAAGGCTTCCGGGTTCAAGTCCCGGGTTCCGCA
>Nostoc_sp._PCC_7107_2503743268 tRNA_Leu 
GGGCGGGTGGCGAAATTGGTAGACGCACCACACTCAAAATGTGGCGACCTTGCGGTCATAGGAGTTCGATTCTCCTCCTGCCCA
>Nostoc_sp._PCC_7107_2503743405 tRNA_Thr
GCCAGCATAGCACAGTGGTAGTGCATCCGACTTGTAATCGGAAGGTCGCAGGTTCAAATCCAGCTGCTGGCT
>Nostoc_sp._PCC_7107_2503743446 tRNA_Ser 
GGAGAGGTGGCCGAGTGGTTGAAGGCGCAGACCTGGAAAGTCTGTTTGGGGGTGACTTCAACGAGGGTTCGAATCCCTCCCTCTCCG
>Nostoc_sp._PCC_7107_2503743627 tRNA_Lys
GGGTGACTAGCTCAACGGTAGAGCAGTAGACTCTTAATCTATTGGTTGCGGGTTCAAATCCCTCGTCACCCA
>Nostoc_sp._PCC_7107_2503743664 tRNA_Ser 
GGAGAGGTGGCAGAGTGGTTGAATGCGGCGCACTCGAAATGCGTTAAGGATGTAAGTTCTTCGGGGGTTCAAATCCCCCCCTCTCCG
>Nostoc_sp._PCC_7107_2503743785 tRNA_Ser 
TACATACTTGCTCAATAGTAGAGCGATCGTCTTGAGAACGATAAGTGCAGGTGCGATTCCTGCGTGTGTCACCA
>Nostoc_sp._PCC_7107_2503743788 tRNA_Leu
TACATACTAGCCGAATTGGAACAGGCACTTGACTTAAAAGCAAGCAAATACAGGTTCAAATCCTGTGTGTGAATCAA
>Nostoc_sp._PCC_7107_2503744089 tRNA_Undet 
TGCGGAATAGAGCAGTTGGTTAGCTCGTTGGGCTTGTCCCCAAAGATCAGTGGTTCAAATCCACTTTCTGCCACCA
>Nostoc_sp._PCC_7107_2503744090 tRNA_Met
TGAAAGTTAGCTCACTGGTAGAGCAATCGACTCATAATCGATGTGTTGCAGGTTCAATTCCTGTACTTTCTCCCA
>Nostoc_sp._PCC_7107_2503744091 tRNA_Tyr
GCTTGATTAGCTCAGTGGTAGAGCATCCGAGGTACTCGGCTGGTCGTAGGTTCGACTCCTACATCAAACACCA
>Nostoc_sp._PCC_7524_2509807901 tRNA_Lys_CTT 
GGGTGACTAGCGCAACGGTAGCGCATCGGACTCTTAATCCGCTGGTTCTGGGTTCGAATCCCAGGTCACCCA
>Nostoc_sp._PCC_7524_2509807923 tRNA_Ser_GGA 
GGAGAGGTGGCCGAGTGGTTGAAGGCGCAGCACTGGAAATGCTGTTTGGGGGCAACTTCAACGAGGGTTCGAATCCCTCCCTCTCCG
>Nostoc_sp._PCC_7524_2509808034 tRNA_Asn_GTT 
TCCTCAGTAGCTCAGCGGTAGAGCGATCGACTGTTAATCGATTGGTCGCTGGTTCGAATCCAGCCTGGGGAG
>Nostoc_sp._PCC_7524_2509808236 tRNA_Ser_CGA 
GGAGAGGTGGCAGAGCGGTTGAATGCGGCGCACTCGAAATGCGTTTTGGGGCAACTCAACGGGGGTTCGAATCCCCCCCTCTCCG
>Nostoc_sp._PCC_7524_2509808549 tRNA_Gly_CCC 
GCGGGTGTAATTCAGTGGTAGAATGTCACCTTCCCAAGGTGAACGTCGTGGGTTCGAGTCCCATCGCCCGCT
>Nostoc_sp._PCC_7524_2509808722 tRNA_Val_TAC 
GGGTGGTTAGCTCAGTTGGTAGAGCGCCTGCCTTACAAGCAGGATGTCACTGGTTCGAGTCCAGTACTACCCA
>Nostoc_sp._PCC_7524_2509808913 tRNA_Ala_CGC 
GGGGAATTAGCTCAGTTGGTAGAGCGCTGCGATCGCACCGCAGAGGCCAGGGATTCGAGTTCCCTATTCTCCA
>Nostoc_sp._PCC_7524_2509808971 tRNA_Pro_TGG 
CGGGATGTAGCGCAGCTTGGTAGCGCGCCTGCTTTGGGAGCAGGATGCCGCAGGTTCAAATCCTGTCATCCCGA
>Nostoc_sp._PCC_7524_2509809043 tRNA_Asp_GTC 
GGGACTGTAGTTCAATTGGTTAGAGCACCGCCCTGTCACGGCGGAAGTTGCGGGTTCGAGCCCCGTCAGTCCCG
>Nostoc_sp._PCC_7524_2509809218 tRNA_Arg_CCG 
GGGCGCGTAGCTCAGTGGATAGAGCAACAGATTCCGGTTCTGTTGGCCGGGGGTTCAAATCCCTCCGCGCTCG
>Nostoc_sp._PCC_7524_2509809318 tRNA_Ala_TGC 
GGGGGTTTAGCTCAGTTGGTAGAGCGCCTGCTTTGCAAGCAGGATGTCAGCGGTTCGAGTCCGCTAACCTCCACCT
>Nostoc_sp._PCC_7524_2509809820 tRNA_Arg_ACG 
GGGCGTGTAGCTCAGTGGACTAGAGCACGTGGCTACGGACCACGGTGTCGGGGGTTCGAATCCCTCCTCGCCCG
>Nostoc_sp._PCC_7524_2509810131 tRNA_Lys_TTT
GGGTCGCTAACTCAACGGTAGAGTACTCGGCTTTTAACCGATTAGTTCCGGGTTCGAATCCCGGGCGACCCA
>Nostoc_sp._PCC_7524_2509810165 tRNA_Thr_TGT 
GCCAGCATAGCACAGTGGTAGTGCATCCGACTTGTAATCGGAAGGTCGTCGGTTCAAATCCGACTGCTGGCT
>Nostoc_sp._PCC_7524_2509810358 tRNA_Thr_CGT
GCCGATGTGGCTCAGTGGTAGAGCAGCTGATTCGTAATCAGCAGGCCACGGGTTCAAATCCCGTCATCGGCT
>Nostoc_sp._PCC_7524_2509810366 tRNA_Trp_CCA 
GCGCTCTTAGTTCAGTTGGTAGAACGCAGGTCTCCAAAACCTGATGTCGGGGGTTCGAGTCCTCCAGGGCGCG
>Nostoc_sp._PCC_7524_2509810454 tRNA_Glu_TTC 
GCCCCCATCGTCTAGAGGCCTAGGACACCTCCCTTTCACGGAGGTAACGGGGATTCGAATTCCCCTGGGGGTACTA
>Nostoc_sp._PCC_7524_2509809319 tRNA_Ile_GAT 
GGGCTATTAGCTCAGGTGGTTAGAGCGCACCCCTGATAAGGGTGAGGTCCCTGGTTCGAGTCCAGGATGGCCCACCT
>Nostoc_sp._PCC_7524_2509809661 tRNA_Ala_TGC
GGGGGTTTAGCTCAGTTGGTAGAGCGCCTGCTTTGCAAGCAGGATGTCAGCGGTTCGAGTCCGCTAACCTCCA
>Nostoc_sp._PCC_7524_2509810799 tRNA_Ala_GGC
GGGGTTATAGCTCAGTTGGTAGAGCACTTCAATGGCATTGAAGGGGTCAGCGGTTCGAATCCGCTTAGCTCCA
>Nostoc_sp._PCC_7524_2509811008 tRNA_Arg_CCT 
GGGGCTGTAGCTCAGCTGGATAGAGCGAGCGCCTCCTAAGCGCTAGGTCGCCGGTTCGAATCTGGCCAGTCCCGTCA
>Nostoc_sp._PCC_7524_2509811185 tRNA_Thr_GGT 
GCCCGTGTGGCTCAGTGGTAGAGCACACCCTTGGTAAGGGTGAGGTCACGAGTTCAATCCTCGTCACGGGCT
>Nostoc_sp._PCC_7524_2509811186 tRNA_Tyr_GTA 
GGGTCGGTGTCCGAGTGGTTAATGGAGACGGACTGTAAATCCGTTGGTTTACGCCTACGCTGGTTCAAATCCAGCCCGGCCCACCT
>Nostoc_sp._PCC_7524_2509811225 tRNA_Leu_GAG 
GCGGATGTGGCGGAATTGGTATACGCGCACGTTTGAGGGGCGTGTGGCTTTGCCTTGCGAGTTCGAGTCTCGCCATCCGCA
>Nostoc_sp._PCC_7524_2509811263 tRNA_Ile_GAT
GGGCTATTAGCTCAGGTGGTTAGAGCGCACCCCTGATAAGGGTGAGGTCCCTGGTTCGAGTCCAGGATGGCCCACCT
>Nostoc_sp._PCC_7524_2509811264 tRNA_Ala_TGC 
GGGGGTTTAGCTCAGTTGGTAGAGCGCCTGCTTTGCAAGCAGGATGTCAGCGGTTCGAGTCCGCTAACCTCCACCT
>Nostoc_sp._PCC_7524_2509811299 tRNA_Leu_TAG
GCGGATGTGGCGGAATTGGCAGACGCGCTAGATTTAGGTTCTAGTTCCGAAAGGAGTGAAGGTTCAAGTCCTTTCATCCGCA
>Nostoc_sp._PCC_7524_2509811361 tRNA_Ser_TGA 
GGAGAGGTGGCAGAGTGGTCGATTGCGTCCGACTTGAAATCGGATGAAGTGAAAGCTTCCGGGAGTTCGAATCTCCCCCTCTCCG
>Nostoc_sp._PCC_7524_2509811378 tRNA_Val_GAC
GGACGTATAGCTCAGTTGGTTAGAGCGCTACGTTGACATCGTAGAGGTCACTGGTTCGAATCCAGTTACGTCCACTA
>Nostoc_sp._PCC_7524_2509811483 tRNA_Arg_TCT 
GGGCGCGTAACTCAGTTGGATAGAGTATCCGCCTTCTAAGCGGACTGTCGCAGGTTCGAGCCCTGCCGCGCCTG
>Nostoc_sp._PCC_7524_2509811563 tRNA_Pro_CGG
CGGGATGTAGCGCAGCTTGGTAGCGCACTTCGTTCGGGACGAAGGGGCCGCTGGTTCGAATCCAGTCATCCCGA
>Nostoc_sp._PCC_7524_2509811724 tRNA_His_GTG 
GCGAGCGTAGCCAAGTGGTTAAGGCAGTGGATTGTGGTTCCACCACTCGTGGGTTCGAGTCCCATCGTTCGCC
>Nostoc_sp._PCC_7524_2509811759 tRNA_Pro_GGG
CGGGGCGTAGCGCAGCTTGGTAGCGCGCCACTTTGGGGTAGTGGAGGTCGTGGGTTCGAATCCCGCCGCTCCGA
>Nostoc_sp._PCC_7524_2509811763 tRNA_Met_CAT
GGCTCAGTAGCTCAGTTGGTTAGAGCACGGGACTCATAAGCCTGGGGTCGTTGGTTCAAATCCGACCTGAGCCA
>Nostoc_sp._PCC_7524_2509811768 tRNA_Leu_CAG
GCGGAACTGGCGGAATTGGCAGACGCGCTAGATTCAGGTTCTAGTGCCGCAAGGCTTCCGGGTTCAAGTCCCGGGTTCCGCA
>Nostoc_sp._PCC_7524_2509811772 tRNA_Leu_CAA 
GGGCGGGTGGCGAAACTGGTAGACGCACCACACTCAAAATGTGGCGACCTTGCGGTCATAGGAGTTCGATTCTCCTCCTGCCCA
>Nostoc_sp._PCC_7524_2509812066 tRNA_Met_CAT 
CCAGGGTTGGCCGAGCGGTTGAGGCAGCGAACTCATAATTCGCCCAAGGCAGGTTCAACTCCTGCACCCTGGA
>Nostoc_sp._PCC_7524_2509812283 tRNA_Ser_GCT 
GGAGAGGTGGCTGAGTGGTCGAAAGCGGCAGATTGCTAATCTGTTGTACGGCAGGCAACTCCGTACCGAGGGTTCGAATCCCTCCCTCTCCG
>Nostoc_sp._PCC_7524_2509812336 tRNA_Gly_GCC
GCGGGTATAGCTCAGTGGTAGAGCGTCACCTTGCCAAGGTGAATGTCGCGCGTTCGAATCGCGTTACCCGCT
>Nostoc_sp._PCC_7524_2509812403 tRNA_Ile_GAT 
GGGCTATTAGCTCAGGTGGTTAGAGCGCACCCCTGATAAGGGTGAGGTCCCTGGTTCGAGTCCAGGATGGCCCACCT
>Nostoc_sp._PCC_7524_2509812404 tRNA_Ala_TGC
GGGGGTTTAGCTCAGTTGGTAGAGCGCCTGCTTTGCAAGCAGGATGTCAGCGGTTCGAGTCCGCTAACCTCCACCT
>Nostoc_sp._PCC_7524_2509812446 tRNA_Phe_GAA 
GCCGGGATAGCTCAGTCGGTAGAGCAGAGGACTGAAAATCCTCGTGTCACCAGTTCAAGTCTGGTTCCTGGCA
>Nostoc_sp._PCC_7524_2509812876 tRNA_Gln_TTG 
TGGGGCGTAGCCAAGCGGTAAGGCAGCGGGTTTTGGTCCCGCCATCCCTAGGTTCGAATCCTAGCGCCCCAG
>Nostoc_sp._PCC_7524_2509813050 tRNA_Gly_TCC
GCGGGCGTAGTTTAGTGGTAAAACTATAGCCTTCCAAGCTATTAATGCGGGTTCGATTCCCGCCGCCCGCT
>Nostoc_sp._PCC_7524_2509813076 tRNA_Cys_GCA 
GGCGACATAGCCAAGCGGTAAGGCAGAGGTCTGCAAAACCTCCATCCCCCGGTTCAAATCCGGGTGTCGCCT
>Nostoc_sp._PCC_7524_2509813142 tRNA_Pseudo_GTG
GTGTCTGAAGTCGAAGTGGTCGAGACGCTAGCCTGTGAAGTTAGTCGATAGCGGGTTCAAGCCCCGTCAGACACCCCT
>Nostoc_sp._PCC_7524_2509813143 tRNA_Ala_TGC
GGGTCTGTAGCTTAATTGGGAAAGCGTCTGCCTTGCAAGCAGAAAGATGTCGGTTCAAATCCGACCAGTATCCA
>Nostoc_sp._PCC_7524_2509813144 tRNA_Arg_TCT
GGGAGTGTCGCCTAATGGATGGGCATCGATCTTCTAAATCGAGCGATGTAGGTTCGAGTCCTACCACTCCTGCCA
>Nostoc_sp._PCC_7524_2509813145 tRNA_Pseudo_GCC
GCGGGTGTGATGTAATGGCTAGCATCTGAGTGCGCCACACTCAGCGTATGGGTTCAAATCCCATCACTCGCT
>Nostoc_sp._PCC_7524_2509813146 tRNA_Thr_TGT 
GCTGGTGTAGCTCAATGCGGCAGAGCAACTGACTTGTAATCAGTAGGTTGTAGGTTCAACTCCTGTCACCAGCTTCA
>Nostoc_sp._PCC_7524_2509813147 tRNA_Leu_TAA 
GCCCCTGTGATGCAATTGGTAGACATGACCTGCTTAAAACGGGTTTTCTACAGGTTCAAATCCTGTCAGGGGTA
>Nostoc_sp._PCC_7524_2509813148 tRNA_Lys_CTT
GGGCTGTTAGCTCAGTTGGCAGAGCAGCTGCCTCTTAAGCAGAAGCGCATAGGTTCAAGCCCTATACAGCCCACCT
>Nostoc_sp._PCC_7524_2509813149 tRNA_Lys_TTT
GGGTCGTTGGCAGAGCGGATATGCAGCCGCCTTTTAAGCGGACTTATCCAGGTTCAACCCCTGGGCGACCCACCT
>Nostoc_sp._PCC_7524_2509813150 tRNA_Leu_TAG
GCCCTTGTGACGAAACTGGCAAACGTGCTGGTCTTAGAAACCAGATTTTGTGGGTTCAAATCCCACCAAGGGTA
>Nostoc_sp._PCC_7524_2509813151 tRNA_Pro_TGG 
CGGGGTGTGGCGCAACTTGGTAGCGCGGCAGCTTTGGGATCTGAAGGTTGCGGGTTCAAATCCTGCCACTCCGACCA
>Nostoc_sp._PCC_7524_2509813152 tRNA_Gln_TTG
TGCCCTGTGGTGTAACTGGCAACATCCCTACCTTTGAAGTAGAAGATTCCAGGTTCAAATCCTGGCAGGGCAGCCA
>Nostoc_sp._PCC_7524_2509813153 tRNA_Gln_CTG
TGCCGAGTGGACGACTGGGAAAGTCGCTGTGACTCTGAATCACGGAGATGTTGGTTCGACCCCAACCTCGGCAGCCA
>Nostoc_sp._PCC_7524_2509813154 tRNA_Asn_GTT
TGCCCTATAGCTCAATGGCAGAGCAAGCGGCTGTTAACCGCGAGGCTGTAGGTTCAAGTCCTACTGGGGCAGCCA
>Nostoc_sp._PCC_7524_2509813155 tRNA_Phe_GAA
CCCCTGGTAGCTCAGTTGGTAGTAGCGTCTGTTTGAAAAACAGAAGGTCGTCAGTTCAATTCTGACCTGGGGGG
>Nostoc_sp._PCC_7524_2509813156 tRNA_Pseudo_ACG 
GAGAACGTGGTGTAACTGGATAACACATCGGTCTACGAAACCGTTCGCGTAGCGTGGCGTAGCCAAAAGTGAAGGTTCAAGTCCTTCCGTTCTCGCCT
>Nostoc_sp._PCC_7524_2509813157 tRNA_Pseudo_CTA
TACATACTCGCCTAATGGTAAGGCAACTGTCTCTAAAACAGTCTATGCAGGTTCAATTCCTGTGTGTGAATCAA
>Nostoc_sp._PCC_7524_2509813158 tRNA_Trp_CCA 
GCAGGGATGGTGTAATTGGCAACACTACAGTCTCCAAAACTGTTGTTCTGGGTTCAAATCCTTGTCTCTGCG
>Nostoc_sp._PCC_7524_2509813159 tRNA_Met_CAT 
TGCAGTGTAGCTTAACGGCAAAGCCCCAAGCTCATAACTTGGTAAATGTGGGTTCAACTCCCACCACTGCGACCA
>Nostoc_sp._PCC_7524_2509813160 tRNA_Pseudo_CTC
AGCCTTGTGGACAAAAAGATAAGTCGCTGTGCCTCTCAAGCACGGAGAAGCGGGTGCAACTCCCGTCGAGGCTTCCA
>Nostoc_sp._PCC_7524_2509813161 tRNA_Asp_GTC 
GGGGGTGTAACTCAGTGGTTAAGAGTGCCTGTCTGTCGAACAGGAAGTCGTGGGTTCAAATCCCATCATCCCCG
>Oscillatoriaacuminata_PCC_6304_2509419210 tRNA_Leu_GAG 
GCGGATGTGGCGGAATTGGTATACGCGCACGTTTGAGGGGCGTGTGGCTTTGCCTTGCGAGTTCGAGTCTCGCCATCCGCA
>Oscillatoriaacuminata_PCC_6304_2509419446 tRNA_Pro_TGG 
CGGGATGTAGCGCAGCTTGGTAGCGCGCCTGCTTTGGGAGCAGGATGTCGCAGGTTCAAATCCTGTCATCCCGA
>Oscillatoriaacuminata_PCC_6304_2509419475 tRNA_Lys_CTT 
GGGTCACTAGCTCAATGGTAGAGCATCGGACTCTTAATCCGTTGGTTCGGGGTTCGAGCCCCCGGTGACCCA
>Oscillatoriaacuminata_PCC_6304_2509419573 tRNA_Glu_TTC 
GCCCCCATCGTCTAGAGGCCTAGGACACCTCCCTTTCACGGAGGCGACGGGGATTCGAATTCCCCTGGGGGTA
>Oscillatoriaacuminata_PCC_6304_2509419647 tRNA_Phe_GAA 
GCCGGGATAGCTCAGTTGGTAGAGCAGAGGACTGAAAATCCTCGTGTCACGAGTTCAAGTCTCGTTCCTGGCA
>Oscillatoriaacuminata_PCC_6304_2509419763 tRNA_Arg_TCT 
GGGTGCGTAACTCAGGTGGATAGAGTAGCGAACTTCTAATTCGTTGGTCGCAGGTTCGAGTCCTGCCGCACCCG
>Oscillatoriaacuminata_PCC_6304_2509419764 tRNA_Thr_GGT 
GCCCGTGTAGCTCAGTGGTAGAGCACACCCTTGGTAAGGGTGAGGTCACGAGTTCAATCCTCGTCACGGGCT
>Oscillatoriaacuminata_PCC_6304_2509419765 tRNA_Tyr_GTA 
GGGTCGATGCCCGAGCGGTTAATGGGGGCGGACTGTAAATCCGCTGGCTACGCCTACGCTGGTTCAAATCCAGCTCGGCCCACCA
>Oscillatoriaacuminata_PCC_6304_2509419986 tRNA_His_GTG 
GCGGGCGTAGCCAAGTGGTTAAGGCAGTGGATTGTGATTCCACCATTCGCCGGTTCAATCCCGGTCGTTCGCC
>Oscillatoriaacuminata_PCC_6304_2509420363 tRNA_Gly_TCC
GCGGGCATAGTTTAGTGGTAAAACCATAGCCTTCCAAGCTATTGATGCGAGTTCGATTCTCGCTGCCCGCT
>Oscillatoriaacuminata_PCC_6304_2509420450 tRNA_Thr_TGT 
GCTGGTGTAGCTCAGTTGGTAGAGCAACGCACTTGTAATGCGTGGGTCGCGGGTTCGACTCCTGTCACCAGCT
>Oscillatoriaacuminata_PCC_6304_2509420563 tRNA_Ser_GGA 
GGAGAGGTGGCCGAGCGGTTGAAGGCGCAGCACTGGAAATGCTGTTTAGGGGTAACTTTAACGAGGGTTCGAATCCCTCCCTCTCCG
>Oscillatoriaacuminata_PCC_6304_2509420649 tRNA_Arg_CCG 
GGGCACGTAGCTCAGGGGATAGAGCACCAGATTCCGGTTCTGGGTGTCGGGGGTTCAAATCCCTCCGTGCTCG
>Oscillatoriaacuminata_PCC_6304_2509420870 tRNA_Leu_CAG 
GCGGAACTGGCGGAATTGGTAGACGCGCTAGATTCAGGTTCTAGTGTCCGCAAGGACTTCCGGGTTCAAGTCCCGGGTTCCGCA
>Oscillatoriaacuminata_PCC_6304_2509420872 tRNA_Leu_CAA
GGGCGAGTGGCGAAATTGGTAGACGCACCACACTCAAAATGTGGCGGCTTCGGTCGTGCGAGTTCGACTCTCGCCTCGCCCA
>Oscillatoriaacuminata_PCC_6304_2509420981 tRNA_Val_GAC 
GGACGCATAGCTCAGTTGGTTAGAGCACCACGTTGACATCGTGGGGGTCACTGGTTCGAGTCCAGTTGTGTCCA
>Oscillatoriaacuminata_PCC_6304_2509421050 tRNA_Asp_GTC 
GGGACTGTAGTTCAATTGGTTAGAGCACCGCCCTGTCACGGCGGAAGTTGCGGGTTCGAGCCCCGTCAGTCCCG
>Oscillatoriaacuminata_PCC_6304_2509421101 tRNA_Asn_GTT 
TCCTCGGTAGCTCAGTGGTAGAGCGGTCGGCTGTTAACCGATTGGTCGTAGGTTCGAATCCTACCCGGGGAG
>Oscillatoriaacuminata_PCC_6304_2509421341 tRNA_Gln_TTG 
TGGGGCGTCGCCAAGCGGTAAGGCACCTGGTTTTGGTCCAGGCATCCGGAGGTTCGAATCCTTCCGCCCCAG
>Oscillatoriaacuminata_PCC_6304_2509421362 tRNA_Asp_GTC 
GGGGGTGTAGCTCAGTTAGCGTAGAGCACTTGTCTGTCGAACAAGTCGTCGCGGGTTCGAGTCCCGTCACTCCCG
>Oscillatoriaacuminata_PCC_6304_2509421363 tRNA_Met_CAT 
CGCAGTGTAACTTAATGGTAAAGTCCCCAGCTCATAACTGGGTTGATGCGGGTTCAAATCCCGCTGCTGCGACCA
>Oscillatoriaacuminata_PCC_6304_2509421364 tRNA_Trp_CCA 
GTGGGGATAGTGTAATGGCTAACATGACGGTCTCCAAAACCGTTGATCTGAGTTCAAATCTCAGTCCCCTCGCCA
>Oscillatoriaacuminata_PCC_6304_2509421365 tRNA_Glu_TTC
GGTGCCGTAGGCAAATTGGTAAAGCCCCCGATCTTTCAAGTCGGCGTTTGCGGGTTCAAATCCCGTCGGCACTGCCA
>Oscillatoriaacuminata_PCC_6304_2509421366 tRNA_Tyr_GTA
GGGCTGGTATCCAAATGGGTGAAGGAGCTTGACTGTAAATCAAGTGCTATTGTGCTGAACATGGGGGTTCGAGTCCCTCCCGGCCCA
>Oscillatoriaacuminata_PCC_6304_2509421367 tRNA_Ser_GCT 
GGAGAGGTGGCCGAGTGGCTTAAGGCGCTTTCCTGCTAAGAAAGAGCGGTTTAACGACCGTCGAGGGTTCGACTCCCTCCCTCTCCGCCT
>Oscillatoriaacuminata_PCC_6304_2509421368 tRNA_Ser_GGA 
GGAGAGATGGCCGAGAGGCTGATGGCGCGGTCTTGGAAAGACCGATCGGATTGAACAAATCCGACGAGGGTTCAAATCCCTCTCTCTCCT
>Oscillatoriaacuminata_PCC_6304_2509421369 tRNA_Phe_GAA 
CCCCCGGTAGCTCAGTTGGTAGTAGCGCCTGTTTGAAGAACAGGAGGTCGTCGGATCGAAACCGACCTGGGGGA
>Oscillatoriaacuminata_PCC_6304_2509421371 tRNA_Gln_TTG 
TGGGGAGTCGCCTAATGGTATGGCACTGCTCTTTGAAAGCAGAATAATGCAGGTTCAAACCCTGCCTCCCCAG
>Oscillatoriaacuminata_PCC_6304_2509421372 tRNA_Leu_CAA 
GCTCCTGTGGCGTAATTGGAAAACGCGATCGCCTCAAAAGCGATTTATTGTGAGTTCGAGTCTCACCGGGAGTACCT
>Oscillatoriaacuminata_PCC_6304_2509421373 tRNA_Leu_TAA 
GCTCCTGTGGCGGAATAGGTAGACGCGGCAGACTTAAAATCTGTTTTTTAAATGTGGGTTCGAGTCCCACCAGGAGTACCA
>Oscillatoriaacuminata_PCC_6304_2509421374 tRNA_Pro_TGG 
CGGGATGTAATTCAGCGGTTTTAGAAGCTTTGGTTTGGGACCAAAGAGTCGTGGGTTCAAATCCTACCATCCCGA
>Oscillatoriaacuminata_PCC_6304_2509421375 tRNA_Leu_CAG 
GCCCCTGTGACGTAATTGGAAACCGTCGCTCGCTCAGACCGAGTGTTTTACAGGTTCGAGTCCTGTCAGGGGTATCA
>Oscillatoriaacuminata_PCC_6304_2509421379 tRNA_Leu_AAG 
GCCCCTGTAGCCCAATTGGAAGAGGCACTAGACTAAGGATCTAGGGGGTACTGGTTCGAGTCCAGTCAGGGGTA
>Oscillatoriaacuminata_PCC_6304_2509421380 tRNA_Met_CAT
TGCAGGGATGGAGCAATGGTTGGCTCGTCAGTCTCATAAACTGAACATCAGCAAGTTCAAATCTTGCCCCTGCCACCA
>Oscillatoriaacuminata_PCC_6304_2509421381 tRNA_Thr_TGT
GCTGGTGTGGCTCAATTGGCAGAGCGATCGCCTTGTAAGCGATGGGTTGCAGGTTCAATTCCTGTCACCAGCT
>Oscillatoriaacuminata_PCC_6304_2509421382 tRNA_Gly_GCC 
GCGGGTGTGATGTAGTGGTAAGCATCTGAGTCTGCCAGTCTCAGTGCATGGGTTCAAATCCCATCATCCGCT
>Oscillatoriaacuminata_PCC_6304_2509421383 tRNA_Val_TAC 
AGTCCTATAGCTCAACGGTAGAGCGCTTGCCTTACAAGCAAGATGTTGTCAGTTCAAATCTGACTAGGACTACCA
>Oscillatoriaacuminata_PCC_6304_2509421384 tRNA_Pseudo_TCT 
GAGAGTGTAACTTAATTGGAAAAAGTCCCGATCTTCTAAATCGGTTTATGTAGGTTCGAGTCCTACCACTCTTG
>Oscillatoriaacuminata_PCC_6304_2509421385 tRNA_Ala_TGC 
GGGTCTGTAGTTCCAATGGGAGAACGCTTCTCTTGCAAAGAAGAGGTTGCGGGTTCGACCCCCGCCAGATCCA
>Oscillatoriaacuminata_PCC_6304_2509421386 tRNA_Pseudo_GTG 
GTGTCTGAAGTCCAAGCGGTCCAGACGCTGGTTTGTGAAGCCAGTCCTAGCGGGTTCAAGTCCCGTCAGACACC
>Oscillatoriaacuminata_PCC_6304_2509421387 tRNA_Asn_GTT 
TCCTCGATAGCTCAATGGTGGAGCATCCGGCTGTTAACCGGAGGGTTCTTGGTTCGAGTCCAAGTCGAGGAG
>Oscillatoriaacuminata_PCC_6304_2509421388 tRNA_Lys_TTT 
GGGTGGTTGGCAGATCGGTTTATGCATCCGACTTTTAATCGGATCGAGAGAGGTTCAACTCCTCTACCACCCT
>Oscillatoriaacuminata_PCC_6304_2509421391 tRNA_Pseudo_ATG 
ACATACCTGCTCAATGGTTGGGCACTACTTTATGGAAGTAACTCTAGCAGGTTCGAGTCCTGCGTATGTTCCA
>Oscillatoriaacuminata_PCC_6304_2509421392 tRNA_Pseudo_CAT
TACATACTTGCTCACTGGTAGAGCATTACTCTCATAAAGTAACTTTAGTAGGTTCGATTCCTGCGTATGACTCAA
>Oscillatoriaacuminata_PCC_6304_2509421393 tRNA_Pseudo_ATG 
ACATACTTGCTCATTGGTTGGGCATTACTTTATGGAAGTAACTCTAGCAGGTTCGATTCCTGCGTATGAACCA
>Oscillatoriaacuminata_PCC_6304_2509421394 tRNA_Pseudo_GAA 
TACATACTTGCTCACTGGTAGAGCATTACTCTGAAAATAGTAAACCCAGCAGGTTCGATTCCTGCGTATGAAACAA
>Oscillatoriaacuminata_PCC_6304_2509421547 tRNA_Leu_TAG 
GCGGACGTGGCGGAATTGGTAGACGCGCTAGATTTAGGTTCTAGTGTCTTTGATGTGGGAGTTCGAGTCTCCCCGTCCGCA
>Oscillatoriaacuminata_PCC_6304_2509421899 tRNA_Lys_TTT 
GGGTCGCTAACTCAACGGTAGAGTATTCGGCTTTTAACCGACTAGTTCCGGGTTCGAATCCCGGGCGACCCA
>Oscillatoriaacuminata_PCC_6304_2509421906 tRNA_Ala_CGC 
GGGGAATTAGCTCAGTTGGTAGAGCGCTGCGATCGCACCGCAGAGGTCAGCGGTTCGAATCCGCTATTCTCCA
>Oscillatoriaacuminata_PCC_6304_2509422011 tRNA_Val_TAC 
GGGCGTTTAGCTCAGTGGTAGAGCGCCTGCCTTACAAGCAGGATGTCACTGGTTCGAATCCAGTATCGCCCA
>Oscillatoriaacuminata_PCC_6304_2509422013 tRNA_Val_CAC 
GGGCGATTAGCACAGTGGTAGCGCACTTCCTTCACACGGAAGGGGTCACTGGTTCGAATCCAGTATCGCCCA
>Oscillatoriaacuminata_PCC_6304_2509422181 tRNA_Ser_GCT 
GGAGAGGTGGCTGAGTGGTTGAAAGCGGCAGATTGCTAATCTGTTTTACGGTTTTAATCGTAACGAGGGTTCGAATCCCTCCCTCTCCG
>Oscillatoriaacuminata_PCC_6304_2509422191 tRNA_Arg_ACG 
GGGCTTGTAGCTCAGTGGACTAGAGCACGTGGCTACGGACCACGGTGTCGGGGGTTCGAATCCCTCCTAGCCCG
>Oscillatoriaacuminata_PCC_6304_2509422274 tRNA_Ser_TGA 
GGAGAGGTGGCAGAGTGGTCGATTGCGTCTGACTTGAAATCAGATGAATCCGCAAGGGTTCCGGGAGTTCGAATCTCCCCCTCTCCG
>Oscillatoriaacuminata_PCC_6304_2509422282 tRNA_Ser_CGA 
GGAGAGGTGGCAGAGCGGTTGAATGCGGCAGACTCGAAATCTGTTATGGTGTCACAGCCATCGGGGGTTCGAATCCCCCCCTCTCCG
>Oscillatoriaacuminata_PCC_6304_2509422288 tRNA_Ile_GAT 
GGGCTATTAGCTCAGGTGGTTAGAGCGCACCCCTGATAAGGGTGAGGTCCCTGGTTCGAGTCCAGGATGGCCCACCT
>Oscillatoriaacuminata_PCC_6304_2509422289 tRNA_Ala_TGC 
GGGGGTATAGCTCAGTTGGTAGAGCGCTGCCTTTGCAAGGCAGATGTCAGCGGTTCGAGTCCGCTTACCTCCA
>Oscillatoriaacuminata_PCC_6304_2509422626 tRNA_Thr_CGT 
GCCGATGTAGCTCAGTGGTAGAGCACTTGATTCGTAATCAGGCGGTCGCGGGTTCAAATCCCGCCATCGGCT
>Oscillatoriaacuminata_PCC_6304_2509423187 tRNA_Pro_CGG 
CGGGATGTGGCGCAGCTTGGTAGCGCACTTCGTTCGGGACGAAGGGGCCGCTGGTTCGAATCCAGTCATCCCGA
>Oscillatoriaacuminata_PCC_6304_2509423227 tRNA_Met_CAT 
GGCTCAGTAGCTCAGTAGGTTAGAGCAGGGGACTCATAAGCCCAAGGTCGCAGGTTCAAATCCCGCCTGAGCCA
>Oscillatoriaacuminata_PCC_6304_2509423582 tRNA_Pro_GGG 
CGGGGCGTAGCGCAGCTTGGTAGCGCACTACCTTGGGGTGGTAGGGGTCGTGGGTTCGAATCCCGCCGCTCCGA
>Oscillatoriaacuminata_PCC_6304_2509424730 tRNA_Cys_GCA 
GGCGGCATCGCCAAGTGGTAAGGCAGAGGTCTGCAAAACCTTTACCCCCGGTTCGAATCCGGGTGCCGCCT
>Oscillatoriaacuminata_PCC_6304_2509424814 tRNA_Ala_GGC 
GGGGCTATAGCTCAGTTGGTAGAGCACCTCAATGGCATTGAGGGGGCCAGCGGTTCGAGTCCGCTTAGCTCCA
>Oscillatoriaacuminata_PCC_6304_2509424841 tRNA_Gly_GCC 
GCGGGTATAGCTCAGTGGTAGAGCGTCACCTTGCCAAGGTGAATGTCGCGCGTTCGAATCGCGTTACCCGCT
>Oscillatoriaacuminata_PCC_6304_2509424969 tRNA_Gly_CCC 
GCGGGTGTAATTCAGTGGTAGAATGTCAGCTTCCCAAGCTGGACGTCGTGGGTTCGAGTCCCATCGCCCGCT
>Oscillatoriaacuminata_PCC_6304_2509424988 tRNA_Trp_CCA 
GCGCTCTTAGTTCAGTTGGTAGAACGCAGGTCTCCAAAACCTGATGTCGGGGGTTCAAGTCCTCCAGGGCGCG
>Kamptonemaformosum_PCC_6407_2508872412 tRNA_Val_TAC 
GGGCGGTTAGCTCAACGGTAGAGCGCCTGCCTTACACGCAGGATGTTACAGGTTCAAATCCTGTACCGCCCA
>Kamptonemaformosum_PCC_6407_2508872444 tRNA_Ser_GCT 
GGAGAGGTGGCTGAGTGGTCGAAAGCGGCAGATTGCTAATCTGTTGATAGGCAGGTAACTCCTATCCGAGGGTTCGAATCCCTCCCTCTCCG
>Kamptonemaformosum_PCC_6407_2508872465 tRNA_Met_CAT 
GCGCCTTTGGCCGATTGGGGAGGCAGCGAGCTCATAATTCGCTTTCAGACTGGTTCGATTCCAGTAGGGCGCA
>Kamptonemaformosum_PCC_6407_2508872606 tRNA_Leu_CAA 
GGGCGGGTGGCGAAACTGGTAGACGCACCACACTCAAAATGTGGCACCGAAAGGTATGAGAGTTCGATTCTCTCCCCGCCCACTA
>Kamptonemaformosum_PCC_6407_2508872651 tRNA_Trp_CCA 
GCGCTCTTAGTTCAGTTGGTAGAACGCAGGTCTCCAAAACCTGATGTCGGGGGTTCAAGTCCTCCAGGGCGCG
>Kamptonemaformosum_PCC_6407_2508872733 tRNA_Met_CAT 
GGCTCAGTAGCTCAGTGGCAGAGCTAGGGACTCATAAGCCCTCGGTCGCAGGTTCAAATCCCGCCTGAGCCA
>Kamptonemaformosum_PCC_6407_2508872825 tRNA_Gly_GCC 
GCGGGTGTAGCTCAGTGGTAGAGCGTCACCTTGCCAAGGTGAATGTCGCGCGTTCGAATCGCGTCACCCGCT
>Kamptonemaformosum_PCC_6407_2508872835 tRNA_Gln_TTG 
TGGGGCGTCGCCAAGTGGTAAGGCAGCTGGTTTTGGTCCAGCCATTCAGAGGTTCGAATCCTTTCGCCCCAG
>Kamptonemaformosum_PCC_6407_2508872870 tRNA_Ser_GGA 
GGAGAGGTGGCCGAGTGGTTGAAGGCGCAGCACTGGAAATGCTGTTTAGGGCAACTTAACGAGGGTTCGAATCCCTCCCTCTCCG
>Kamptonemaformosum_PCC_6407_2508873113 tRNA_Thr_TGT 
GCTGGCGTAGCTCAGTGGTAGAGCAGCTGATTTGTAATCAGCCGGTCATGGGTTCAAATCCGATCGCCAGCT
>Kamptonemaformosum_PCC_6407_2508873168 tRNA_His_GTG 
GTGTCTGAAGCCAAAGTGGTAGCGGCGCTGGTTTGTGGAACCAGTAATAACGGGTTCAATTCCCGTCAGACACC
>Kamptonemaformosum_PCC_6407_2508873169 tRNA_Ala_TGC 
GGGTCTGTAGTTCTAATGGGAGAACGCTTCTCTTGCAAAGAAGAGGTTGTGGGTTCGACCCCCATCAGATCCA
>Kamptonemaformosum_PCC_6407_2508873170 tRNA_Ala_GGC 
GGGTCTGTAGCTTAATTGGAAAAGCATCTAGCTGGCTGCTAGAAAGATGTCAGTTCAAATCTGACCAGAATCCACCA
>Kamptonemaformosum_PCC_6407_2508873171 tRNA_Arg_TCT 
GGGAGTGTAACTCAACTGGATAGAGTGTCGAGCTTCTACCTCGAATGTTGTGGGTTCAAGTCCTACCACTCCTG
>Kamptonemaformosum_PCC_6407_2508873172 tRNA_Arg_TCG 
GGGAGTGTAGCTCAACGGATAGAGCGCCACGCTTCGGACGTGGATGTTGTGGGTTCAATTCCTACCACTCTCG
>Kamptonemaformosum_PCC_6407_2508873173 tRNA_Val_TAC 
AGTCCTGTAGCTCAACGGTGGAGCAGTTGTCTTACAAACAACGGGTTACGGGTTCAAATCCTGTCAGGACTACCA
>Kamptonemaformosum_PCC_6407_2508873174 tRNA_Pseudo_GCC
GCGGGTGTGATGTAACGGTAGCATCTGAGTGCGCCACACTCAGCGCATGGGTTCAAATCCCGTCACTCGCT
>Kamptonemaformosum_PCC_6407_2508873175 tRNA_Gly_TCC 
GCGGATATGGTGCAATGGTAGCATCTGAGTCTTCCAAACTCGCGATACGGGTTCAAATCCCGTTGTCCGCT
>Kamptonemaformosum_PCC_6407_2508873177 tRNA_Thr_TGT
GCAGGTGTGATGTAACTGGCAACATGAGGCTCTTGTAAAGCTTTTATGTGAGTTCAAATCTCGCCACCTGCT
>Kamptonemaformosum_PCC_6407_2508873178 tRNA_Leu_TAG 
GCCCCTGTAGCCCAATTGGAAGAGGTAACTCGCTTAGAACGAGGAGGTTACTGGTTCAAATCCAGTCAGGGGCA
>Kamptonemaformosum_PCC_6407_2508873180 tRNA_Leu_GAG 
GCTCTCGTGGCGGAACGGCAGACGCACTAGGGAGAGAACCTAGTTTTTTACAGGTTCAAATCCTGTCGGGAGCATCA
>Kamptonemaformosum_PCC_6407_2508873181 tRNA_Pseudo_TAA 
GCCCCTGTGATGTAATTGGAAAACATCGCTTACTTAAGATAAGTGTTTTGCAGGTTCGAGGCCTGTCAGGGGTA
>Kamptonemaformosum_PCC_6407_2508873182 tRNA_Pro_TGG 
CGGGATGTGGCGCAACTTGGTAGCGCGGCGGCTTTGGGAGCCGAAGGGTGCAGGTTCAAATCCTGCCATCCCGA
>Kamptonemaformosum_PCC_6407_2508873183 tRNA_Leu_CAA 
ACTCCTGTAGCCCAACTGGAAGAGGCCGCAAGCTCAAACCTTGTGTGTTACTGGTTCAAATCCAGTCAGGAGTA
>Kamptonemaformosum_PCC_6407_2508873184 tRNA_Gln_TTG 
TGGGAAGTCGCCTAATCGGTATGGCACCGCTCTTTGAAAGCGGACAAATGTAGGTTCAAACCCTACCTTCCCAG
>Kamptonemaformosum_PCC_6407_2508873185 tRNA_Gln_CTG 
TGCCGGGTAGACAAATCGGTAAAGTCGCCTGTCTCTGAAACAGGAAATTATGTAGGTTCAAAGCCTACCCCGGCAGCCA
>Kamptonemaformosum_PCC_6407_2508873186 tRNA_Asn_GTT 
TGTCCTGTAGCTCAGTGGTAGTAGCGATCGCCTGTTAAGCGAAATGTCGTAGGTTCAATCCCTACCAGGACAGCCT
>Kamptonemaformosum_PCC_6407_2508873187 tRNA_Phe_GAA 
CCCCCGGTAGCTCAGTTGGTAGTAGCGCTTGTTTGAAGAACAAGAGGCCGTCGGATCGAAACCGACCTGGGGGG
>Kamptonemaformosum_PCC_6407_2508873188 tRNA_Ser_GCT
GGAGAGGTGGCCGAGAGGCTGATGGCATCTGTTTGCTAAACAGAATCGGGTTATTCCGACGCAGGTTCAAATCCTGTTCTCTCCG
>Kamptonemaformosum_PCC_6407_2508873189 tRNA_Met_CAT 
AGCGGGATAGAGTAGTGGTTACTCACAGGTTTCATACGCCTGTTTTACGAAGGTTCGATTCCTTCTCCCGCGTCCA
>Kamptonemaformosum_PCC_6407_2508873190 tRNA_Lys_TTT 
GGGTTGTTGGCAGAATGGTTTTTGCAGCCGCCTTTTAAGCGGATGGATCGAGGTTCAATTCCTCGACAACCCACCA
>Kamptonemaformosum_PCC_6407_2508873191 tRNA_Glu_TTC
GGTGCTGTAGGCAAATGGTTAAGCCACCTGACTTTCGATCAGGTAATTGCGGGTTCAACTCCCGTCAGCACTTCCT
>Kamptonemaformosum_PCC_6407_2508873192 tRNA_Trp_CCA 
GTAGGGATAGTGTAACTGGTAACATTACGGTCTCCAAAACCGTCGATCTGAGTTCAAATCTCAGTCCCTTCGCCA
>Kamptonemaformosum_PCC_6407_2508873193 tRNA_Met_CAT
AGCAGCGTAGCTTAATGGTAAAGTCCCAAGTTCATACCTTGGTTAATATCGGTTCAAATCCGATCGCTGCGACCA
>Kamptonemaformosum_PCC_6407_2508873194 tRNA_Cys_GCA 
GGTTAGGTGGCCGAGTGGTTGAAGGCGTTGGTCTGCAAAACCAATATTCGTGGGTTCAAATCCCACTCTAACCT
>Kamptonemaformosum_PCC_6407_2508873195 tRNA_Asp_GTC 
GGGGGTATAGCTCAAATGGCTAGAGCAGTCGCCTGTCGAGCGAAAGGTTGCGAGTTCAAGTCTCGTTACTCCCG
>Kamptonemaformosum_PCC_6407_2508873558 tRNA_Val_GAC 
GGACGCATAGCTCAGTTGGTTAGAGCACTACGTTGACATCGTAGGGGTCACAGGTTCGAGTCCTGTTGTGTCCA
>Kamptonemaformosum_PCC_6407_2508873657 tRNA_Lys_TTT 
GGGTCGCTAACTCAACGGTAGAGTACTCGGCTTTTAACCGATTAGTTCCGGGTTCGAATCCCGGGCGACCCA
>Kamptonemaformosum_PCC_6407_2508873789 tRNA_Pro_GGG 
CGGGGCGTAGCGCAGCTTGGTAGCGCACTACTTTGGGGTAGTAGGGGTCGTGGGTTCAAATCCCGCCGCTCCGA
>Kamptonemaformosum_PCC_6407_2508873890 tRNA_Cys_GCA
GGCGGCATAGCCAAGTGGTAAGGCAGAGGTCTGCAAAACCTCCACCCCCAGTTCAAATCTGGGTGCCGCCT
>Kamptonemaformosum_PCC_6407_2508874025 tRNA_Ala_CGC 
GGGGAATTAGCTCAGTTGGTAGAGCGCTGCGATCGCACCGCAGAGGCCAGCGGTTCGAGTCCGCTATTCTCCA
>Kamptonemaformosum_PCC_6407_2508874174 tRNA_Gly_CCC 
GCGGATGTAATTCAGTGGTAGAATGTCAGCTTCCCATGCTGAACGTCGTGGGTTCGAGTCCCATCGTCCGCT
>Kamptonemaformosum_PCC_6407_2508874430 tRNA_Ala_TGC 
GGGGGTATAGCTCAGTTGGTAGAGCGCTGCCTTTGCAAGGCAGATGTCAGCGGTTCGAGTCCGCTTACCTCCA
>Kamptonemaformosum_PCC_6407_2508874431 tRNA_Ile_GAT
GGGCTATTAGCTCAGTTGGTTAGAGCGCACCCCTGATAAGGGTGAGGTCTCTGGTTCAAATCCAGAATGGCCCACCT
>Kamptonemaformosum_PCC_6407_2508874585 tRNA_Phe_GAA 
GCCGGGATAGCTCAGTTGGTAGAGCAGAGGACTGAAAATCCTCGTGTCCCGGGTTCAAGTCCCGGTCCTGGCA
>Kamptonemaformosum_PCC_6407_2508874891 tRNA_Arg_ACG 
GGGCTTGTAGCTTAGTGGATAGAGTGCATGGCTACGGACCATGAGGTCGGGGGTTCGAATCCCTCCAAGCCCG
>Kamptonemaformosum_PCC_6407_2508875072 tRNA_Thr_CGT 
GCCGATGTAGCTCAGTGGTAGAGTAACCGATTCGTAATCGGTCGGTCGCGGGTTCAAATCCCGCCATCGGCT
>Kamptonemaformosum_PCC_6407_2508875417 tRNA_His_GTG 
GCGAGCGTAGCCAAGTGGTTAAGGCAGTGGTTTGTGGTACCACCATCTCGTGGGTTCGAGTCCCATCGTTCGCC
>Kamptonemaformosum_PCC_6407_2508875556 tRNA_Pseudo_TAG 
ACATACTAGCCAAATTGGAAAAGGCGCTTGATTTAGGTTCAAGATTATGCAGGTTCAATCCCTGCGTATGAACAA
>Kamptonemaformosum_PCC_6407_2508875559 tRNA_Pseudo 
TACATACTAGCTCATGGTTGAGCATTTCTCTCTAAAGAAAAGGTCACGGGTTCAACTCCCGTATATGTACCCA
>Kamptonemaformosum_PCC_6407_2508875763 tRNA_Lys_CTT 
GGGGGTATAGCTCAGTTGGTTAGAGCAGGTGACTCTTAATCTCAAGGTCGTAGGTTCAAGTCCTACTACCCCCA
>Kamptonemaformosum_PCC_6407_2508875772 tRNA_Arg_CCG 
GGGCACGTAGCTCAGTGGATAGAGCATCAGATTCCGGTTCTGAGGGTCGGGGGTTCAAATCCCTCCGTGCTCG
>Kamptonemaformosum_PCC_6407_2508875806 tRNA_Glu_TTC
GCCCCCATCGTCTAGAGGCCTAGGACACATCCCTTTCACGGATGCGACGGGGATTCGAATTCCCCTGGGGGTATCA
>Kamptonemaformosum_PCC_6407_2508875826 tRNA_Leu_CAG 
GCGGAACTGGCGGAATTGGTAGACGCGCATGATTCAGGTTCATGTGGTGCAAGCCTTCCGGGTTCAAGTCCCGGGTTCCGCA
>Kamptonemaformosum_PCC_6407_2508875836 tRNA_Asp_GTC 
GGGACAGTAGTTCAATTGGTTAGAGCACCGCCCTGTCACGGCGGAAGTTGCGGGTTCGAGCCCCGTCTGTCCCG
>Kamptonemaformosum_PCC_6407_2508875876 tRNA_Gly_TCC
GCGGGTGTAGTTTAGTGGTAAAACTTTAGCCTTCCAAGCTAATAATGCGGGTTCGATTCCCGCCACCCGCT
>Kamptonemaformosum_PCC_6407_2508875932 tRNA_Pro_CGG 
CGGGATGTAGCGCAGCTTGGTAGCGCACCTCGTTCGGGACGAGGGGGTCGCAGGTTCAAATCCTGTCATCCCGA
>Kamptonemaformosum_PCC_6407_2508876030 tRNA_Thr_GGT 
GCCCTTGTAGCTCAGTGGTAGAGCACACCCTTGGTAAGGGTGAGGTCATGAGTTCAATCCTCATCAAGGGCT
>Kamptonemaformosum_PCC_6407_2508876031 tRNA_Tyr_GTA
GGGTCGGTGCCCGAGCGGTTAATGGGGGCGGACTGTAAATCCGCTGGCTACGCCTACGCTAGTTCAAATCTAGCCCGGCCCACCA
>Kamptonemaformosum_PCC_6407_2508876154 tRNA_Pro_TGG 
CGGGATGTAGCGCAGCTTGGTAGCGCGCCTGCTTTGGGAGCAGGATGTCGCAGGTTCAAATCCTGTCATCCCGA
>Kamptonemaformosum_PCC_6407_2508876394 tRNA_Met_CAT
CGCGGGATAGAGCAGCCTGGTAGCTCGTCGGGCTCATAACCCGAAGGTCAGTGGTTCAAATCCACTTCCCGCCA
>Kamptonemaformosum_PCC_6407_2508876586 tRNA_Met_CAT 
GCAACTTTGGCCGATCGGAAAGGCAACGAACTCATAATTCGTCTGAGCTGGGTTCAACTCCCAGAGGTTGCA
>Kamptonemaformosum_PCC_6407_2508876662 tRNA_Leu_TAG
GCGGATGTGGCGGAATTGGCAGACGCGCCAGATTTAGGTTCTGGTTCCGAAAGGAGTGAAGGTTCAAGTCCTTTCATCCGCA
>Kamptonemaformosum_PCC_6407_2508876733 tRNA_Arg_TCT
GGGTGCGTAACTCAGTTGGATAGAGTAGCGGATTTCTAATCCGCCTGCCGCAGGTTCGAGCCCTGCCGTACCCG
>Kamptonemaformosum_PCC_6407_2508876965 tRNA_Ala_GGC 
GGGGCTATAGCTCAGTTGGTAGAGCACTACAATGGCATTGTAGGGGTCAGCGGTTCGAGCCCGCTTAGCTCCA
>Kamptonemaformosum_PCC_6407_2508876996 tRNA_Ser_CGA 
GGAGAGGTGGCAGAGCGGTTGAATGCGGTAGACTCGAAATCTACTTTAGGGCGACCTAACGTGGGTTCAAATCCCACCCTCTCCG
>Kamptonemaformosum_PCC_6407_2508877227 tRNA_Leu_GAG 
GCGGATGTGGCGGAATTGGTATACGCGCACGTTTGAGGGGCGTGTGGCTTGTCCTTGCGAGTTCGAGTCTCGCCATCCGCA
>Kamptonemaformosum_PCC_6407_2508877237 tRNA_Val_CAC 
GGGCGATTAGCACAGTGGTAGCGCACTTCCTTCACACGGAAGGGGTCACAGGTTCAAATCCTGTATCGCCCA
>Kamptonemaformosum_PCC_6407_2508877304 tRNA_Pseudo_CAT 
GCAACCTTGGCCGATCGGAGAGGCAACGAACTCATAATTCGTCTGAGCTGGGTTCAACTCCCAGAGGTTGCA
>Kamptonemaformosum_PCC_6407_2508877531 tRNA_Ser_TGA
GGAGAGGTGGCAGAGTGGTCGAATGCGCTTGACTTGAAATCAAGTGAACTGAAAGGTTCCGTGGGTTCAAATCCCACCCTCTCCG
>Kamptonemaformosum_PCC_6407_2508877659 tRNA_Leu_TAA 
GGGGGTGTGGCGGAATGGTAGACGCTACGGACTTAAAATCCGTTGACCCGAAACGGTCGTGTGGGTTCAAGTCCCTCCACCCCCATCA
>Oscillatorianigro-viridis_PCC_7112_2504086605 tRNA_Leu 
GGGCGGGTGGCGAAATTGGTAGACGCATCAGACTCAAAATCTGACACCGAAAGGTATGAGAGTTCGATTCTCTCCCCGCCCA
>Oscillatorianigro-viridis_PCC_7112_2504086609 tRNA_Leu 
GGGCGGGTGGCGAAATTGGTAGACGCATCAGACTCAAAATCTGACACCGAAAGGTATGAGAGTTCGATTCTCTCCCCGCCCA
>Oscillatorianigro-viridis_PCC_7112_2504086703 tRNA_Pro 
CGGGATGTAGCGCAGCTTGGTAGCGCACCTCGTTCGGGACGAGGGGGTCGCAGGTTCAAATCCTGTCATCCCGA
>Oscillatorianigro-viridis_PCC_7112_2504086742 tRNA_Thr 
GCTGGTGTAACTCAGTTGGTAGAGTAGCTGATTTGTAATCAGCCTGTCGCAGGTTCAAATCCTGTCACCAGCT
>Oscillatorianigro-viridis_PCC_7112_2504086877 tRNA_Asp 
GGGGGTATAGCTCAACCGGTCAGAGCAGTCGCCTGTCGAGCGAAAGGTTGCGAGTTCAAGTCTCGTTACTCCCGTCA
>Oscillatorianigro-viridis_PCC_7112_2504086878 tRNA_Cys 
GGTTAGGTGGCCGAGTGGTTGAAGGCGTCGGTCTGCAAAACCGAATTGCGCGGGTTCAAATCCCGCCCTAACCT
>Oscillatorianigro-viridis_PCC_7112_2504086879 tRNA_Glu 
AGTGCTGTAGGCAAATGGTTTAAGCCGCTTGGTTTTCACCCAAGTGATTGCGGGTTCAACTCCCGTCAGCACTTCCA
>Oscillatorianigro-viridis_PCC_7112_2504086880 tRNA_Ser 
GGAGAAGTGGCCGAGCGGCTTAAGGCACTTTCCTGCTAAGAAAGAGCGGTTTAACAACCGTCGTGGGTTCAAATCCCACCTTCTCCG
>Oscillatorianigro-viridis_PCC_7112_2504086881 tRNA_Phe 
CCCCCGATAGCTCAGTTGGTAGAGTGCTTGTGTGAAGAACAAGAGGTCGTCAGTTCGATACTGACTTGGGGGA
>Oscillatorianigro-viridis_PCC_7112_2504086882 tRNA_Asn 
TGCCTCATAGCTCAACGGTAGAGCTGCACGCTGTTAACGTGATGGTTGTAGGTTCGATTCCTACTGGGGCAGCCA
>Oscillatorianigro-viridis_PCC_7112_2504086883 tRNA_Gln 
TGCCGGGTAGACAAATTGGTAAAGTCGCCTATCTCTGAAATAGGAGTTTCTGTAGGTTCAAAGCCTACCCCGGCACCCA
>Oscillatorianigro-viridis_PCC_7112_2504086884 tRNA_Gln 
TGGGAAGTCGCCTAATCGGTATGGCACCGCTCTTTGAAAGCGGCAAAATGCAGGTTCGATCCCTGCCTTCCCAG
>Oscillatorianigro-viridis_PCC_7112_2504086885 tRNA_Leu 
ACTCCTGTAGCCCAATTGGCAGAGGCCGCAATTTCAAAAATTGTGTTGTGTGAGTTCAAATCTCACCAGGAGTACCA
>Oscillatorianigro-viridis_PCC_7112_2504086886 tRNA_Leu 
GCTCCTGTGGCGGAATTGGCAGACGCGGCAGACTTAAAATCTGTTTTATTTTGAGTGTGAGTTCGAGTCTCACTAGGAGCA
>Oscillatorianigro-viridis_PCC_7112_2504086887 tRNA_Pro 
CGGGATGTAATTCAGCGGCCAGAAGCCATGCTTTGGGAGCATGGAGTCGTTGGTTCAAATCCAACCATCCCGA
>Oscillatorianigro-viridis_PCC_7112_2504086888 tRNA_Leu 
ACCCCTGTGATGTAATTGGAAAACATCACTCGCTCAGAACGAGTGTTTTTTGCAGGTTCAAGTCCTGTCAGGGGTA
>Oscillatorianigro-viridis_PCC_7112_2504086889 tRNA_Leu
GCCCCTGTAGCCCAATCGGTAGAGGCGCTAGATTTAGGATCTAGTTAGTGCTGGTTCGATGCCAGTCAGGGGTA
>Oscillatorianigro-viridis_PCC_7112_2504086890 tRNA_Met 
CGCGGGGATGGAGCAACGGATAGGCTCGGCAGTCTCATAAGCTGCAAATCAGCAAGTTCAATTCTTGCCCCCGTTACCA
>Oscillatorianigro-viridis_PCC_7112_2504086891 tRNA_Thr 
GCAGGTGTGATGTAACTGGCAACATGAGGCTCTTGTAAAGCTTTCTTGCGAGTTCAAATCTCGCCATCTGCT
>Oscillatorianigro-viridis_PCC_7112_2504086894 tRNA_Gly 
GCGGATATGGTGCAACGGTAGCATCTGAGTCTTCCAAACTCGCGATACGGGTTCGAGTCCCGTTATCCGCT
>Oscillatorianigro-viridis_PCC_7112_2504086895 tRNA_Arg 
GGGAGTGTAGCTCAATGGATAGAGCGCCGCGCTTCGGACGCGGATGTTGTGGGTTCGAGTCCTGCCACTCTCG
>Oscillatorianigro-viridis_PCC_7112_2504086896 tRNA_Arg
GGGAGCGTAACTCAACTGGATAGAGTGTCGAGCTTCTACCTCGAATGTTGTGGGTTCGAGTCCTACCGCTCCTG
>Oscillatorianigro-viridis_PCC_7112_2504086897 tRNA_Ala 
GGGTTCGTAGCTTAATTGGTAAAGCATCTAACTGGCTGTTAGAAAGATATCGGTTCAAATCCGATCGCAATCCACCA
>Oscillatorianigro-viridis_PCC_7112_2504086898 tRNA_Ala 
GGGGTCATAGCTCAATTGGTAGAGCGCTTGCTTTGCACGCAAGAGGTTAGGAGTTCGATTCTCCTTGATTCCA
>Oscillatorianigro-viridis_PCC_7112_2504086908 tRNA_Lys 
GGGTGGTTAGCAAAGCGGTTATGCACCCGGCTTTTAACCGGTACCAGATAGGTTCAACTCCTATACCACCCA
>Oscillatorianigro-viridis_PCC_7112_2504086910 tRNA_Lys 
GGGAGTATAGCTCAGTTGGTTAGAGCAGGTGACTCTTAATCTCAAGGTCGAAGGTTCGAGTCCTTCTACTCCCA
>Oscillatorianigro-viridis_PCC_7112_2504086915 tRNA_Sup 
ACATACTAGCTCATTGGTAGAGCACTTCCCTTTAAAGGAATAGGTCGCGGGTTCAACTCCTGCGTATGAACAA
>Oscillatorianigro-viridis_PCC_7112_2504087012 tRNA_Ile
GGGCTATTAGCTCAGTTGGTTAGAGCGCACCCCTGATAAGGGTGAGGTCCCTGGTTCAAATCCAGGATGGCCCACCT
>Oscillatorianigro-viridis_PCC_7112_2504087013 tRNA_Ala
GGGGGTATAGCTCAGTTGGTAGAGCGCCTGCCTTGCACGCAGGAAGTCAGCGGTTCGAGTCCGCTTACCTCCA
>Oscillatorianigro-viridis_PCC_7112_2504087063 tRNA_Arg 
GGGCTTGTAGCTTAGTTGGATAGAGTGCATGGCTACGAACCATGAGGTCGGGGGTTCGAATCCCTCCAAGCCCACTA
>Oscillatorianigro-viridis_PCC_7112_2504087073 tRNA_Leu 
GCGGAACTGGCGGAATTGGTAGACGCGCATGATTCAGGTTCATGTGGTGCAAGCCTTCCGGGTTCAAGTCCCGGGTTCCGCA
>Oscillatorianigro-viridis_PCC_7112_2504087292 tRNA_Ser 
GGAGAGGTGGCAGAGTGGTCGAATGCGCCTGACTTGAAATCAGGTGAGCCGCAAGGTTCCGTGGGTTCAAATCCCACCCTCTCCG
>Oscillatorianigro-viridis_PCC_7112_2504087584 tRNA_Trp 
GCGCTCTTAGTTCAGTTGGTAGAACGCAGGTCTCCAAAACCTGATGTCGGGGGTTCAAGTCCTCCAGGGCGCG
>Oscillatorianigro-viridis_PCC_7112_2504087599 tRNA_Ser 
GGAGAGGTGGCCGAGCGGTTGAAGGCGCACGCCTGGAAAGTGTGTTTAGGGCAACTTAACGAGGGTTCGAATCCCTCCCTCTCCG
>Oscillatorianigro-viridis_PCC_7112_2504087677 tRNA_Gly 
GCGGGCGTAATTCAGTGGTAGAATGTCAGCTTCCCATGCTGAACGTCGTGGGTTCGAGTCCCACCGTCCGCT
>Oscillatorianigro-viridis_PCC_7112_2504087743 tRNA_Ala 
GGGGAATTAGCTCAGTTGGTAGAGCGCTGCGATCGCACCGCAGAGGCCAGCGGTTCGAGTCCGCTATTCTCCA
>Oscillatorianigro-viridis_PCC_7112_2504087802 tRNA_Pro 
CGGGGCGTAGCGCAGCTTGGTAGCGCACTACTTTGGGGTAGTAGGGGTCGTGGGTTCAAATCCCGCCGCTCCGA
>Oscillatorianigro-viridis_PCC_7112_2504087994 tRNA_Val 
GGACGCATAGCTCAGTTGGTTAGAGCACTACGTTGACATCGTAGGGGTCACTGGTTCGAGTCCAGTTGTGTCCA
>Oscillatorianigro-viridis_PCC_7112_2504088409 tRNA_Ser
GGAGAGGTGGCTGAGTGGTCGAAAGCGGCAGATTGCTAATCTGTTAAGGGTGTTAACATCCTTCGAGGGTTCAAATCCCTCCCTCTCCG
>Oscillatorianigro-viridis_PCC_7112_2504088441 tRNA_Gln 
TGGGGCGTCGCCAAGTGGTAAGGCAGCGGGTTTTGGTCCCGCCATTCAGAGGTTCGAATCCTTTCGCCCCAG
>Oscillatorianigro-viridis_PCC_7112_2504088841 tRNA_Pro 
CGGGATGTAGCGCAGCTTGGTAGCGCGCCTGCTTTGGGAGCAGGATGTCGCAGGTTCAAATCCTGTCATCCCGA
>Oscillatorianigro-viridis_PCC_7112_2504089064 tRNA_Ala 
GGGGAATTAGCTCAGTTGGTAGAGCACTACAATGGCATTGTAGGGGTCAGCGGTTCGAGCCCGCTATTCTCCA
>Oscillatorianigro-viridis_PCC_7112_2504089744 tRNA_His 
GCGAGCGTAGCCAAGTGGTTAAGGCAGTGGTTTGTGGTACCACCATTCGTGGGTTCAAGTCCCATCGTTCGCC
>Oscillatorianigro-viridis_PCC_7112_2504089857 tRNA_Leu 
GCGGATGTGGCGGAATTGGTATACGCGCACGCTTGAGGTGCGTGTGGCATTATGTCCTTGCGAGTTCGAGTCTCGCCATCCGCA
>Oscillatorianigro-viridis_PCC_7112_2504089873 tRNA_Ser 
GGAGAGGTGGCAGAGCGGTTGAATGCGGTAGACTCGAAATCTACTTTAGGGGTAACTCTAACGTGGGTTCAAATCCCACCCTCTCCG
>Oscillatorianigro-viridis_PCC_7112_2504090056 tRNA_Lys 
GGGTCGCTAGCTCAGCGGTAGAGCATTCGGCTTTTAACCGATTGGTCTCGGGTTCAAATCCCGGGCGACCCA
>Oscillatorianigro-viridis_PCC_7112_2504090172 tRNA_Ala 
GGGGGTATAGCTCAGTTGGTAGAGCGCCTGCCTTGCACGCAGGAAGTCAGCGGTTCGAGTCCGCTTACCTCCA
>Oscillatorianigro-viridis_PCC_7112_2504090173 tRNA_Ile 
GGGCTATTAGCTCAGTTGGTTAGAGCGCACCCCTGATAAGGGTGAGGTCCCTGGTTCAAATCCAGGATGGCCCACCT
>Oscillatorianigro-viridis_PCC_7112_2504090335 tRNA_Asn 
ACAAAGTTAGCTCAATTGGTAGAGCGATCGACTATTAATCGATTGGTAACAGGTTCAATTCCTGTACTTTAAA
>Oscillatorianigro-viridis_PCC_7112_2504090338 tRNA_Tyr 
CGAAAGTTAGCTCGCTGGTAGAGCGATCGGTGTATCGCCGATTTGTAGTAGGTTCGATTCCTACACTTTCCAACA
>Oscillatorianigro-viridis_PCC_7112_2504090475 tRNA_Thr
GCCGATGTAGCTCAGGGGTAGAGTATTCGATTCGTAATCGAACGGTCGTGGGTTCAAATCCCACCATCGGCT
>Oscillatorianigro-viridis_PCC_7112_2504090712 tRNA_Val
GGGCAATTAGCACAGTGGTAGCGCACTTCCTTCACACGGAAGGGGTCACAGGTTCAAATCCTGTATTGCCCA
>Oscillatorianigro-viridis_PCC_7112_2504090764 tRNA_Arg
GGGTGCGTAACTCAGTTGGATAGAGTAGCTGCCTTCTAAGCAGCGAGCCGCAGGTTCAAGTCCTGCCGTACCCG
>Oscillatorianigro-viridis_PCC_7112_2504090879 tRNA_Leu
GCGGATATGGCGAAATTGGCAGACGCGCCAGATTTAGGTTCTGGTTCCGAGAGGAGTGAAGGTTCAAGTCCTTTTATCCGCA
>Oscillatorianigro-viridis_PCC_7112_2504091182 tRNA_Met 
GGCTCAGTGGCGCAGTGGTTAGCGCAGGGGACTCATAAGCCCAAGGTCGCAGGTTCAAATCCCGCCTGAGCCA
>Oscillatorianigro-viridis_PCC_7112_2504091258 tRNA_Cys 
GGCGGCATAGCCAAGTGGTAAGGCAGAGGTCTGCAAAACCTCCACCCCCAGTTCAAATCTGGGTGCCGCCT
>Oscillatorianigro-viridis_PCC_7112_2504091502 tRNA_Gly 
GCGGGCATAGTTTAGTGGTAAAACTTTAGCCTTCCAAGCTAACTATGCGGGTTCGATTCCCGCTGCCCGCT
>Oscillatorianigro-viridis_PCC_7112_2504091577 tRNA_Gly
GCGGGTGTAGCTCAGTGGTAGAGCGTCACCTTGCCAAGGTGAATGTCGCGCGTTCGAATCGCGTCACCCGCT
>Oscillatorianigro-viridis_PCC_7112_2504091580 tRNA_Tyr 
GGGTCGATGCCCGAGTGGTTAATGGGGGCGGACTGTAAATCCGCTGGCTACGCCTACGCTAGTTCAAATCTAGCTCGGCCCACCT
>Oscillatorianigro-viridis_PCC_7112_2504091581 tRNA_Thr 
GCCCGTGTAACTCAGTGGTAGAGTACCTCCTTGGTAAGGAGGAAGTCACGAGTTCAAATCTCGTCACGGGCT
>Oscillatorianigro-viridis_PCC_7112_2504091608 tRNA_Met
CGCGGGATAGAGCAGCCTGGTAGCTCGTCGGGCTCATAACCCGAAGGTCAGTGGTTCAAATCCACTTCCCGCCACCA
>Oscillatorianigro-viridis_PCC_7112_2504091609 tRNA_Met 
CGCGGGATAGAGCAGCCTGGTAGCTCGTCGGGCTCATAACCCGAAGGTCAGTGGTTCAAATCCACTTCCCGCCACCA
>Oscillatorianigro-viridis_PCC_7112_2504091697 tRNA_Glu 
GCCCCCATCGTCTAGAGGCCTAGGACACATCCCTTTCACGGATGCGACGGGGATTCGAATTCCCCTGGGGGTA
>Oscillatorianigro-viridis_PCC_7112_2504091886 tRNA_Val
GGGTGATTAGCTCAGTGGTAGAGCGCCTGCTTTACACGCAGGATGCCGTAGGTTCAAATCCTACATTACCCA
>Oscillatorianigro-viridis_PCC_7112_2504092386 tRNA_Phe 
GCCGGGATAGCTCAGTTGGTAGAGCAGTGGACTGAAAATCCACGTGTCACGAGTTCAAGTCTCGTTCCTGGCA
>Oscillatorianigro-viridis_PCC_7112_2504092524 tRNA_Leu 
GGGGGCGTGGCGGAATGGTAGACGCTACGGACTTAAAATCCGTTGACCCGAAACGGTCGTGTGGGTTCAAGTCCCTCCGCCCCCA
>Oscillatorianigro-viridis_PCC_7112_2504092568 tRNA_Met
CGGCAGTTGGCCGAGCGGTTTAGGCAGCGAACTCATAATTCGCCCCAGGCAGGTTCAACTCCTGCACTGCCGA
>Oscillatorianigro-viridis_PCC_7112_2504092693 tRNA_Asp 
GGGACAGTAGTTCAATTGGTTAGAGCACCGCCCTGTCACGGCGGAAGTTGCGGGTTCGAGCCCCGTCTGTCCCG
>Oscillatorianigro-viridis_PCC_7112_2504092754 tRNA_Ala 
GGGACTGGTAGCTCAAGAGGAAGAGCACTGCGACAGCATCGCGGAGGTTGGGAGTTCGAGCCTCCCTCAGTTCCACCT
>Oscillatorianigro-viridis_PCC_7112_2504092755 tRNA_Ala
GGGGCTATAGCTCAATGGAAGAGCGCTTTCTCTGCAGGGAAGAAGTTGGAGGTTCAAATCCTCTTAGCCCCC
>Oscillatorianigro-viridis_PCC_7112_2504092803 tRNA_Arg
GGGCACGTAGCTCAGTGGATAGAGCATCAGGTTCCGGTCCTGAGGGTCGGGGGTTCAAATCCCTCCGTGCTCA
>Oscillatoria_sp._PCC_10802_2509506561 tRNA_Tyr_GTA 
GGGTCGGTGCCCGAGTGGTTAATGGGGGCGGACTGTAAATCCGCTGGCTACGCCTACGCTAGTTCGAATCTAGCCCGGCCCACCT
>Oscillatoria_sp._PCC_10802_2509506562 tRNA_Thr_GGT 
GCCCGTGTAGCTCAGTGGTAGAGCACACCCTTGGTAAGGGTGAGGTCACGAGTTCAATCCTCGTCACGGGCT
>Oscillatoria_sp._PCC_10802_2509506563 tRNA_Arg_TCT 
GCCCCAGTAGCTCAGAGGATTAGAGCATCTGCCTTCTAAGCAGAGAGCCGTAGGTTCGAGTCCTACCTGGGGTG
>Oscillatoria_sp._PCC_10802_2509506993 tRNA_Trp_CCA 
GCGCTCTTAGTTCAGTTGGTAGAACGCAGGTCTCCAAAACCTGATGTCGGGGGTTCAAATCCTCCAGGGCGCG
>Oscillatoria_sp._PCC_10802_2509507008 tRNA_Ser_GGA 
GGAGAGGTGGCTGAGCGGTTCAAAGCGCTGCACTGGAAATGCAGTTTGAAGGTAACTTCAACGAGGGTTCGAATCCCTCCCTCTCCG
>Oscillatoria_sp._PCC_10802_2509507593 tRNA_Val_CAC
GGGCGATTAGCACAGGGGTAGCGCGCTTCCTTCACACGGAAGAGGCCACTGGTTCGAACCCAGTATCGCCCA
>Oscillatoria_sp._PCC_10802_2509507631 tRNA_Val_TAC 
GGGCGGTTAGCTCAGCGGTAGAGCGCGTGCCTTACAAGCATGATGCCACAGGTTCAAATCCTGTACTGCCCA
>Oscillatoria_sp._PCC_10802_2509507738 tRNA_Gln_TTG 
TGGGGTGTCGCCAAGTGGTAAGGCAGCTGGTTTTGGTCCAGCCATTCCGAGGTTCGAATCCTTGCACCCCAG
>Oscillatoria_sp._PCC_10802_2509507797 tRNA_Pro_CGG 
CGGGATGTAGCGCAGCTTGGTAGCGCACTTCGTTCGGGACGAAGGGGCCGCTGGTTCGAATCCAGTCATCCCGA
>Oscillatoria_sp._PCC_10802_2509508186 tRNA_Thr_TGT 
GCTGGTGTAACTCAGTTGGTAGAGTAGCTGATTTGTAATCAGCCTGTCGCAGGTTCAAATCCTGTCACCAGCT
>Oscillatoria_sp._PCC_10802_2509508468 tRNA_Gly_CCC 
GCGGATGTAATTCAGTGGTAGAATGTCAGCTTCCCAAGCTGAACGTCGTGGGTTCGAGTCCCATCGTCCGCT
>Oscillatoria_sp._PCC_10802_2509508884 tRNA_Ser_TGA
GGAGAGGTGGCAGAGTTGGTCGATTGCGTCTGACTTGAAATCAGATGAGCCCGTAAGGGTTCCGGGGGTTCGAATCCCTCCCTCTCCG
>Oscillatoria_sp._PCC_10802_2509508973 tRNA_Val_GAC 
GGACGCATAGCTCAGTTGGTTAGAGCACCACGTTGACATCGTGGGGGTCACTGGTTCGAGTCCAGTTGTGTCCA
>Oscillatoria_sp._PCC_10802_2509509168 tRNA_Lys_CTT 
GGGTCACTAGCTCAACGGCAGAGCTTCGGACTCTTAATCCGCAGGTTCAGGGTTCGAATCCCTGGTGACCCA
>Oscillatoria_sp._PCC_10802_2509509401 tRNA_Met_CAT 
GGCTCAGTAGCTCAGGGGTAGAGCTAGGGACTCATAAGCCCTCGGTCGCTGGTTCAAATCCAGCCTGAGCCA
>Oscillatoria_sp._PCC_10802_2509509663 tRNA_Asp_GTC 
GGGGCTGTAGCTCAGTTGGTCAGAGTGCCGGCTTGTCAAGCCGAAAGTCGCGGGTTCGATCCCCGCCAGCCTCG
>Oscillatoria_sp._PCC_10802_2509509664 tRNA_Glu_CTC 
AGTCCCGTAGGCGAATTGGTTTAAGCCGTCTCCCCCTCAAGGAGAAGATTGCGAGTTCAAACCTCGTCGGGACTACCA
>Oscillatoria_sp._PCC_10802_2509509665 tRNA_Met_CAT 
CGCACCGTAGTTTAAGAGTAAAACCCCAGGTTCATACCCTGGTTTATGCGGGTGCAAGTCCCGCCGGTGCCACCA
>Oscillatoria_sp._PCC_10802_2509509666 tRNA_Trp_CCA 
GTGGGAGTGGTGTAACAGGTAACACGTCGGTTTCCAAAATCGAAGAATTCGGGTTCAAATACCGCCTCCCGCGCCA
>Oscillatoria_sp._PCC_10802_2509509667 tRNA_Glu_TTC
AGTGCTGTAGGCAAATGGTTTAAGCCGCCTGGCTTTCAATCAGGTGATTGCGGGTTCAACTCCCGTCAGCACTATCA
>Oscillatoria_sp._PCC_10802_2509509668 tRNA_Tyr_GTA 
GGGTTGGTGGCCGAGTCTGGTTGAAGGCGACAGTCTGTAAAACTGTTTTTTATGAACGCGCTGGTTCAAATCCAGCCCGACCCA
>Oscillatoria_sp._PCC_10802_2509509669 tRNA_Ser_GCT 
GGAGAGGTGGCCGAGTGGCTTATGGCACTTTCCTGCTAAGAAAGAGCGGTTTAATCGCCGTCGAGGGTTCAAATCCCTCCCTCTCCG
>Oscillatoria_sp._PCC_10802_2509509670 tRNA_Leu_TAA
ACTCCTGTAGCCCAATTGGAAGAGGCCGCTACCTTAAAAGTAGTTGTTATTTAAGTGTGGGTTCAAGCCCCACCAGGAGTATCA
>Oscillatoria_sp._PCC_10802_2509509671 tRNA_Pro_TGG
CGGGGTGTGGCGCAGCTTGGTAGCGCAGCAGCTTTGGGAGCTGATGGTCGCAGGTTCAAATCCTGCCACCCCGA
>Oscillatoria_sp._PCC_10802_2509509672 tRNA_Phe_GAA
CCCCCGGTAGCTCAGCTGGTAGTAGCGCCTGACTGAAAATCAGGAGGTCGCCGGATCGAAACCGGCCTGGGGGA
>Oscillatoria_sp._PCC_10802_2509509673 tRNA_Pseudo_CTG 
TGCCGGGTGGACGAAAGGCAAGTCGCTGTAGATCTGACCTATAGAGACGTAGGTTCAACCCCTACCCCGGCATCCA
>Oscillatoria_sp._PCC_10802_2509509677 tRNA_Pro_TGG 
CCGGCTGTGGCGCAGCTTGGTAGCGCAGCAGCTTTGGGAGCTGATGGTCGCAGGTTCAAATCCTGCCACCCCGA
>Oscillatoria_sp._PCC_10802_2509509678 tRNA_Leu_CAG
GCCCTTGTGACGGAACGGAAAACGTGCTGCATTCAGCGTGCAGATTTTGCTGGTTCGACTCCAGCCAGGGGTA
>Oscillatoria_sp._PCC_10802_2509509679 tRNA_Leu_AAG 
GCCCCTGTAGCCCAATTGGCAAGAGGCGCTTCGCTAAGGACGAAGAGGATACTGGTTCGAGTCCAGTCAGGGGTA
>Oscillatoria_sp._PCC_10802_2509509680 tRNA_Thr_TGT 
GCAGGTGTGGTGTCAATTGGCAACACGGCAGCCTTGTAAGCTGCTTATGCGAGTTCAAATCTCGCCGCCTGCTCCA
>Oscillatoria_sp._PCC_10802_2509509681 tRNA_Arg_TCT
GGGAATGTAGCTCAATGGATAGAGCACGAAGCTTCTACCTTCGCACTTTGTGGGTTCAAGTCCTACCATTCCCGCCT
>Oscillatoria_sp._PCC_10802_2509509682 tRNA_Ala_GGC
GGGTCTGTAGCTTAACTGGGAAAGCGTCTAGCTGGCTGCTAGAAAGAGGTCGGTTCAAAGCCGACCAGTATCCACCA
>Oscillatoria_sp._PCC_10802_2509509683 tRNA_Ala_TGC 
GGGTCTGTAGTTCTAATGGGAGAACGCCTGTTTTGCACAAGGCTGCGAGTTCGACCCTCGCCAGATCCA
>Oscillatoria_sp._PCC_10802_2509509684 tRNA_Pseudo_GTG
GTGTCTGAAGTCAAAGCGGTCGAGACGCTGGTTTGTGGAACCAGTCAAAGCGGGTTCAAGTCCCGTCAGACACC
>Oscillatoria_sp._PCC_10802_2509509685 tRNA_Asn_GTT 
TCCAAGGTAGCTCAATGGCAGAGCAAACGGCTGTTAACCGTGCGGTTGTGGGTTCAACTCCCACCCTTGGAG
>Oscillatoria_sp._PCC_10802_2509509686 tRNA_Lys_TTT 
GGGGGGTTGGCAGAGCGGTTATGCAATCGGCTTTTAACCGATACTAGATAGGTTCGATTCCTATACCTCCCA
>Oscillatoria_sp._PCC_10802_2509509690 tRNA_Pseudo 
GCGTACATACTGATTGGTAAGAGCATTCGCTTGAAATCGAAGTGTCAAAGGTTCAAATCCTTTCCGCCCCA
>Oscillatoria_sp._PCC_10802_2509509691 tRNA_Pseudo_TCC
TACATACTAGCTCATTGGCAGAGCGTTACCCTTCCAAGGTAAAAGTAACGGGTTCAAATCCACAAGTGTTG
>Oscillatoria_sp._PCC_10802_2509510037 tRNA_Arg_ACG 
GGGCTTGTAGCTCAGTGGACTAGAGCACGTGGCTACGGACCACGGTGTCGGGGGTTCGAATCCCTCCTAGCCCG
>Oscillatoria_sp._PCC_10802_2509510043 tRNA_Ser_GCT 
GGAGAGGTGGCTGAGCGGTCGAAAGCGGCAGATTGCTAATCTGTTGTGCGGCAGGTAACTCCGCACCGAGGGTTCGAATCCCTCCTTCTCCG
>Oscillatoria_sp._PCC_10802_2509510104 tRNA_Pro_GGG 
CGGGGCGTAGCGCAGCTTGGTAGCGCACTACTTTGGGGTAGTAGGGGTCGTGGGTTCAAATCCCGCCGCTCCGA
>Oscillatoria_sp._PCC_10802_2509510158 tRNA_Thr_CGT 
GCCGATGTAGCTCAGAGGTCGAGCTCTTGATTCGTAATCAGGTGGTCGTGGGTTCGAGTCCCACCATCGGCT
>Oscillatoria_sp._PCC_10802_2509510407 tRNA_Glu_TTC 
GCCCCCATCGTCTAGAGGCCTAGGACACCTCCCTTTCACGGAGGCGACGGGGATTCGAATTCCCCTGGGGGTA
>Oscillatoria_sp._PCC_10802_2509510490 tRNA_Met_CAT 
CGGCAGTGGGCCGGTCGGTTTAGGCACCCGACTCATAATCGGTGGGTAAAAAACCCTAGGCAGGTTCAACTCCTGCACTGCCGA
>Oscillatoria_sp._PCC_10802_2509510563 tRNA_Pro_TGG 
CGGGATGTAGCGCAGCTTGGTAGCGCACCGCATTTGGGATGCGGGAGCCGCAGGTTCAAATCCTGTCATCCCGA
>Oscillatoria_sp._PCC_10802_2509510765 tRNA_Ala_CGC
GGGGAATTAGCTCAGTTGGTAGAGCGCTGCGATCGCACCGCAGAGGTAAGGAGTTCGACCCTCCTATTCTCCA
>Oscillatoria_sp._PCC_10802_2509510927 tRNA_Cys_GCA 
GGCGGCATAGCCAAGTGGTAAGGCAGGGGTCTGCAAAACCCCGATTCCCCAGTTCAAATCTGGGTGCCGCCT
>Oscillatoria_sp._PCC_10802_2509511114 tRNA_Met_CAT
CGCGGGATAGAGCAGTCTGGTAGCTCGTCGGGCTCATAACCCGAAGGTCAGTGGTTCAAATCCACTTCCCGCCACCT
>Oscillatoria_sp._PCC_10802_2509511299 tRNA_Leu_TAG 
GCGGATGTGGCGGAATTGGCAGACGCGCCAGATTTAGGTTCTGGTTCCCACAAGGAGTGAAGGTTCAAGTCCTTTCATCCGCA
>Oscillatoria_sp._PCC_10802_2509511329 tRNA_Gly_TCC
GCGGGCGTAGTTTAGTGGTAAAACTATAGCCTTCCAAGCTATTAATGCGGGTTCGATTCCCGCCGCCCGCT
>Oscillatoria_sp._PCC_10802_2509511478 tRNA_Phe_GAA 
GCCGGGATAGCTCAGTTGGTAGAGCGATGGACTGAAAATTCATGTGCCACCAGTTCAAATCTGGTTCCTGGCA
>Oscillatoria_sp._PCC_10802_2509511559 tRNA_Ile_GAT 
GGGCTATTAGCTCAGGTGGTTAGAGCGCACCCCTGATAAGGGTGAGGTCCCTGGTTCGAGTCCAGGATGGCCCACCT
>Oscillatoria_sp._PCC_10802_2509511560 tRNA_Ala_TGC 
GGGGGTATAGCTCAGTTGGTAGAGCGCTGCCTTTGCACGGCAGAAGCCAGCGGTTCGAGTCCGCTTACCTCCACCA
>Oscillatoria_sp._PCC_10802_2509511577 tRNA_His_GTG
GCGAGCGTAGCCAAGTGGTTAAGGCAGAGGATTGTGGTTCCTCCACCCGTGGGTTCGAGTCCCATCGTTCGCC
>Oscillatoria_sp._PCC_10802_2509511900 tRNA_Lys_TTT
GGGTCGCTAACTCAAAGGTAGAGTACTCGGCTTTTAACCGATTAGTTCCGGGTTCGAATCCCGGGCGACCCA
>Oscillatoria_sp._PCC_10802_2509512315 tRNA_Leu_CAG 
GCGGAACTGGCGGAATTGGCAGACGCGCTAGATTCAGGTTCTAGTGTTCGCAAGGACTTCCGGGTTCAAGTCCCGGGTTCCGCA
>Oscillatoria_sp._PCC_10802_2509512318 tRNA_Leu_CAA 
GGGCGGGTGGCGAAACTGGTAGACGCATCAGACTCAAAATCTGACGCCGAGAGGCATAAGAGTTCGATTCTCTTCCCGCCCA
>Oscillatoria_sp._PCC_10802_2509512492 tRNA_Arg_CCG 
GGGCATGTAGCTCAGTGGATAGAGCATCAGATTCCGGTTCTGAGGGTCGGGGGTTCAAATCCCTCCATGCTCG
>Oscillatoria_sp._PCC_10802_2509512527 tRNA_Asp_GTC 
GGGACTGTAGTTCAATTGGTTAGAGCACCGCCCTGTCACGGCGGAAGTTGCGGGTTCGAGCCCCGTCAGTCCCG
>Oscillatoria_sp._PCC_10802_2509512677 tRNA_Leu_GAG 
GCGGATGTGGCGGAATTGGTATACGCGCACGTTTGAGGGGCGTGTGGGCAACCTTGCGAGTTCGAGTCTCGCCATCCGCA
>Oscillatoria_sp._PCC_10802_2509512995 tRNA_Gly_GCC
GCGGGTCTAGCTCAGTGGTAGAGCGTCACCTTGCCAAGGTGAATGTCGCGCGTTCGAATCGCGTGACCCGCT
>Oscillatoria_sp._PCC_10802_2509513029 tRNA_Ala_GGC 
GGGGCTATAGCTCAGTTGGTAGAGCGCTTCAATGGCATTGAAGAAGTCAGCGGTTCGAATCCGCTTAGCTCCA
>Oscillatoria_sp._PCC_10802_2509513382 tRNA_Ile_GAT 
GGGCTATTAGCTCAGGTGGTTAGAGCGCACCCCTGATAAGGGTGAGGTCCCTGGTTCGAGTCCAGGATGGCCCA
>Oscillatoria_sp._PCC_10802_2509513425 tRNA_Ser_CGA 
GGAGAGGTGGCAGAGCGGTTGAATGCGGCAGACTCGAAATCTGCTTTGGGGGTTACTCCAACGTGGGTTCAAATCCCACCCTCTCCG
>Oscillatoria_sp._PCC_10802_2509513442 tRNA_Ile_GAT
GGGCTATTAGCTCAGGTGGTTAGAGCGCACCCCTGATAAGGGTGAGGTCCCTGGTTCGAGTCCAGGATGGCCCA
>Oscillatoriales_sp._JSC-12_2510093709 tRNA_Val_GAC 
GGACGCATAGCTCAGTTGGTTAGAGCACCACGTTGACATCGTGGGGGTCACTGGTTCGAGTCCAGTTGTGTCCA
>Oscillatoriales_sp._JSC-12_2510093732 tRNA_Lys_CTT 
GGGTGACTGGCGCAACGGTAGCGCATCGGACTCTTAATCCGCTGGTTCTGGGTTCGAATCCCAGGTCACCCA
>Oscillatoriales_sp._JSC-12_2510093930 tRNA_Cys_GCA 
GGCGGCATAGCCAAGTGGTAAGGCAAGGGTCTGCAAAACCCTCATCCCCCAGTTCGAATCTGGGTGCCGCCT
>Oscillatoriales_sp._JSC-12_2510093970 tRNA_Gln_TTG 
TGGGGCGTCGCCAAGCGGTAAGGCAGCGGGTTTTGGTCCCGCCATTCCTAGGTTCGAATCCTAGCGCCCCAG
>Oscillatoriales_sp._JSC-12_2510094064 tRNA_Ile_GAT 
GGGCTATTAGCTCAGGTGGTTAGAGCGCACCCCTGATAAGGGTGAGGTCCCTGGTTCGAGTCCAGGATGGCCCA
>Oscillatoriales_sp._JSC-12_2510094065 tRNA_Ala_TGC
GGGGGTTTAGCTCAGTTGGTAGAGCGCCTGCTTTGCAAGCAGGATGTCAGCAGTTCGAGTCTGCTAACCTCCA
>Oscillatoriales_sp._JSC-12_2510094145 tRNA_His_GTG 
GCGAGCGTAGCCAAGTGGTTAAGGCAGCGGATTGTGGTTCCGCCATTCGTGGGTTCGAGTCCCATCGTTCGCC
>Oscillatoriales_sp._JSC-12_2510094203 tRNA_Tyr_GTA 
GGGTCGGTGCCCGAGTGGTTAATGGGGGCGGACTGTAAATCCGCTGGCTATGCCTACGCTGGTTCAAATCCAGCCCGGCCCA
>Oscillatoriales_sp._JSC-12_2510094204 tRNA_Thr_GGT
GCCCGTGTGGCTCAGTGGTAGAGCACACCCTTGGTAAGGGTGAGGTCACGAGTTCGATCCTCGTCACGGGCT
>Oscillatoriales_sp._JSC-12_2510094313 tRNA_Arg_TCT
CCAGAGTTGGCTGAGCGGATTAAGCAGCATCCTTCTAAGATGCCCCACGCAGGTTCGAATCCTGCACTCTGGG
>Oscillatoriales_sp._JSC-12_2510094453 tRNA_Arg_CCG
GGGCATGTAGCTCAGAGGATAGAGCACCAGATTCCGGTTCTGGGTGTCGCAGGTTCGACTCCTGCCATGCTCG
>Oscillatoriales_sp._JSC-12_2510094542 tRNA_Leu_CAA 
GGGCGGATGGCGGAATTGGTAGACGCACCGCACTCAAAATGCGGCGGGGAAACCCTTGCGAGTTCGAGTCTCGCTCTGCCCA
>Oscillatoriales_sp._JSC-12_2510094545 tRNA_Leu_CAG 
GCGGAACTGGCGGAATTGGCAGACGCGCTAGATTCAGGTTCTAGTGGTAGCAATACCTTCCGGGTTCAAGTCCCGGGTTCCGCA
>Oscillatoriales_sp._JSC-12_2510094595 tRNA_Gly_CCC
GCGGGTATAGTTTAGTGGTAAAACGAAAGCTTCCCAAGCTTTAGTTGCGGGTTCGATTCCCGCTACCCGCT
>Oscillatoriales_sp._JSC-12_2510094672 tRNA_Leu_GAG
GCGGATGTGGCGGAATTGGTATACGCGCACGTTTGAGGGGCGTGTGGCTTTGCCTTGCGAGTTCGAGTCTCGCCATCCGCA
>Oscillatoriales_sp._JSC-12_2510094973 tRNA_Val_CAC
GGGCGATTAGCACAGGGGTAGCGCACTTCCTTCACACGGAAGGGGTCACTGGTTCAAATCCAGTATCGCCCA
>Oscillatoriales_sp._JSC-12_2510095023 tRNA_Pro_GGG
CGGGGCGTAGCGCAGCTTGGTAGCGCACTACTTTGGGGTAGTAGGGGTCGTGGGTTCAAATCCCGCCGCTCCGA
>Oscillatoriales_sp._JSC-12_2510095082 tRNA_Met_CAT 
CGCGGGGTAGAGCAGTCTGGTAGCTCGTCGGGCTCATAACCCGAAGGTCCATGGTTCAAATCCATGCCCCGCCACCA
>Oscillatoriales_sp._JSC-12_2510095106 tRNA_Phe_GAA
GCCGGGATAGCTCAGTTGGTAGAGCAGAGGACTGAAAATCCTCGTGTCACCGGTTCAAGTCCGGTTCCTGGCA
>Oscillatoriales_sp._JSC-12_2510095333 tRNA_Ser_GGA 
GGAGAGATGGCCGAGTGGTTGAAGGCGCAGCACTGGAAATGCTGTTTACGGGTAACTGTAACGAGGGTTCGAATCCCTCTCTCTCCG
>Oscillatoriales_sp._JSC-12_2510095424 tRNA_Ser_CGA
GGAGAGGTGGCAGAGCGGTTGAATGCGCTTGACTCGAAATCAAGTTTGGGGCAACCCAACGGGGGTTCGAATCCCCCCCTCTCCG
>Oscillatoriales_sp._JSC-12_2510095533 tRNA_Asp_GTC
GGGACTGTAGTTCAATTGGTTAGAGCACCGCCCTGTCACGGCGGAAGTTGCGGGTTCGAGCCCCGTCAGTCCCG
>Oscillatoriales_sp._JSC-12_2510095648 tRNA_Gly_GCC
GCGGGTATAGCTCAGTGGTAGAGCGTCACCTTGCCAAGGTGAATGTCGCGCGTTCGAATCGCGTTACCCGCT
>Oscillatoriales_sp._JSC-12_2510095693 tRNA_Ser_TGA 
GGAGAGGTGGCAGAGTGGTCGAATGCACTCGACTTGAAATCGAGAGATTGGAGACAATCCGAGGGTTCGAATCCCTCCCTCTCCG
>Oscillatoriales_sp._JSC-12_2510095785 tRNA_Trp_CCA
GCGCTCTTAGTTCAGTTGGTAGAACGCAGGTCTCCAAAACCTGATGTCGGGGGTTCGAGTCCTCCAGGGCGCG
>Oscillatoriales_sp._JSC-12_2510096058 tRNA_Asn_GTT 
TCCTCAGTAGCTCAGCGGTAGAGCGATCGACTGTTAATCGATTGGTCGCTGGTTCGAATCCAGCCTGGGGAG
>Oscillatoriales_sp._JSC-12_2510096190 tRNA_Arg_TCT 
GGGCTCATAGCTCAGAGGATAGAGCAATCGCCTTCTAAGCGATCGGTCACAGGTTCGAATCCTGTTGAGCCCG
>Oscillatoriales_sp._JSC-12_2510096229 tRNA_Met_CAT
GGCTCAGTAGCTCAGTGGTTAGAGCAGGGGACTCATAAGCCCAAGGTCGCAGGTTCAAATCCCGCCTGAGCCA
>Oscillatoriales_sp._JSC-12_2510096230 tRNA_Lys_TTT 
GGGTCGCTAGCTCAGTGGTAGAGCACTCGGCTTTTAACCGATTGGTCTTGGGTTCGAATCCCAAGCGACCCA
>Oscillatoriales_sp._JSC-12_2510096355 tRNA_Arg_CCT 
GGGGCTGTAGCTCAGCAGGATAGAGCGGTCGCCTCCTAAGCGACAGGTCGCGCGTTCGAATCGCGCCAGTCCCG
>Oscillatoriales_sp._JSC-12_2510096706 tRNA_Thr_TGT 
GCTGGTGTAGCTCAGTTGGTAGAGCAGCTGATTTGTAATCAGCCGGTCGCAAGTTCGAGTCTTGTCACCAGCT
>Oscillatoriales_sp._JSC-12_2510096876 tRNA_Pro_TGG 
CGGGATGTAGCGCAGCTTGGTAGCGCGCCTGCTTTGGGAGCAGGATGCCGCAGGTTCAAATCCTGTCATCCCGA
>Oscillatoriales_sp._JSC-12_2510096894 tRNA_Leu_TAG
GCGGATGTGGCGGAATTGGCAGACGCGCTAGATTTAGGTTCTAGTGCCGCAAGGCGTGAAGGTTCAAGTCCTTTCATCCGCA
>Oscillatoriales_sp._JSC-12_2510096904 tRNA_Ile_GAT
GGGCTATTAGCTCAGGTGGTTAGAGCGCACCCCTGATAAGGGTGAGGTCCCTGGTTCGAGTCCAGGATGGCCCA
>Oscillatoriales_sp._JSC-12_2510096905 tRNA_Ala_TGC
GGGGGTTTAGCTCAGTTGGTAGAGCGCCTGCTTTGCAAGCAGGATGTCAGCAGTTCGAGTCTGCTAACCTCCA
>Oscillatoriales_sp._JSC-12_2510096918 tRNA_Glu_TTC
GCCCCCATCGTCTAGAGGCCTAGGACACCTCCCTTTCACGGAGGCGACGGGGATTCGAATTCCCCTGGGGGTA
>Oscillatoriales_sp._JSC-12_2510097331 tRNA_Ser_GCT
GGAGAGATGGCTGAGTGGTCGAAAGCGGCAGATTGCTAATCTGTTGTACGGATCGAAAGGCCGTACCGAGGGTTCGAATCCCTCTCTCTCCG
>Oscillatoriales_sp._JSC-12_2510097343 tRNA_Ala_GGC
GGGGCTATAGCACAGTTGGTAGCGCGTCTCAATGGCATTGAGAAGGTCACCGGTTCGAATCCGGTTAGCTCCA
>Oscillatoriales_sp._JSC-12_2510097380 tRNA_Arg_ACG
GGGCGTGTAGCTCAGTGGACTAGAGCACGTGGCTACGGACCACGGTGTCGGGGGTTCGAATCCCTCCTCGCCCG
>Oscillatoriales_sp._JSC-12_2510097658 tRNA_Met_CAT 
CCAGGGTTGGCCGAGCGGTTTAGGCAGCGAACTCATAATTCGCCTCAGGCAGGTTCGACCCCTGCACCCTGGA
>Oscillatoriales_sp._JSC-12_2510097776 tRNA_Gly_TCC
GCGGGCATAGTTTAGTGGTAAAACCATAGCCTTCCAAGCTATTGATGCGAGTTCGATTCTCGCTGCCCGCTTCA
>Oscillatoriales_sp._JSC-12_2510097793 tRNA_Val_TAC 
GGGCGGTTAGCTCAGTTGGTAGAGCGCCTGCCTTACAAGCAGGATGTCACTGGTTCGAGTCCAGTACTGCCCA
>Oscillatoriales_sp._JSC-12_2510097889 tRNA_Pro_CGG 
CGGGATGTAGCGCAGCTTGGTAGCGCACTTCGTTCGGGACGAAGGGGCCGCTGGTTCGAATCCAGTCATCCCGA
>Oscillatoriales_sp._JSC-12_2510097995 tRNA_Thr_CGT
GCCGATGTGGCTCAGTGGTAGAGCACTCGATTCGTAATCGAGCGGTCGCGGGTTCAAATCCCGCCATCGGCT
>Pleurocapsa_sp._PCC_7319_2509706100 tRNA_Thr_GGT 
GCTCTCGTGGCTTAGGGGTAAAGCACTCCCTTGGTAAGGGAGAGATCACGGGTTCAAATCCCGTCGAGAGCT
>Pleurocapsa_sp._PCC_7319_2509706290 tRNA_Met_CAT 
CGCGGGATAGAGCAGTCTGGTAGCTCGTCGGGCTCATAACCCGAAGGTCGGTGGTTCAAATCCGCCTCCCGCCA
>Pleurocapsa_sp._PCC_7319_2509706378 tRNA_Leu_TAG 
GCGGATGTGGCGGAATTGGTAGACGCGCTAGATTTAGGTTCTAGTGTTTTCGGACGTGAAGGTTCAAGTCCTTTCATCCGCA
>Pleurocapsa_sp._PCC_7319_2509706386 tRNA_Arg_TCT 
GGGTCATTAGCTCAATTGGATAGAGCAACGCCCTTCTAAGGCGTAGGTTTCAGGTTCGAGTCCTGAATGGCCTG 
>Pleurocapsa_sp._PCC_7319_2509706470 tRNA_Ser_GGA 
GGAGAGGTGGCCGAGTGGTCGAAGGCGCAGCACTGGAAATGCTGTAACGGGGTAACTCGTTCGAGGGTTCGAATCCCTCCCTCTCCGTCA
>Pleurocapsa_sp._PCC_7319_2509706553 tRNA_Lys_TTT 
GGGTCGCTAGCTCAACGGTAGAGTACTCGGCTTTTAACCGATTGGTTCTGGGTTCGAATCCCAGGCGACCCA
>Pleurocapsa_sp._PCC_7319_2509706836 tRNA_Lys_CTT 
GGGAACGTAGCTCAATTAGGCAGAGCAAGCGACTCTTAATCGCTTGGTTGTGGGTTCGATTCCCACCGTTCCCA
>Pleurocapsa_sp._PCC_7319_2509706916 tRNA_Phe_GAA 
GCCAGGATAGCTCAGGTGGTAGAGCAGAGGACTGAAAATCCTCGTGTCGGCAGTTCAAGTCTGCCTCCCGGCA
>Pleurocapsa_sp._PCC_7319_2509707047 tRNA_Val_TAC 
GGGCGATTAGCTCAGCGGTAGAGCGCCTGCCTTACAAGCAGGATGCCACTGGTTCAAATCCAGTATCGCCCA
>Pleurocapsa_sp._PCC_7319_2509707421 tRNA_Pro_CGG 
CGGGATGTAGCGCAGCTTGGTAGCGCACTGCTTTCGGGAAGCAGGGGTCGCAGGTTCAAATCCTGTCATCCCGA
>Pleurocapsa_sp._PCC_7319_2509707480 tRNA_Met_CAT 
GGCTCGGTGGCTCAGTTGGTTAGAGCGGGGGACTCATAAGCCCTAGGTCGTCGGTTCAAGTCCGACCCGAGCCA
>Pleurocapsa_sp._PCC_7319_2509708312 tRNA_Leu_GAG 
GCGGATGTGGTGGAATTGGTAGACACGCACGCTTGAGGGGCGTGTGGCTCACGCCTTGCGAGTTCGATTCTCGCCATCCGCA
>Pleurocapsa_sp._PCC_7319_2509708339 tRNA_Ser_CGA 
GGAGAGATGGCAGAGTGGTTGAATGCGGTAGTCTCGAAAACTATTTCAGGGTCATACCTGACGGGGGTTCGAATCCCCCTCTCTCCG
>Pleurocapsa_sp._PCC_7319_2509708572 tRNA_Tyr_GTA 
GGGTCGATGCCCGAGTGGTTAATGGGGGCGGACTGTAAATCCGCTGGCTATGCCTACGCTGGTTCAAATCCAGCTCGGCCCACTA
>Pleurocapsa_sp._PCC_7319_2509708882 tRNA_Pro_GGG 
CGGGGCGTAGCGCAGCTTGGTAGCGTACCACTTTGGGGTAGTGGGGGTCGTGGGTTCAAATCCCGCCGCTCCGA
>Pleurocapsa_sp._PCC_7319_2509708901 tRNA_Arg_ACG 
GGGCGAGTAGCTCAGTGGATTAGAGCATTTGGCTACGAACCAAAAGGTCAGGGGTTCAAATCCCTTCTCGCTCA
>Pleurocapsa_sp._PCC_7319_2509708986 tRNA_Val_GAC
TGGGCTATAACTCAGTTGGTTAGAGTGTCACATTGACATTGTGGAAGTCGGCGGTTCGAGTCCGCCTAGCCCAA
>Pleurocapsa_sp._PCC_7319_2509709102 tRNA_Asp_GTC 
GGGACTGTAGTTCAGCTGGTTAGAATGCCTGCCTGTCACGCAGGAGGTCGCGGGTTCGAGTCCCGTCAGTCCCG
>Pleurocapsa_sp._PCC_7319_2509709190 tRNA_Ala_GGC
GGGGCATTAACTCAGATGGTAGAGTGCTTGCATGGCATGCAAGATGTCAGCGGTTCAAGTCCGCTATGCTCCA
>Pleurocapsa_sp._PCC_7319_2509709503 tRNA_Glu_TTC 
GCCCCCATCGTCTAGTGGCCTAGGACACCTCCCTTTCACGGAGGCGACAGGGATTCAAATTCCCTTGGGGGTA
>Pleurocapsa_sp._PCC_7319_2509709615 tRNA_Met_CAT
CCAGGGTTGGCCGAGCGGTTTAGGCAACAAACTCATAATTTGTGCTAGGCAGGTTCAACTCCTGCACCCTGGA
>Pleurocapsa_sp._PCC_7319_2509709787 tRNA_Cys_GCA
GGCGACATAGCCAAGTGGTAAGGCCGTGGATTGCAAATCCATTATCCCCCAGTTCGAATCTGGGTGTCGCCT
>Pleurocapsa_sp._PCC_7319_2509709943 tRNA_Leu_CAG 
GCGGAACTGGCGGAATTGGTAGACGCGCTAGATTCAGATTCTAGTGTTTGCTTAAAACATTCGGGTTCAAGTCCCGAGTTCCGCA
>Pleurocapsa_sp._PCC_7319_2509709962 tRNA_Thr_TGT 
GCTGGCGTAGCTCAGTTGGTAGAGCAGCTGATTTGTAATCAGCCGGTCGCAGGTTCGAGTCCTGTTGCCAGCT
>Pleurocapsa_sp._PCC_7319_2509709971 tRNA_Ile_GAT
GGGCTATTAGCTCAGGTGGTTAGAGCGCACCCCTGATAAGGGTGAGGTCCCTGGTTCAAGTCCAGGATGGCCCACCA
>Pleurocapsa_sp._PCC_7319_2509709972 tRNA_Ala_TGC
GGGGGTATAGCTCAGTTGGTAGAGCGCCTGCTTTGCAAGCAGGATGTCAGCGGTTCAAGTCCGCTTACCTCCACCA
>Pleurocapsa_sp._PCC_7319_2509709995 tRNA_Ser_TGA 
GGAGAGGTGGCAGAGTGGTCGAACGCGCTCGACTTGAAATCGAGTGAAGCGAGAGCTTCCGTGGGTTCGAATCCCACCCTCTCCG
>Pleurocapsa_sp._PCC_7319_2509710034 tRNA_Gly_TCC 
GCGGGCGTTGTGTAATGGTAAGACCTTAGCCTTCCAAGCTAATGACGCGGGTTCGATTCCCGCCGCCCGCT
>Pleurocapsa_sp._PCC_7319_2509710142 tRNA_Ala_TGC
GGGGGTATAGCTCAGTTGGTAGAGCGCCTGCTTTGCAAGCAGGATGTCAGCGGTTCAAGTCCGCTTACCTCCACCA
>Pleurocapsa_sp._PCC_7319_2509710143 tRNA_Ile_GAT 
GGGCTATTAGCTCAGGTGGTTAGAGCGCACCCCTGATAAGGGTGAGGTCCCTGGTTCAAGTCCAGGATGGCCCACCA
>Pleurocapsa_sp._PCC_7319_2509710416 tRNA_Trp_CCA 
GCGTCTTTAGTTCAGTTGGTAGAACGTCGGTCTCCAAAACCGGATGTCGGGGGTTCAAGTCCTCCAAGGCGCG
>Pleurocapsa_sp._PCC_7319_2509710609 tRNA_Ala_TGC 
GGGGGTATAGCTCAGTTGGTAGAGCGCCTGCTTTGCAAGCAGGATGTCAGCGGTTCAAGTCCGCTTACCTCCACCA
>Pleurocapsa_sp._PCC_7319_2509710610 tRNA_Ile_GAT 
GGGCTATTAGCTCAGGTGGTTAGAGCGCACCCCTGATAAGGGTGAGGTCCCTGGTTCAAGTCCAGGATGGCCCACCA
>Pleurocapsa_sp._PCC_7319_2509710689 tRNA_Pro_TGG 
CGGGATGTAGCGCAGCTTGGTAGCGCGCCTGCTTTGGGAGCAGGATGTCGCAGGTTCAAATCCTGTCATCCCGA
>Pleurocapsa_sp._PCC_7319_2509710802 tRNA_His_GTG
GCGGGCGTAGCCAAGTGGTTAAGGCAGTGGTTTGTGGTACCACCATTCGTGGGTTCAAGTCCCATCGTCCGCCCTA
>Pleurocapsa_sp._PCC_7319_2509710898 tRNA_Asn_GTT 
TCCTCAGTAGCTCAGTGGCAGAGCGGTCGACTGTTAATCGATTGGTCGTAGGTTCAAATCCTACCTGGGGAG
>Pleurocapsa_sp._PCC_7319_2509711003 tRNA_Arg_CCG
GGGCGCGTGGCTCAGGGGATAGAGCAACAGATTCCGGTTCTGTAGGTCGCAGGTTCAAATCCTGCCGCGCTCG
>Pleurocapsa_sp._PCC_7319_2509711084 tRNA_Leu_TAA 
GGGGGTATGGCGGAATTGGTAGACGCTGCGGATTTAAAATCCGTTGACCGTAAAAGGTCGTGGGAGTTCAAGTCTCCCTACCCCCA
>Pleurocapsa_sp._PCC_7319_2509711600 tRNA_Gly_GCC
GCGGGTGTAGCTCAGTGGTAGAGCGTCACCTTGCCAAGGTGAATGTCGCGCGTTCGAATCGCGTCACCCGCT
>Pleurocapsa_sp._PCC_7319_2509711722 tRNA_Leu_CAA 
GGGCGAGTGGCGGAATTGGTAGACGCACCACACTCAAAATGTGGCGAGAAATCGTGAGAGTTCGAGTCTCTCTTCGCCCA
>Pleurocapsa_sp._PCC_7319_2509711846 tRNA_Gln_TTG 
TGGGGTGTCGCCAAGCGGTAAGGCAGCGGTTTTTGGTATCGCCATTCCTAGGTTCGAATCCTAGCACCCCAG
>Pleurocapsa_sp._PCC_7319_2509711898 tRNA_Ser_GCT 
GGAGAGGTGGCTGAGCGGTTGAAAGCGGCTCCCTGCTAAGGAGTTATGGGGTGTAAACTTCATCGGGGGTTCGAATCCCCCCCTCTCCG
>Pleurocapsa_sp._PCC_7327_2509571892 tRNA_Ala_TGC 
GGGGGTATAGCTCAGTTGGTAGAGCGCCTGCTTTGCAAGCAGGATGTCAGCGGTTCGAGTCCGCTTACCTCCA
>Pleurocapsa_sp._PCC_7327_2509572049 tRNA_Asp_GTC 
GGGACTGTAGTTCAATTGGTTAGAGCACCGCCCTGTCACGGCGGAAGTTGCGGGTTCGAGCCCCGTCAGTCCCG
>Pleurocapsa_sp._PCC_7327_2509572374 tRNA_Met_CAT 
CCAGGGTTGGCCGAGCGGTTGAGGCAGCGAACTCATAATTCGCGCTAGGCAGGTTCAACTCCTGCACCCTGGA
>Pleurocapsa_sp._PCC_7327_2509572377 tRNA_Arg_CCG 
GGGCACGTAGCTCAGTGGATAGAGCATCAGATTCCGGTTCTGAGGGTCGGGGGTTCAAATCCCTCCGTGCTCG
>Pleurocapsa_sp._PCC_7327_2509572474 tRNA_Cys_GCA 
GGCGACATAGCCAAGTGGTAAGGCAGAGGTCTGCAAAACCTTTATTCCCCGGTTCGAATCCGGGTGTCGCCT
>Pleurocapsa_sp._PCC_7327_2509572483 tRNA_Glu_TTC
GCCCCCATCGTCTAGTGGCCTAGGACACCTCCCTTTCACGGAGGCGACAGGGATTCGAATTCCCTTGGGGGTA
>Pleurocapsa_sp._PCC_7327_2509572765 tRNA_Gly_GCC 
GCGGGTATAGCTCAGTGGTAGAGCGTCACCTTGCCAAGGTGAACGTCGCGCGTTCGAATCGCGTTACCCGCT
>Pleurocapsa_sp._PCC_7327_2509572979 tRNA_Trp_CCA 
GCGTCCTTAGTTCAGTTGGTAGAACGCAGGTCTCCAAAACCTGATGTCGGGGGTTCGAGTCCTCCAGGGCGCG
>Pleurocapsa_sp._PCC_7327_2509573032 tRNA_Ile_GAT 
GGGCTATTAGCTCAGGTGGTTAGAGCGCACCCCTGATAAGGGTGAGGTCCCTGGTTCAAGTCCAGGATGGCCCACCT
>Pleurocapsa_sp._PCC_7327_2509573104 tRNA_Lys_CTT
GGGTGACTAGCTCAATGGTAGAGCATCGGACTCTTAATCCGCTGGTTCAGGGTTCGAGTCCCTGGTCACCCA
>Pleurocapsa_sp._PCC_7327_2509574031 tRNA_Gln_TTG 
TGGGGTGTAGCCAAGCGGTAAGGCAGCGGGTTTTGGTCCCGCCATTCCTAGGTTCGAATCCTAGCACCCCAG
>Pleurocapsa_sp._PCC_7327_2509574120 tRNA_Arg_TCT 
GGGAGAGTAGCTCAATGGATAGAGCAACCGCCTTCTAAGCGGTCGGTTGTGGGTTCGAGTCCCGCCTCTCCTG
>Pleurocapsa_sp._PCC_7327_2509574240 tRNA_Arg_ACG 
GGGCTTGTAGCTTAGTGGATTAGAGCGTGTGGCTACGGACCACAAGGTCGGGGGTTCGAGTCCCTCCAAGCCCG
>Pleurocapsa_sp._PCC_7327_2509574295 tRNA_Leu_GAG 
GCGGATGTGGCGGAATTGGTATACGCGCACGCTTGAGGTGCGTGTGGCTATTGCCGTGCGAGTTCAAGTCTCGCCATCCGCA
>Pleurocapsa_sp._PCC_7327_2509573107 tRNA_Ser_CGA 
GGAGAGGTGGCAGAGTGGTCGATCGCGGCGCACTCGAAATGCGTTTTAGGGAAACCTAACGGGGGTTCGAATCCCCCCCTCTCCG
>Pleurocapsa_sp._PCC_7327_2509573456 tRNA_Gly_CCC 
GCGGGTATAGTTCAGTGGTAGAACGTCAGCTTCCCAAGCTGAATGTCGTGGGTTCGAGTCCCATTACCCGCT
>Pleurocapsa_sp._PCC_7327_2509573466 tRNA_Ser_TGA 
GGAGAGGTGGCAGAGTGGTCGATCGCGCTCGACTTGAAATCGAGTGTACCGAAAGGTACCGTGGGTTCAAATCCCACCCTCTCCG
>Pleurocapsa_sp._PCC_7327_2509573558 tRNA_Lys_TTT 
GGGTCGCTAGCTCAGCGGTAGAGCACTCGGCTTTTAACCGATTGGTCTTGGGTTCGAATCCCAGGCGACCCA
>Pleurocapsa_sp._PCC_7327_2509574120 tRNA_Arg_TCT
GGGAGAGTAGCTCAATGGATAGAGCAACCGCCTTCTAAGCGGTCGGTTGTGGGTTCGAGTCCCGCCTCTCCTG
>Pleurocapsa_sp._PCC_7327_2509574393 tRNA_Pro_GGG 
CGGGGCGTAGCGCAGCTTGGTAGCGCACCACTTTGGGGTAGTGGGGGTCGTGGGTTCAAATCCCGCCGCTCCGA
>Pleurocapsa_sp._PCC_7327_2509574426 tRNA_Val_CAC 
GGGCGATTGGCACAGGGGTAGCGCACTTCCTTCACACGGAAGGGGTCACTGGTTCAAATCCAGTATCGCCCA
>Pleurocapsa_sp._PCC_7327_2509574511 tRNA_Gly_TCC 
GCGGGCATAGTTTAGTGGTAAAACCTTAGCCTTCCAAGCTAATGATGCGAGTTCGATTCTCGCTGCCCGCT
>Pleurocapsa_sp._PCC_7327_2509574546 tRNA_Pro_TGG 
CGGGATGTAGCGCAGCTTGGTAGCGCGCCTGCTTTGGGAGCAGGATGTCGCAGGTTCAAATCCTGTCATCCCGA
>Pleurocapsa_sp._PCC_7327_2509574796 tRNA_Met_CAT 
CGCGGGATAGAGCAGTCTGGTAGCTCGTCGGGCTCATAACCCGAAGGTCGGTGGTTCAAATCCGCCTCCCGCCA
>Pleurocapsa_sp._PCC_7327_2509574847 tRNA_Ala_GGC 
GGGGTTATAGCTCAGTTGGTAGAGCACTGCAATGGCATTGCAGGGGTCAGCGGTTCGAATCCGCTTAGCTCCA
>Pleurocapsa_sp._PCC_7327_2509575115 tRNA_Leu_TAG 
GCGGACGTGGCGGAATTGGTAGACGCGCTAGATTTAGGTTCTAGTGTCTCTGACGTAAGAGTTCGAGTCTCTTCGTCCGCA
>Pleurocapsa_sp._PCC_7327_2509575130 tRNA_Pro_CGG 
CGGGATGTAGCGCAGCTTGGTAGCGCACTTCGTTCGGGACGAAGGGGCCGCTGGTTCGAATCCAGTCATCCCGA
>Pleurocapsa_sp._PCC_7327_2509575168 tRNA_Met_CAT 
GGCTCAGTAGCTCAGCGGTAGAGCAGCGGACTCATAAGCCGTTGGTCGTTGGTTCAAATCCGACCTGAGCCA
>Pleurocapsa_sp._PCC_7327_2509575189 tRNA_Ser_GCT 
GGAGAGGTGGCTGAGTGGTCGAAAGCGGCAGATTGCTAATCTGTTGATGGACTCGTAAGACCCATCCGAGGGTTCGAATCCCTCCCTCTCCG
>Pleurocapsa_sp._PCC_7327_2509575248 tRNA_Asn_GTT 
TCCTCGGTAGCTCAGCGGTAGAGCGGTCGGCTGTTAACCGATTGGTCGTAGGTTCGAATCCTACCCGGGGAG
>Pleurocapsa_sp._PCC_7327_2509575280 tRNA_Thr_GGT
GCCCGTGTAGCTCAGTGGTAGAGCACACCCTTGGTAAGGGTGAGGTCACGAGTTCAATCCTCGTCACGGGCT
>Pleurocapsa_sp._PCC_7327_2509575281 tRNA_Tyr_GTA 
GGGTCGGTGCCCGAGTGGTTAATGGGGGCGGACTGTAAATCCGCTGGCTATGCCTACGCTGGTTCAAATCCAGCCCGGCCCACCA
>Pleurocapsa_sp._PCC_7327_2509575285 tRNA_Val_GAC
GGACGTATAGCTCAGTTGGTTAGAGCGCTACGTTGACATCGTAGAGGTCACTGGTTCGAGTCCAGTTACGTCCA
>Pleurocapsa_sp._PCC_7327_2509575525 tRNA_Leu_CAA 
GGGCGGATGGCGAAATTGGTAGACGCAGCAGACTCAAAATCTGCCGCCCTCTAAAGGCATGAGAGTTCGAGTCTCTCTCCGCCCA
>Pleurocapsa_sp._PCC_7327_2509575738 tRNA_Thr_CGT 
GCCAGTTTAGCTCAGTGGTAGAGCATCGCACTCGTAATGCGAGGGTCGCGGGTTCAAATCCCGCAACTGGCT
>Pleurocapsa_sp._PCC_7327_2509575805 tRNA_Phe_GAA 
GCCGGGATAGCTCAGTTGGTAGAGCAGAGGACTGAAAATCCTCGTGTCGGCGGTTCAATTCCGCCTCCTGGCA
>Pleurocapsa_sp._PCC_7327_2509575921 tRNA_Thr_TGT
GCTGGTGTAGCTCAGTGGTAGAGCACCCGCCTTGTAAGCGGGCGGTCGAGGGTTCAAATCCGTCCACCAGCT
>Pleurocapsa_sp._PCC_7327_2509575966 tRNA_Val_TAC 
GGGCGGTTAACTCAGCGGTAGAGTATCTGCCTTACAAGCAGAGAGTCATTGGTTCAAATCCAATACCGCCCA
>Pleurocapsa_sp._PCC_7327_2509575991 tRNA_Ile_GAT
GGGCTATTAGCTCAGGTGGTTAGAGCGCACCCCTGATAAGGGTGAGGTCCCTGGTTCAAGTCCAGGATGGCCCACCT
>Pleurocapsa_sp._PCC_7327_2509576176 tRNA_Ser_GGA 
GGAGAGGTGGCCGAGTGGTTGAAGGCGCAGCACTGGAAATGCTGTTTAGGGGTGACTCTAACGAGGGTTCGAATCCCTCCCTCTCCG
>Pleurocapsa_sp._PCC_7327_2509576201 tRNA_Ala_CGC
GGGGAATTAGCTCAGTTGGTAGAGCGCTGCGATCGCACCGCAGAGGTCAGGGGTTCGACTCCCCTATTCTCCA
>Pleurocapsa_sp._PCC_7327_2509576428 tRNA_His_GTG 
GCGAGCGTAGCCAAGCGGTCAAGGCAGTGGATTGTGGTTCCACCATTCGTGGGTTCGAATCCCATCGTTCGCC
>Prochlorothrixhollandica_PCC_9006_2509498663 tRNA_Ser_TGA 
GGAGAGGTGGCAGAGTGGTCGATTGCGTCCGACTTGAAATCGGATGTGCCGAAAGGTACCGTGGGTTCAAATCCCACCCTCTCCG
>Prochlorothrixhollandica_PCC_9006_2509498692 tRNA_Gly_TCC 
GCGGGTGTAGTTTAGTGGTAAAACCTCAGCCTTCCAAGCTGATGATGGGGGTTCGATTCCCCCCACCCGCT
>Prochlorothrixhollandica_PCC_9006_2509499036 tRNA_Ala_GGC 
GGGGGTATAGCTCAGTTGGTAGAGCACTTGCATGGCATGCAAGGGGTCAGCGGTTCGAATCCGCTTACCTCCA
>Prochlorothrixhollandica_PCC_9006_2509499121 tRNA_Ser_GCT 
GGAGAGGTGGCTGAGTGGTTGAAAGCGACAGATTGCTAATCTGTTGTACGGTACGTAAGGCCGTACCGGGGGTTCGAATCCCCCCCTCTCCG
>Prochlorothrixhollandica_PCC_9006_2509499198 tRNA_Asn_GTT 
TCCTCAGTAGCTCAGTGGTAGAGCGGTCGGCTGTTAACCGATTGGTCGCAGGTTCGAATCCTGCCTGGGGAG
>Prochlorothrixhollandica_PCC_9006_2509499238 tRNA_Asp_GTC 
GGGACTGTAGTTCAACCGGTTAGAGCACCGCCCTGTCACGGCGGAAGTTGCGGGTTCGAATCCCGTCAGTCCCG
>Prochlorothrixhollandica_PCC_9006_2509499289 tRNA_Val_GAC 
GGACGTATAGCTCAGTTGGTTAGAGTACATCGTTGACATCGATGGGGTCACTGGTTCGAATCCAGTTACGTCCA
>Prochlorothrixhollandica_PCC_9006_2509499631 tRNA_Pro_TGG 
CGGGATGTAGCGCAGCTTGGTAGCGCGCCTGCTTTGGGAGCAGGATGTCGCAGGTTCAAATCCTGTCATCCCGA
>Prochlorothrixhollandica_PCC_9006_2509499702 tRNA_Gly_CCC 
GCGGGTGTAGTTCAGTGGTAGAACGTCAGCTTCCCATGCTGAATGTCGTGGGTTCGAGTCCCATCACCCGCT
>Prochlorothrixhollandica_PCC_9006_2509499767 tRNA_Cys_GCA 
GGCGGCATAGCCAAGTGGTAAGGCAGAGGTCTGCAAAACCTTTACCCCCAGTTCGAGTCTGGGTGCCGCCT
>Prochlorothrixhollandica_PCC_9006_2509499798 tRNA_Leu_TAG 
GCGGATGTGGCGGAATTGGTAGACGCGCTAGATTTAGGTTCTAGTACTCTCGTAGTGTGAAGGTTCAAGTCCTTTCATCCGCA
>Prochlorothrixhollandica_PCC_9006_2509499986 tRNA_Ala_CGC 
GGGGAATTAGCTCAGTTGGTAGAGTGCTGCGATCGCACCGCAGAGGTGAGGGGTTCGACTCCCCTATTCTCCA
>Prochlorothrixhollandica_PCC_9006_2509500187 tRNA_Glu_TTC 
GCCCCCATCGTCTAGAGGCCTAGGACACCTCCCTTTCACGGAGGCGACGGGGATTCGAATTCCCCTGGGGGTA
>Prochlorothrixhollandica_PCC_9006_2509500216 tRNA_Arg_TCT 
GCTCCAGTAGCTCAGGGGATAGAGCAATCGCCTTCTAAGCGATCGGTCGTTGGTTCAAATCCAACCTGGGGCG
>Prochlorothrixhollandica_PCC_9006_2509500264 tRNA_Val_TAC
GGGCGGTTAGCTCAGTGGTAGAGCGCCTGCCTTACAAGCAGGATGTCACTGGTTCAAATCCAGTACCGCCCA
>Prochlorothrixhollandica_PCC_9006_2509500492 tRNA_Ile_GAT 
GGGCTATTAGCTCAGGTGGTTAGAGCGCACCCCTGATAAGGGTGAGGTCCCTGGTTCAAGTCCAGGATGGCCCA
>Prochlorothrixhollandica_PCC_9006_2509500493 tRNA_Ala_TGC 
GGGGGTTTAGCTCAGTTGGTAGAGCGCCTGCTTTGCAAGCAGGATGTCAGCGGTTCGAGTCCGCTAATCTCCA
>Prochlorothrixhollandica_PCC_9006_2509500526 tRNA_Pro_GGG 
CGGGGCGTAGCGCAGCTTGGTAGCGCACCACTTTGGGGTAGTGGGGGTCGTGGGTTCAAATCCCGCCGCTCCGA
>Prochlorothrixhollandica_PCC_9006_2509500602 tRNA_Leu_GAG 
GCGGATGTGGTGGAATTGGTAGACACGCACGCTTGAGGGGCGTGTGGCTAACGCCTTGCGAGTTCGAGTCTCGCCATCCGCA
>Prochlorothrixhollandica_PCC_9006_2509500664 tRNA_Ser_CGA 
GGAGAGGTGGCAGAGCGGTTCAATGCACTTGACTCGAAATCAAGCATAGGGAAACCTATCGGGGGTTCGAATCCCCCCCTCTCCG
>Prochlorothrixhollandica_PCC_9006_2509500685 tRNA_Leu_CAA 
GGGCGGATGGCGGAATTGGTAGACGCACCGCACTCAAAATGCGGCGGCTTCGGTCATGGGAGTTCAAGTCTCCCTCTGCCCA
>Prochlorothrixhollandica_PCC_9006_2509500902 tRNA_Arg_CCG 
GGGCATGTAGCTCAGTGGATAGAGCATCAGATTCCGGTTCTGAGGGTCGGGGGTTCGAATCCCTTCATGCTCG
>Prochlorothrixhollandica_PCC_9006_2509500973 tRNA_Ser_GGA 
GGAGAGGTGGCCGAGTGGTTGAAGGCGCAGCACTGGAAATGCTGTGACAGGGTAACTTGTTCGAGGGTTCGAATCCCTCCCTCTCCG
>Prochlorothrixhollandica_PCC_9006_2509501132 tRNA_Met_CAT
CCGGGGTTGGCCGAGCGGTTTAGGCAGCGAACTCATAATTCGCCCCAGGCGGGTTCAACTCCTGCACCCCGGA
>Prochlorothrixhollandica_PCC_9006_2509501224 tRNA_Met_CAT 
CGCGGGGTAGAGCAGTCTGGTAGCTCGTCGGGCTCATAACCCGAAGGTCCATGGTTCAAATCCATGCCCCGCCACCA
>Prochlorothrixhollandica_PCC_9006_2509501292 tRNA_Met_CAT
GGCTCAGTAGCTCAGTGGTAGAGCAGGGGACTCATAAGCCCTTGGTCGCGTGTTCAAATCACGCCTGAGCCA
>Prochlorothrixhollandica_PCC_9006_2509501591 tRNA_Leu_CAG 
GCGGAACTGGCGGAATTGGTAGACGCGCTAGATTCAGGTTCTAGTGGGGGATAACTCTGTCCGGGTTCAAGTCCCGGGTTCCGCA
>Prochlorothrixhollandica_PCC_9006_2509501712 tRNA_Tyr_GTA 
GGGTCGGTGCCCGAGTGGTTAATGGGGGCGGACTGTAAATCCGCTGGCTACGCCTACGTTGGTTCAAATCCAACCCGGCCCA
>Prochlorothrixhollandica_PCC_9006_2509501713 tRNA_Thr_GGT 
GCCCATGTAGCTCAGTGGTAGAGCACACCCTTGGTAAGGGTGAGGTCACGAGTTCAAATCCCGTCATGGGCT
>Prochlorothrixhollandica_PCC_9006_2509501781 tRNA_Gln_TTG 
TGGGGTGTCGCCAAGTGGTAAGGCAGCGGGTTTTGGTCTCGCCATTCCTAGGTTCGAATCCTAGCACCCCAG
>Prochlorothrixhollandica_PCC_9006_2509501844 tRNA_Trp_CCA 
GCGTCCTTAGTTCAGTTGGTAGAACGTCGGTCTCCAAAACCGGATGTCGAGGGTTCGAGTCCTTCAGGGCGCG
>Prochlorothrixhollandica_PCC_9006_2509502053 tRNA_Thr_CGT 
GCCGATGTGGCTCAGTGGTAGAGCACTCGATTCGTAATCGAGCGGTCAGGGGTTCAAATCCCCTCATCGGCTTCA
>Prochlorothrixhollandica_PCC_9006_2509502210 tRNA_Thr_TGT
GCTGGTGTAGCTCAGTTGGTAGAGCAACTGATTTGTAATCAGTCGGTCGCAGGTTCGAGTCCCGTCACCAGCT
>Prochlorothrixhollandica_PCC_9006_2509502336 tRNA_Arg_CCT
GGGGTTGTAGCTCAGATGGATAGAGCGAGTGCCTCCTAAGCGCTAGGCCGCGCGTTCGAATCGCGCCAACCCCG
>Prochlorothrixhollandica_PCC_9006_2509502628 tRNA_Arg_ACG 
GGGCATGTAGCTCAGTGGATTAGAGCACTTGACTACGGATCAAGGGGTCGGGGGTTCGAATCCCTCCATGCCCG
>Prochlorothrixhollandica_PCC_9006_2509502837 tRNA_Val_CAC 
GGGCGATTAGCACAGGGGTAGCGCGCTTCCTTCACACGGAAGAGGCCACTGGTTCAAATCCAGTATCGCCCA
>Prochlorothrixhollandica_PCC_9006_2509502854 tRNA_Phe_GAA 
GCCGGGATAGCTCAGTTGGTAGAGCAGAGGACTGAAAATCCTCGTGTCGGCGGTTCAAGTCCGCCTCCTGGCA
>Prochlorothrixhollandica_PCC_9006_2509502858 tRNA_His_GTG 
GCGGGTGTAGCCAAGTGGTTAAGGCAGTGGTTTGTGGTACCACCATTCGTGGGTTCAAGTCCCATCATCCGCC
>Prochlorothrixhollandica_PCC_9006_2509502932 tRNA_Pro_CGG 
CGGGATGTGGCGCAGCTTGGTAGCGCACTTCGTTCGGGACGAAGGGGCCGCAGGTTCAAATCCTGTCATCCCGA
>Prochlorothrixhollandica_PCC_9006_2509503235 tRNA_Lys_TTT 
GGGTCGCTAGCTCAGTGGTAGAGCACTCGGCTTTTAACCGATCGGTCCTGGGTTCGAATCCCAGGCGACCCA
>Prochlorothrixhollandica_PCC_9006_2509503328 tRNA_Gly_GCC 
GCGGGTATAGCTCAGTGGTAGAGCGTCACCTTGCCAAGGTGAATGTCGCGCGTTCGAATCGCGTTACCCGCT
>Pseudanabaena_sp._PCC_6802_2507085328 tRNA_Gly 
GCGGGTGTGGCTCAGTGGTAGAGCGTCTCCTTGCCAAGGAGAATGTCGAGAGTTCGAATCTCTTCACCCGCT
>Pseudanabaena_sp._PCC_6802_2507085375 tRNA_Ala 
GGGGGTATAGCTCAGTTGGTAGAGCGCCTGCTTTGCACGCAGGAAGTCAGCGGTTCGAGTCCGCTTACCTCCACCA
>Pseudanabaena_sp._PCC_6802_2507085376 tRNA_Ile 
GGGCTATTAGCTCAGATGGTTAGAGCGCACCCCTGATAAGGGTGAGGTCCCTGGTTCGAGTCCAGGATGGCCCA
>Pseudanabaena_sp._PCC_6802_2507085434 tRNA_Thr 
GCCGATGTAGCACAGCGGTAGTGCAGCTGATTCGTAATCAGCAGGTCGTGAGTTCAAATCTCATCATCGGCT
>Pseudanabaena_sp._PCC_6802_2507085475 tRNA_Ala
GGGGGATTAGCTCAGTTGGTAGAGCGCTGCGATCGCACCGCAGAGGCCAGGGATTCGAGTTCCCTATCCTCCA
>Pseudanabaena_sp._PCC_6802_2507086445 tRNA_Asn 
TCCTCAGTAGCTCAGTGGTAGAGCGATCGACTGTTAATCGATTGGTCGCAAGTTCGAATCTTGCCTGGGGAG
>Pseudanabaena_sp._PCC_6802_2507086499 tRNA_Thr 
GCTGGTGTAGCTCAGCGGTAGAGCAGCGGTTTTGTAAACCGCCGGTCGCAGGTTCAAATCCCGTCACCAGCT
>Pseudanabaena_sp._PCC_6802_2507086552 tRNA_Cys
GGCGGTGTAGCCAAGTGGTAAGGCAGAAGCCTGCAAAGCTTTTATCCGCTGGTTCGAATCCAGTCACCGCCT
>Pseudanabaena_sp._PCC_6802_2507086633 tRNA_Gly
GCGGGTGTAGTTTAGTGGTAAAACTCCTGCCTTCCAAGCAGATGTTGCGGGTTCGATTCCCGCCACCCGCT
>Pseudanabaena_sp._PCC_6802_2507086655 tRNA_Pro 
CGGGATGTAGCGCAGCTTGGTAGCGCACCTCGTTCGGGACGAGGGGGTCGAAGGTTCAAATCCTTTCATCCCGA
>Pseudanabaena_sp._PCC_6802_2507086811 tRNA_Gln 
TGGGGTGTCGCCAAGCGGTAAGGCAGCGGGTTTTGGTCCCGCCATTCCGAGGTTCGAATCCTTGCACCCCAG
>Pseudanabaena_sp._PCC_6802_2507086881 tRNA_Glu 
GCCCCCATCGTCTAGAGGCCTAGGACACCTCCCTTTCACGGAGGCGACGGGGATTCGAATTCCCCTGGGGGTA
>Pseudanabaena_sp._PCC_6802_2507087011 tRNA_Met 
CCTGGGTTGGCTGATTGGTAAAGCAAACGACTCATAATCGTTGATATGTGGGTTCAATTCCCACACCCAGGA
>Pseudanabaena_sp._PCC_6802_2507087028 tRNA_Gly
GCGGGTGTAGTTTAGTGGTAAAACGAAAGCTTCCCAAGCTTTAGTTGCGGGTTCGATTCCCGCCATCCGCT
>Pseudanabaena_sp._PCC_6802_2507087115 tRNA_Leu
GGGGGTGTGGCGGAATGGTAGACGCTGCGGACTTAAAATCCGTTGACCTTAACAGTCGTGAGAGTTCAAGTCTCTCCACCCCCA
>Pseudanabaena_sp._PCC_6802_2507087186 tRNA_Arg
GGGCCTGTAGCTCAGTTGTATAGAGCAACCGCCTTCTAAGCGGTCGGTCATTGGTTAGAGTCCAATCAGGCCCG
>Pseudanabaena_sp._PCC_6802_2507087211 tRNA_Met
GGCAGCATAGCTCAGATGGTTAGAGCGACGGTCTCATAATCCGTAGGTCCCCAGTTCAAGTCTGGGTGCTGCTA
>Pseudanabaena_sp._PCC_6802_2507087358 tRNA_Ile 
GGGCTATTAGCTCAGATGGTTAGAGCGCACCCCTGATAAGGGTGAGGTCCCTGGTTCGAGTCCAGGATGGCCCA
>Pseudanabaena_sp._PCC_6802_2507087359 tRNA_Ala 
GGGGGTATAGCTCAGTTGGTAGAGCGCCTGCTTTGCACGCAGGAAGTCAGCGGTTCGAGTCCGCTTACCTCCACCA
>Pseudanabaena_sp._PCC_6802_2507087484 tRNA_Val 
GGGCGATTAGCACAGTGGTAGCGCACTTCCTTCACACGGAAGGGGTCACTGGTTCGAGTCCAGTATCGCCCA
>Pseudanabaena_sp._PCC_6802_2507087643 tRNA_Pro
CGGGATGTAGCGCAGCTTGGTAGCGCGCCTGCTTTGGGAGCAGGATGTCGTAGGTTCAAATCCTATCATCCCGA
>Pseudanabaena_sp._PCC_6802_2507087705 tRNA_His 
GCGGGCGTAGCCAAGTGGTTAAGGCAGAGGGTTGTGGTCCCTCCATTCGTGGGTTCAAACCCCATCGCTCGCC
>Pseudanabaena_sp._PCC_6802_2507087718 tRNA_Pro
CGGGGCGTAGCGCAGCTTGGTAGCGCACCACTTTGGGGTAGTGGGGGTCGAAGGTTCAAATCCTTTCGCTCCGA
>Pseudanabaena_sp._PCC_6802_2507087965 tRNA_Tyr 
GGGTCGATGCCCGAGTGGTTAATGGGGGCGGACTGTAAATCCGCTGGCTACGCCTACGCTGGTTCAAATCCAGCTCGGCCCATCA
>Pseudanabaena_sp._PCC_6802_2507088082 tRNA_Lys
GGGTGACTGGCGCAACGGTAGCGCATCGGACTCTTAATCCGCTGGTTCGGGGTTCGAATCCCCGGTCACCCA
>Pseudanabaena_sp._PCC_6802_2507088233 tRNA_Leu 
GGGCGGATGGCGGAACTGGTAGACGCACCAGACTCAAAATCTGGCGGGGCGACCCGTGAGAGTTCGACCCTCTCTCTGCCCA
>Pseudanabaena_sp._PCC_6802_2507088315 tRNA_Phe
GCCGGGATAGCTCAGTTGGTAGAGCAGAGGACTGAAAATCCTCGTGTCACGAGTTCAAGTCTCGTTCCTGGCA
>Pseudanabaena_sp._PCC_6802_2507088349 tRNA_Ala 
AGGGCTATAGCGCAGTTGGTAGCGCATCTCAGTGGCATTGAGAGGGGTAGCAGTTCGAATCCACTTTAGCTCCA
>Pseudanabaena_sp._PCC_6802_2507088404 tRNA_Trp 
GCGTCCTTAGTTCAGTTGGTAGAACGCAGGTCTCCAAAACCTGATGTCGGGGGTTCGAGTCCTCCAGGGCGCG
>Pseudanabaena_sp._PCC_6802_2507088465 tRNA_Ser 
GGAGAGATGGCAGAGTGGTCGAATGCGCTCGACTTGAAATCGAGTGTTGTGAAAGCAACCGGGGGTTCGAATCCCCCTCTCTCCG
>Pseudanabaena_sp._PCC_6802_2507088525 tRNA_Leu 
GCGGATGTGGCGGAATTGGTAGACGCGCTAGATTTAGGTTCTAGTGTCTTTGACGTGAAGGTTCGAGTCCTTTCATCCGCA
>Pseudanabaena_sp._PCC_6802_2507088558 tRNA_Ser 
GGAGAGGTGGCTGAGTGGTTGAAAGCGGCAGATTGCTAATCTGTTGTACGGCAGGTAACTCCGTACCGAGGGTTCAAATCCCTCCCTCTCCG
>Pseudanabaena_sp._PCC_6802_2507088568 tRNA_Ser 
GGAGAGGTGGCCGAGTGGTTGAAGGCGCAGCACTGGAAATGCTGTTTAGGGGTAACTTTAACGAGGGTTCGAATCCCTCCCTCTCCG
>Pseudanabaena_sp._PCC_6802_2507088617 tRNA_Asp
GGGACTGTAGTTCAATTGGTTAGAGCACCGCCCTGTCACGGCGGAAGTTGCGGGTTCGAGCCCCGTCAGTCCCG
>Pseudanabaena_sp._PCC_6802_2507088645 tRNA_Arg 
GGGGCTGTGGCTCAGTTGGATAGAGCAAGCGCCTCCTAAGCGCTAGGTCGGCGGTTCAAATCCGCCCAGTCCCG
>Pseudanabaena_sp._PCC_6802_2507088694 tRNA_Arg 
GGGCATATAGCTCAGTGGATAGAGCACCAGGTTCCGGTCCTGGGTGTCGGGGGTTCGAGTCCCTCTATGCTCG
>Pseudanabaena_sp._PCC_6802_2507088711 tRNA_Leu 
GCGGTCATGGTGGAACTGGTAGACACGCTATCTTGAGGGGGTAGTGGCTAACGCCGTGAGAGTTCGAGTCTCTCTGACCGCA
>Pseudanabaena_sp._PCC_6802_2507088758 tRNA_Lys 
GGGTCGCTAACTCAACGGTAGAGTACTCGGCTTTTAACCGATTAGTTCCGGGTTCGAATCCCGGGCGACCCATCA
>Pseudanabaena_sp._PCC_6802_2507088852 tRNA_Thr 
GCCCTCATGGCTCAGGGGTAGAGCATCTCCTTGGTAAGGAGAAGGTCACGGGTTCAAATCCCGTTGAGGGCT
>Pseudanabaena_sp._PCC_6802_2507089023 tRNA_Ser
GGAGAGTACCGCTAAATGGTTGGCAACTAGTCTTGAAAACTAGGGTAGGGTAACGCTCTAGGGGTTCGATTCCTCTACTCTCCT
>Pseudanabaena_sp._PCC_6802_2507089024 tRNA_Lys 
GGGGATATAGCTCAATTGGCAGAGCGATCGCCTCTTAAGCGATTGGTTGTGGGTTCAAGTCCCACTATCCCCT
>Pseudanabaena_sp._PCC_6802_2507089025 tRNA_His 
GTGTTTGAAGTCAAAGCGGTCGAGACGCTGGCCTGTGAAGTCAGTTGTTAACGGGTTCAAGTCCCGTCAAGCACC
>Pseudanabaena_sp._PCC_6802_2507089026 tRNA_Ala 
GGGTCTGTAGCTTAACTGGGAAAGCGTCTACCTTGCAAGTAGAAAGATGTCGGTTCGACTCCGACCAGAATCCA
>Pseudanabaena_sp._PCC_6802_2507089027 tRNA_Arg 
GGGGATGTAGCTCAACGGACAGAGCATCACTCTTCTAAAGTGACTCGTGCAGGTTCGAGTCCTGCCGTCCTCG
>Pseudanabaena_sp._PCC_6802_2507089028 tRNA_Val 
AGTCCTGTAGCTCAACGGGAGAGCACTTGCCCTACAAGCAATGGATTGCGGGTTCGAATCCTGCCGGGACTA
>Pseudanabaena_sp._PCC_6802_2507089029 tRNA_Gly 
GCGGGTGTGATGTAGCGGCTAGCATCTGAGTCTGCCAGTCTCAGCGCAAGGGTTCAAATCCCTTCACTCGCT
>Pseudanabaena_sp._PCC_6802_2507089030 tRNA_Gly 
GCGGATATGGTGCAAAGGAAAGCATGTGAGGCTTCCAACCTCTTGATATGGGTTCGACTCCCATTATCCGCT
>Pseudanabaena_sp._PCC_6802_2507089031 tRNA_Undet
AGATGGATAGCTCAATGGCTGAGCGTCATGCATGAAAGCGTGAAGTTGCTGGTTCGACTCCAGCTCCATCTTCCA
>Pseudanabaena_sp._PCC_6802_2507089033 tRNA_Thr 
GCTGGTGTAGCTCAATTGGAAGAGCGATCGCCTTGTAAGCGATGGGTTACGGGTTCAATTCCTGTCACCAGCT
>Pseudanabaena_sp._PCC_6802_2507089034 tRNA_Lys 
GGGTCATTGGCAGAGTGGATGGATGCGCTCGCCTTTTAAGCGAGACTAGACTGGTTCGATCCCAGTATGACCCT
>Pseudanabaena_sp._PCC_6802_2507089035 tRNA_Pro
CCGGGTGTGGCGCAGCTTGGCGAGCGCGACTGCTTTGGGAGCAGAAGGTCGTGGGTTCAAATCCTACCACTCGGA
>Pseudanabaena_sp._PCC_6802_2507089036 tRNA_Leu 
GCTCCCGTGGTGGAATGGTATACACACCAGTATGAGAGGCTGGGTTTTACAGGTTCAAATCCTGTCGGGAGTA
>Pseudanabaena_sp._PCC_6802_2507089037 tRNA_Leu 
ACCCCTGTGACGTAATTGGAAACCGTCGCAAGCTTAGACCTTGTGTTTTTGCAGGTTCGAGTCCTGTCAGGGGTA
>Pseudanabaena_sp._PCC_6802_2507089038 tRNA_Pro 
CGGGATGTAATTCAGCGGCCAGAAGCCATGCTTTGGGAGCATGGAGTCGTTGGTTCAAATCCAACCATCCCGA
>Pseudanabaena_sp._PCC_6802_2507089039 tRNA_Leu 
GCTCCTGTAGCCCAAAGGCAGAGGCACTGGCATCAGATACCAGTTAGTGCAGGTTCAAATCCTGTCAGGAGTA
>Pseudanabaena_sp._PCC_6802_2507089041 tRNA_Leu 
GCTCCTGTAGCCCAACGGCAGAGGCGACTATCTCAAAAGTAGTCAAGTGTGAGTTCAAATCTCACCAGGAGTA
>Pseudanabaena_sp._PCC_6802_2507089042 tRNA_Gln 
TCGGAAGTACGCAAATAGGCAAAGCGATCGCGCTTTGAACGCGATGTTTGGAGGTTCAATTCCTTCCTTCCGAG
>Pseudanabaena_sp._PCC_6802_2507089043 tRNA_Gln 
TGCCGAGTAGACGAATTGGCAAAGTCCCCACTCTCTGAAAGTGGAGTTGTGTAGGTTCAAACCCTACCTCGGCAG
>Pseudanabaena_sp._PCC_6802_2507089044 tRNA_Asn 
TGCCTTGTAGCTCAATGGCAGAGCGATCGCCTGTTAAGCGGAAAGATGTAGGTTCGAGTCCTACCGAGGCAG
>Pseudanabaena_sp._PCC_6802_2507089045 tRNA_Phe 
CCCCCGGTAACTCAGTTCGGTGAGAGTGCCTGTCTGAAGAACAGGAAGTCATCCGTTCAAATCGGATCTGGGGGG
>Pseudanabaena_sp._PCC_6802_2507089046 tRNA_Ser 
GGAGAGGTGGCTGAGTGGCTTATAGCACCTTCCTGCTAAGAAGGAACGGTTCAAAAGACCGTCGATGGGTTCAAATCCCTCCCTCTCCT
>Pseudanabaena_sp._PCC_6802_2507089047 tRNA_Tyr 
GGGTCGGTATGCAAGCGGCTGAAGCAAGATGTCTGTAAAACATCCGGTTAATCCCACGTTGGTTCAAATCCAACCCGCCCCA
>Pseudanabaena_sp._PCC_6802_2507089048 tRNA_Glu 
AGTGCTGTACGCAAATGGTTGAAGCGGGTGCTCTTTCAAAGCATCGATTGCGGGTTCAAATCCCGTCAGCACTA
>Pseudanabaena_sp._PCC_6802_2507089049 tRNA_Trp 
GCAGGGATGGTGTAATTGGCAACACCTCAGTCTCCAAAACTGATGTTCCGGGTTCAAGTCCTGGTTCCTGCG
>Pseudanabaena_sp._PCC_6802_2507089050 tRNA_Met 
GGCAGTGTAGCTCAACGATAGAGCAGCATCCTCATAAGATGATAGGTTGTGGGTTTGACTCCCGCCACTGCTACCA
>Pseudanabaena_sp._PCC_6802_2507089051 tRNA_Cys 
GGCTGAGTACCCAAGCGGTTTAAGGGAGATGCCTGCAAAGCTTCTATGCGTGAGTTCAAATCTCACCTCAGCCT
>Pseudanabaena_sp._PCC_6802_2507089052 tRNA_Glu 
AGCCTTGTGGACGAGCAGATAAGTCGTTCTGATTCTCAGTCAGAAAGAAGCGGGTGCAACTCCCGTCAAGGCTCCCA
>Pseudanabaena_sp._PCC_6802_2507089053 tRNA_Asp 
GGGGGTATAGCTTAGCGGTTTAAAGCAGCGGCCTGTCGAGCCGAAGATCGGGAGTTCAAATCTCCTTACCCCCG
>Pseudanabaena_sp._PCC_6802_2507089316 tRNA_Ser
GGAGAGGTGGCAGAGTGGTTGAATGCGGCGGTCTCGAAAACCGCTATGGTGCAAGCCATCGGGGGTTCGAATCCCCCCCTCTCCG
>Pseudanabaena_sp._PCC_6802_2507089484 tRNA_Val 
GGACGCATAGCTCAGTTGGTTAGAGCACTACGTTGACATCGTAGGGGTCACTGGTTCGAGTCCAGTTGTGTCCA
>Pseudanabaena_sp._PCC_6802_2507090276 tRNA_Val 
GGGCGATTAGCTCAGTTGGTAGAGCGTCTCGTTTACACCGAGAATGTCGGGGGTTCGAGTCCCTCATCGCCCA
>Pseudanabaena_sp._PCC_6802_2507090318 tRNA_Arg 
GGGCTTGTAGCTCAGTGGACTAGAGCACGTGGCTACGGACCACGGTGTCGGGGGTTCGAATCCCTCCTAGCCCG
>Pseudanabaena_sp._PCC_6802_2507090450 tRNA_Met
CGCGGGGTAGAGCAGTCTGGTAGCTCGTCGGGCTCATAACCCGAAGGTCGATGGTTCAAATCCGTCCCCCGCCA
>Pseudanabaena_sp._PCC_6802_2507090586 tRNA_Ala 
GGGGCTATAGCGCAGTTGGTAGCGCATCTCAATGGCATTGAGAGGGTCAGCGGTTCGAATCCGCTTAGCTCCA
>Pseudanabaena_sp._PCC_6802_2507090747 tRNA_Leu 
GCGGAACTGGCGGAATTGGTAGACGCGCATGATTCAGGTTCATGTGTTGAAAGACTTCCGGGTTCAAGTCCCGGGTTCCGCA
>Pseudanabaena_sp._PCC_7367_2504678727 tRNA_Asp 
GGGCCTGTAGTTCAACTGGTTAGAGCACCGCCCTGTCACGGCGGAAGTTGCGGGTTCGAATCCCGTCAGGCCCG
>Pseudanabaena_sp._PCC_7367_2504678755 tRNA_Trp
GCGCTCTTAGTTCAGTTGGTAGAACGCAGGTCTCCAAAACCTGATGTCGGGGGTTCGAGTCCTCCAGGGCGCG
>Pseudanabaena_sp._PCC_7367_2504678796 tRNA_Cys 
GGCGATGTAGCCAAGTGGTAAGGCAGGGGCCTGCAAAGCCTTTATCCCCAGTTCGAATCTGGGCATCGCCT
>Pseudanabaena_sp._PCC_7367_2504678859 tRNA_Tyr 
GGGTCGATGCCCGAGTGGTTAATGGGGGTGGACTGTAAATCCACTGGTTTATACCTACGCTGGTTCAAATCCAGCTCGGCCCA
>Pseudanabaena_sp._PCC_7367_2504678927 tRNA_Lys 
GGGTCGCTAACTCAACGGTAGAGTACTCGGCTTTTAACCGATTAGTTCCGAGTTCGAATCTCGGGCGACCCA
>Pseudanabaena_sp._PCC_7367_2504678995 tRNA_Asn 
TCCTCAGTAGCTCAGCGGTAGAGCGGTCGACTGTTAATCGATTGGTCGCTGGTTCGAATCCAGCCTGGGGAG
>Pseudanabaena_sp._PCC_7367_2504679162 tRNA_Val
GGGCGATTAGCTCAGTTGGTAGAGCGTCTCGTTTACACCGAGAATGTCGGGGGTTCGAGTCCCTCATCGCCCA
>Pseudanabaena_sp._PCC_7367_2504679248 tRNA_Gly 
GCGGATGTAGTTTAGTGGCAAAACAGCAGCTTCCCAAGCTTCGGTCGCGGGTTCGATTCCCGTCATCCGCT
>Pseudanabaena_sp._PCC_7367_2504679288 tRNA_Gly
CCTGAGAGCATAGTGGTAGAGCGTCTCCTTGCCAAGGAGAATGTCGAGAGTTCGAATCTCTTCATCCGCT
>Pseudanabaena_sp._PCC_7367_2504679300 tRNA_Gly 
GCGGATGTAGCTCAGTGGTAGAGCGTCTCCTTGCCAAGGAGAATGTCGAGAGTTCGAATCTCTTCATCCGCT
>Pseudanabaena_sp._PCC_7367_2504679408 tRNA_Ser 
GGAGAGGTGGCAGAGTGGTTGAATGCGACGGTCTCGAAAACCGTTATAGTGAAAGCTATCGGGGGTTCGAATCCCCCCCTCTCCG
>Pseudanabaena_sp._PCC_7367_2504679731 tRNA_His 
GTGGGTGTAGCCAAGTGGTTAAGGCAGAGGATTGTGATTCCTCCATTCGCGGGTTCGACCCCCGTCATCCACC
>Pseudanabaena_sp._PCC_7367_2504679803 tRNA_Ala 
GGGGGTATAGCTCAGCTGGTAGAGCGCTACCTTTGCACGGTAGAAGTCAGCGGTTCGAATCCGCTTACCTCCACCA
>Pseudanabaena_sp._PCC_7367_2504679804 tRNA_Ile 
GGGCTATTAGCTCAGGTGGTTAGAGCGCACCCCTGATAAGGGTGAGGTCCTTGGTTCAAGTCCAAGATAGCCCA
>Pseudanabaena_sp._PCC_7367_2504679864 tRNA_Thr 
GCCGATGTAGCACAGTGGTAGTGCAGCTGATTCGTAATCAGCAGGTCAGGGGTTCAAATCCCCTCATCGGCT
>Pseudanabaena_sp._PCC_7367_2504679905 tRNA_Gln 
TGGGGCGTCGCCAAGCGGTAAGGCAGCTGGTTTTGGTCCAGCCATTCGGAGGTTCGAATCCTTCCGCCCCAG
>Pseudanabaena_sp._PCC_7367_2504680113 tRNA_Thr 
GCTGGTGTAGCTCAGTGGTAGAGCAGCGGTTTTGTAAACCGCCGGTCGCAAGTTCGAATCTTGTCACCAGCT
>Pseudanabaena_sp._PCC_7367_2504680142 tRNA_Lys 
GGGTGACTGGCGCAACGGCAGCGCATCGGACTCTTAATCCGCTGGTTCTGGGTTCGAATCCCAGGTCACCCA
>Pseudanabaena_sp._PCC_7367_2504680228 tRNA_Met 
CGCGGGGTAGAGCAGTCTGGTAGCTCGTCGGGCTCATAACCCGAAGGTCAGTGGTTCAAATCCGCTCCCCGCCA
>Pseudanabaena_sp._PCC_7367_2504680286 tRNA_Leu 
GCGGTCATGGTGGAATTGGTAGACACGCCATCTTGAGGGGGTGGTGGCTTCGGCCGTGAGAGTTCGAGTCTCTCTGACCGCA
>Pseudanabaena_sp._PCC_7367_2504680318 tRNA_Arg 
GGGCTCGTAGTTCAGTTGTATAGAACAACCGCCTTCTAAGCGGTAAGTCGCAGGTTAGAGTCCTGCCGGGCCCG
>Pseudanabaena_sp._PCC_7367_2504680359 tRNA_Pro 
CGGGATGTAGCGCAGCTTGGTAGCGCATCTGGTTTGGGACCAGAGGGTCGTAGGTTCGAATCCTATCATCCCGA
>Pseudanabaena_sp._PCC_7367_2504680412 tRNA_Ile 
GGGCTATTAGCTCAGGTGGTTAGAGCGCACCCCTGATAAGGGTGAGGTCCTTGGTTCAAGTCCAAGATAGCCCA
>Pseudanabaena_sp._PCC_7367_2504680413 tRNA_Ala
GGGGGTATAGCTCAGCTGGTAGAGCGCTACCTTTGCACGGTAGAAGTCAGCGGTTCGAATCCGCTTACCTCCACCA
>Pseudanabaena_sp._PCC_7367_2504680441 tRNA_Ser
GGAGAGGTGGCTGAGTGGTCGAAAGCGGTAGATTGCTAATCTGTTGTACGCTGTAAGGCGTACCGAGGGTTCGAATCCCTCCCTCTCCG
>Pseudanabaena_sp._PCC_7367_2504680613 tRNA_Pro 
CGGGATGTAGCGCAGCTTGGTAGCGCATTGCGTTCGGGACGCAAGGGTCGTAGGTTCGAATCCTATCATCCCGA
>Pseudanabaena_sp._PCC_7367_2504680660 tRNA_Leu 
GCGGATGTGGCGGAATTGGTAGACGCGCTAGATTTAGGTTCTAGTATCTTTGATGTGGAGGTTCGAGTCCTCTCATCCGCA
>Pseudanabaena_sp._PCC_7367_2504680666 tRNA_Val
GGACGATTAACTCAGCGGTAGAGTGCTACCTTCACACGGTAGAAGTCACTGGTTCAAATCCAGTATCGTCCA
>Pseudanabaena_sp._PCC_7367_2504680692 tRNA_Arg 
GGGCATATAGCTCAGTGGATAGAGCACCAGATTCCGGTTCTGGGTGTCGGGGGTTCAAATCCCTCTATGCTCG
>Pseudanabaena_sp._PCC_7367_2504680757 tRNA_Phe 
GCCGGGATAGCTCAGCTGGTAGAGCAGAGGACTGAAAATCCTCGTGTCGGCGGTTCAAGCCCGCCTCCTGGCA
>Pseudanabaena_sp._PCC_7367_2504681142 tRNA_Ser
GGAGAGGTGGCCGAGTGGTTGAAGGCGCAGCACTGGAAATGCTGTTTAGGGGAAACTTTAACGAGGGTTCGAATCCCTCCCTCTCCG
>Pseudanabaena_sp._PCC_7367_2504681201 tRNA_Arg
GGGGCTGTGGCTCAGCTGGATAGAGCAAGCGCCTCCTAAGCGCTAGGTCGGCGGTTCGAATCCGCCCAGTCCCG
>Pseudanabaena_sp._PCC_7367_2504681241 tRNA_Ala 
GGGGGGTTAGCTCAGTTGGTAGAGCGCTGCGATCGCACCGCAGAGGTCAGGGGTTCGAATCCCCTATCCTCCA
>Pseudanabaena_sp._PCC_7367_2504681303 tRNA_Met
CCTGGGTTGGCTGACTGGTAAAGCAATCGACTCATAATCGATGATATACTGGTTCGATTCCAGTACCCAGGA
>Pseudanabaena_sp._PCC_7367_2504681359 tRNA_Ser 
GGAGAGATGGCAGAGTGGTCGATTGCGTTCGACTTGAAATCGAATGTTGTGAAAGCAACCGGGGGTTCGAATCCCCCTCTCTCCG
>Pseudanabaena_sp._PCC_7367_2504681436 tRNA_Thr 
GCCCTCATGGCTCAGGGGTAGAGCATCTCCTTGGTAAGGAGAAGGTCACGGGTTCAAATCCCGTTGAGGGCT
>Pseudanabaena_sp._PCC_7367_2504681476 tRNA_Leu
GCGGAACTGGCGGAATTGGTAGACGCGCATGACTCAGAATCATGTGGATAAAACCTTCCGGGTTCAAGTCCCGGGTTCCGCA
>Pseudanabaena_sp._PCC_7367_2504681533 tRNA_Leu
GGGCAGGTGGCGGAATTGGTAGACGCACCAGACTCAAAATCTGGCGAAGAAATTCGTGAGAGTTCGAGTCTCTCTCTGCCCA
>Pseudanabaena_sp._PCC_7367_2504681627 tRNA_Gly
GCGGGCGTAGTTTAGTGGTAGAACTCCTGCCTTCCAAGCAGATAGTGCCAGTTCGATTCTGGTCGCCCGCT
>Pseudanabaena_sp._PCC_7367_2504681651 tRNA_Pro
CAGAGTGCATCAGCGGCAATCCCCACTTTGGGGTAGTGGGGGTCGTGGGTTCGAATCCCGCCGCTCCGA
>Pseudanabaena_sp._PCC_7367_2504681680 tRNA_Pro
CGGGGCGTAGCGCAGCTTGGTAGCGCACCACTTTGGGGTAGTGGGGGTCGTGGGTTCGAATCCCGCCGCTCCGA
>Pseudanabaena_sp._PCC_7367_2504681821 tRNA_Val
GGACGCATAGCTCAGTTGGTTAGAGCACCACGTTGACATCGTGGGGGTCACTGGTTCGAGTCCAGTTGTGTCCA
>Pseudanabaena_sp._PCC_7367_2504681930 tRNA_Glu
GCCCCCATCGTCTAGAGGCCTAGGACACCTCCCTTTCACGGAGGCGACAGGGATTCGAATTCCCTTGGGGGTA
>Pseudanabaena_sp._PCC_7367_2504681997 tRNA_Ala
GGGGGTATAACTCAGTTGGTAGAGTGTCACAATGGCATTGTGAAAGTCAGCGGTTCGAGTCCGCTTACCTCCA
>Pseudanabaena_sp._PCC_7367_2504682007 tRNA_Arg
GGGCTTGTGGCTCAGTGGATAGAGCATCTGGCTACGGACCAGAGGGTCGGGGGTTCGAATCCCTCCAAGCCCG
>Pseudanabaena_sp._PCC_7367_2504682010 tRNA_Met
GGCAGCATAGCTCAGCAGGTTAGAGCGGCGGTCTCATAATCCGCAGGTCGTGAGTTCAAGTCTCACTGCTGCTA
>Pseudanabaena_sp._PCC_7429_2504580654 tRNA_Phe 
CCCTTGGTAGCTCAGTTGGTAGTAGCGCCTGTCTGAAGAACAGGAGGTCGTCAGTTCGATTCTGACCTAAGGGG
>Pseudanabaena_sp._PCC_7429_2504580655 tRNA_Asn 
TGCCTTGTAGCTCAGTGGTAGTAGCGATCGCCTGTTAAGCGAGAGGTCGTAGGTTCAATCCCTACCAAGGCAG
>Pseudanabaena_sp._PCC_7429_2504580656 tRNA_Leu 
GCTCCTGTAGCCCAATGGAAGAGGCGTTCGGCTTAGACCCGAAACGTTGGAGGTTCAAATCCTCTCAGGAGTA
>Pseudanabaena_sp._PCC_7429_2504580657 tRNA_Pro 
CCAGGTGTGGCGCAGAGGTAGCGCGGCTGCTTTGGGAGCAGAAGGTCATAGGTTCGATCCCTATCACTTGGA
>Pseudanabaena_sp._PCC_7429_2504580789 tRNA_Arg 
GGGGCTGTGGCTCAGTTGGATAGAGCAAGCGCCTCCTAAGCGCTAGGTCATCGGTTCGATCCCGATCAGTCCCGTCA
>Pseudanabaena_sp._PCC_7429_2504580837 tRNA_Thr
GCCCTCATGGCTCAGGGGTAGAGCATTCCCTTGGTAAGGGAAAGGTCACGGGTTCAAATCCCGTTGAGGGCT
>Pseudanabaena_sp._PCC_7429_2504580874 tRNA_Lys 
GGGTGACTGGCGCAGTGGTAGCGCATCGGACTCTTAATCCGCTGGTCCTGGGTTCGAATCCCAGGTCACCCA
>Pseudanabaena_sp._PCC_7429_2504580891 tRNA_Met
GGCAGCTTGGCTCAGGTGGTTAGAGCGACGGTCTCATAATCCGTAGGTCCCGGGTTCAAATCCCGGAGCTGCTA
>Pseudanabaena_sp._PCC_7429_2504581011 tRNA_Leu 
GGGCGAATGGCGGAATTGGTAGACGCATCAGACTCAAAATCTGACGACAGCGATGTCATGAGAGTTCGATTCTCTCTTTGCCCA
>Pseudanabaena_sp._PCC_7429_2504581027 tRNA_Lys 
GGGTCGCTAGCTCAATGGTAGAGCACTCGGCTTTTAACCGATTTGTTCCGGGTTCAAATCCCGGGCGACCCA
>Pseudanabaena_sp._PCC_7429_2504581055 tRNA_Thr 
GCTGGTGTAGCTCAGTTGGTAGAGCAACTGATTTGTAATCAGTAGGTCACGAGTTCGAGTCTCGTCCCCAGCT
>Pseudanabaena_sp._PCC_7429_2504581181 tRNA_Gly 
GCGGGTGTGGCTCAGTGGTAGAGCATCTCCTTGCCAAGGAGAATGTCGTGGGTTCGAATCCCATCACCCGCT
>Pseudanabaena_sp._PCC_7429_2504581288 tRNA_Cys 
GGCGGCATAGCCAAGTGGTAAGGCAGGGGTCTGCAAAACCCTCACCCCCAGTTCAAATCTGGGTGCCGCCT
>Pseudanabaena_sp._PCC_7429_2504581382 tRNA_Arg 
GGGCTAGTAGCTCAGTTGTATAGAGCAATCGCCTTCTAAGCGATCGGTCGTGGGTTAGAGTCCCCCCTAGCCTG
>Pseudanabaena_sp._PCC_7429_2504581696 tRNA_Leu
GCGGAACTGGCGGAATTGGTAGACGCGCATGTTTCAGGTACATGTGTTGAAAGACTTGGGGGTTCAAGTCCCCCGTTCCGCA
>Pseudanabaena_sp._PCC_7429_2504581707 tRNA_Leu
GCGGTCATGGTGGAATGGTAGACACGCCATCTTGAGGTGGTGGTGGCGAAAGCTGTGAGAGTTCGAGTCTCTCTGACCGCA
>Pseudanabaena_sp._PCC_7429_2504582002 tRNA_Ser 
GGAGAGATGGCCGAGTGGTTGAAGGCGCAGCACTGGAAATGCTGTTTAGGGGTAACTTTAACGAGGGTTCGAATCCCTCTCTCTCCGTCA
>Pseudanabaena_sp._PCC_7429_2504582165 tRNA_Ser 
GGAGAGATGGCTGAGTGGACGAAAGCGGCAGATTGCTAATCTGTTGTACGGCAGGTAACTCCGTACCGAGGGTTCGAATCCCTCTCTCTCCG
>Pseudanabaena_sp._PCC_7429_2504582196 tRNA_Asn 
TCCTCAGTAGCTCAGCGGTAGAGCAATCGGCTGTTAACCGATCGGTCGCAGGTTCGAATCCCGCCTGGGGAG
>Pseudanabaena_sp._PCC_7429_2504582450 tRNA_Asp 
GGGTTCGTAGTTCAATTGGTTAGAGCACCGCCCTGTCACGGCGGAAGTTGCGGGTTCGAGCCCCGTCGAACCCG
>Pseudanabaena_sp._PCC_7429_2504582586 tRNA_Val 
GGACGCATAGCTCAGTTGGTTAGAGCACCACGTTGACATCGTGGGGGTCGATGGTTCGAGTCCATTTGCGTCCA
>Pseudanabaena_sp._PCC_7429_2504582590 tRNA_Leu 
GCGGATGTGGCGGAATTGGTAGACGCGCTAGATTTAGGTTCTAGTATCTTTGATGTGAGAGTTCGAGTCTCTCCATCCGCA
>Pseudanabaena_sp._PCC_7429_2504582856 tRNA_Ile 
GGGCCATTAGCTCAGTTGGTTAGAGCGCACCCCTGATAAGGGTGAGGTCACTGGTTCGTGTCCAGTATGGCCCA
>Pseudanabaena_sp._PCC_7429_2504582857 tRNA_Ala 
GGGGATATAGCTCAGTTGGTAGAGCGCCTGCTTTGCACGCAGGAAGTCAGGAGTTCGAATCTCCTTATCTCCACCA
>Pseudanabaena_sp._PCC_7429_2504582957 tRNA_Gln 
TGGGGTGTCGCCAAGTGGTAAGGCAGCTGGTTTTGGTCCAGCCATTCCGAGGTTCGAATCCTTGCACCCCAG
>Pseudanabaena_sp._PCC_7429_2504583014 tRNA_Thr 
GCCGATGTAGCACAGGGGTAGTGCAGCTGATTCGTAATCAGCAGGCCGTGAGTTCAAATCTCATCATCGGCT
>Pseudanabaena_sp._PCC_7429_2504583335 tRNA_Leu
GGGGGTGTGGCGGAATGGTAGACGCTACGGACTTAAAATCCGTTGACCGTAAGGTCGTAAGGGTTCAAGTCCCTTCACCCCCA
>Pseudanabaena_sp._PCC_7429_2504583457 tRNA_Val 
GGGCGCTTAGCTCAGTTGGTAGAGCGTCTCGTTTACACCGAGAATGTCGGGGGTTCGAGTCCCTCAGCGCCCA
>Pseudanabaena_sp._PCC_7429_2504583533 tRNA_Trp 
GCGTCCTTAGTTCAGTTGGTAGAACGCAGGTCTCCAAAACCTGATGTCGGGGGTTCGAGTCCCTCAGGGCGCG
>Pseudanabaena_sp._PCC_7429_2504583584 tRNA_Glu 
GCCCCCATCGTCTAGAGGCCTAGGACACCTCCCTTTCACGGAGGCGACGGGGATTCGAATTCCCCTGGGGGTA
>Pseudanabaena_sp._PCC_7429_2504583624 tRNA_His 
GCGAGTGTAGCCAAGTGGTTAAGGCAGTGGTTTGTGGTACCACCATTCGTGGGTTCAATTCCCATCATTCGCC
>Pseudanabaena_sp._PCC_7429_2504583744 tRNA_Ser
GGAGAGATGGCAGAGTGGTCGAATGCGTTCGACTTGAAATCGAATGTTGTGAAAGCAACCGAGGGTTCGAATCCCTCTCTCTCCG
>Pseudanabaena_sp._PCC_7429_2504584079 tRNA_Phe 
GCCGGGATAGCTCAGTTGGTAGAGCAGTGGACTGAAAATCCACGTGTCACGAGTTCAAATCTCGTTCCTGGCA
>Pseudanabaena_sp._PCC_7429_2504584143 tRNA_Pro 
CGGGATGTAGCGCAGCTTGGTAGCGCACCACTTTGGGGTAGTGGGGGTCTTGGGTTCAAATCCCAACATTCCGA
>Pseudanabaena_sp._PCC_7429_2504584301 tRNA_Ser 
GGAGAGGTGGCAGAGTGGTTGAATGCGTCTGACTCGAAATCAGATTTAGGGTCACACCTAACGGGAGTTCGAATCTCCCCCTCTCCG
>Pseudanabaena_sp._PCC_7429_2504584657 tRNA_Arg 
GGGCTTGTAGCTCAGTGGACTAGAGCACGTGGCTACGGACCACGGTGTCGGGGGTTCGAATCCCTCCTGGCCCG
>Pseudanabaena_sp._PCC_7429_2504584733 tRNA_Met 
CGCGGGGTAGAGCAGCCTGGTAGCTCGTCGGGCTCATAACCCGAAGGTCGATGGTTCAAATCCGTCCCCCGCCA
>Pseudanabaena_sp._PCC_7429_2504584883 tRNA_Pro 
CGGGATGTAGCGCAGCTTGGTAGCGCGCCTGCTTTGGGAGCAGGATGCCGTAGGTTCGAATCCTATCATCCCGA
>Pseudanabaena_sp._PCC_7429_2504585063 tRNA_Tyr 
GGGTCGATGCCCGAGTGGTTAATGGGGGCGGACTGTAAATCCGCTGGCTACGCCTACGCTGGTTCAAATCCAGCTCGGCCCATCA
>Pseudanabaena_sp._PCC_7429_2504585078 tRNA_Gly 
GCGAATGTAGTTTAGTGGTAAAACCTCTGCCTTCCAAGCAGATGTTGCGGGTTCGATTCCCGCCATTCGCT
>Pseudanabaena_sp._PCC_7429_2504585084 tRNA_Arg 
GGGTATGTAGCTCAGTTGGATAGAGCATCAGATTCCGGTTCTGAGGGTCGGGGGTTCGAGCCCCTCCATACTCG
>Pseudanabaena_sp._PCC_7429_2504585260 tRNA_Ala 
GGGGCTATAGCGCAGTTGGTAGCGCATCTCAATGGCATTGAGAGGGCCAGCGGTTCGAATCCGCTTAGCTCCA
>Pseudanabaena_sp._PCC_7429_2504585271 tRNA_Met 
CCAAGGTTGGCTGACTGGTAAAGCAAACGACTCATAATCGTTGATATGTCGGTTCGATTCCGACACCTTGGA
>Pseudanabaena_sp._PCC_7429_2504585273 tRNA_Ala 
GGGGAATTAGCTCAGTTGGTAGAGTGCTGCGATCGCACCGCAGAGGTCAGGGGTTCGAGCCTCCTATTCTCCA
>Rivularia_sp._PCC_7116_2510085197 tRNA_Val_TAC
GGACGATTAGCTCAGTTGGTAGAGCGCCTGCCTTACAAGCAGGATGTCACTGGTTCGAGTCCAGTATCGTCCA
>Rivularia_sp._PCC_7116_2510085244 tRNA_Arg_CCT 
GGGGCTGTAGCTCAGTTGGATAGAGCGAGCGCCTCCTAAGCGCTAGGTCGTAGGTTCGAGTCTTACCAGTCCCG
>Rivularia_sp._PCC_7116_2510085589 tRNA_Lys_TTT 
GGGTGGCTAGCTCAACGGTAGAGTACTCGGCTTTTAACCGATTTGTTCTGGGTTCGAATCCCAGGCTACCCA
>Rivularia_sp._PCC_7116_2510085608 tRNA_Gln_TTG 
TGGGGTGTCGCCAAGTGGTAAGGCAGCGGGTTTTGGTCTCGCCATTCCTAGGTTCGAATCCTAGCACCCCAG
>Rivularia_sp._PCC_7116_2510085634 tRNA_Leu_CAA 
GGGCCGGTGGCGGAATTGGTAGACGCAGCAGACTCAAAATCTGCCGCCGCAAGGTGTGAGAGTTCGAGTCTCTCCCGGCCCA
>Rivularia_sp._PCC_7116_2510085637 tRNA_Leu_CAG 
GCGGAACTGGCGGAATTGGTAGACGCGCTAGATTCAGGTTCTAGTGCCCCACAAGGCTTCCGGGTTCAAGTCCCGGGTTCCGCA
>Rivularia_sp._PCC_7116_2510085712 tRNA_Gly_TCC 
GCGGGCGTAGTTTAGTGGTAAAACCTTAGCCTTCCAAGCTAATGATGCGGGTTCGATTCCCGCCGCCCGCT
>Rivularia_sp._PCC_7116_2510085797 tRNA_Ser_TGA 
GGAGAGGTGGCAGAGTGGTCGAATGCGCTCGACTTGAAATCGAGTGTACCGAAAGGTACCGTGGGTTCGAATCCCACCCTCTCCG
>Rivularia_sp._PCC_7116_2510085808 tRNA_Leu_GAG 
GCGGATGTGGCGGAATTGGTATACGCGCACGCTTGAGGGGCGTGTGGCCTTGGCCTTGCGAGTTCGAGTCTCGCCATCCGCA
>Rivularia_sp._PCC_7116_2510085980 tRNA_Trp_CCA 
GCGCTCTTAGTTCAGTTGGTAGAACGCAGGTCTCCAAAACCTGATGTCGGGGGTTCGAGTCCTCCAGGGCGCG
>Rivularia_sp._PCC_7116_2510086413 tRNA_Pro_CGG
CGGGATGTAGCGCAGCTTGGTAGCGCACTTCGTTCGGGACGAAGGGGCCGCTGGTTCGAATCCAGTCATCCCGA
>Rivularia_sp._PCC_7116_2510086549 tRNA_Thr_CGT 
GCCGACGTGGCTCAGTGGTAGAGCAATTGATTCGTAATCAATAGGTCGCGGGTTCAAATCCCGCCGTCGGCT
>Rivularia_sp._PCC_7116_2510086750 tRNA_Pro_TGG 
CGGGATGTAGCGCAGCTTGGTAGCGCGCCTGCTTTGGGAGCAGGATGTCGCAGGTTCAAATCCTGTCATCCCGA
>Rivularia_sp._PCC_7116_2510086986 tRNA_Phe_GAA 
GCCGGGATAGCTCAGTTGGTAGAGCAGAGGACTGAAAATCCTCGTGTCACGAGTTCAAGTCTCGTTCCTGGCA
>Rivularia_sp._PCC_7116_2510087125 tRNA_Pro_GGG 
CGGGGCGTAGCGCAGCTTGGTAGCGCGCCACTTTGGGGTAGTGGAGGTCGTGGGTTCAAATCCCGCCGCTCCGA
>Rivularia_sp._PCC_7116_2510087407 tRNA_Arg_CCG 
GGGCGCGTAGTTCAGTGGATAGAACATCAGATTCCGGTTCTGACGGTCGGGGGTTCAAATCCCTCCGCGCTCA
>Rivularia_sp._PCC_7116_2510087456 tRNA_Tyr_GTA 
GGGTCGGTGTCCGAGTGGTTAATGGAGGCGGACTGTAAATCCGCTGGCTTAGCCTACGCTGGTTCGAATCCAGCTCGGCCCA
>Rivularia_sp._PCC_7116_2510087457 tRNA_Thr_GGT 
GCCGATGTAGCTCAGTGGTAGAGCACACCCTTGGTAAGGGTGAGGTCACGAGTTCAAATCTCGTCATCGGCT
>Rivularia_sp._PCC_7116_2510087550 tRNA_Thr_TGT 
GCCAGCATGGCTCAGTGGTAGAGCAACGCACTTGTAATGCGTAGGTCGTCGGTTCAAATCCGACTGCTGGCT
>Rivularia_sp._PCC_7116_2510087595 tRNA_Ala_GGC 
GGGGTTATAGCTCAGTTGGTAGAGCGCCTCAATGGCATTGAGGAAGTCAGCGGTTCGAATCCGCTTAGCTCCA
>Rivularia_sp._PCC_7116_2510087828 tRNA_Met_CAT 
CGCGGGATAGAGCAGCCTGGTAGCTCGTCGGGCTCATAACCCGAAGGTCAGTGGTTCAAATCCACTTCCCGCTACCA
>Rivularia_sp._PCC_7116_2510087907 tRNA_His_GTG 
GCGGTTGTAGCCAAGTGGTTAAGGCAGAGGTTTGTGGTATCTCCATTCGTGGGTTCGAGTCCCATCAGCCGCC
>Rivularia_sp._PCC_7116_2510087960 tRNA_Met_CAT
GGCTCAGTAGCTCAGTTGGTTAGAGTAGGGGACTCATAAGCCCTTGGTCGTGCGTTCGAGTCGCACCTGAGCCA
>Rivularia_sp._PCC_7116_2510088404 tRNA_Ser_TGA 
GCATAATTAGCTCAGAGGAAGAGCGTTAGACTTGAAATCTAAAAGACGTAGGTTCAACTCCTACATTGTGCCCCG
>Rivularia_sp._PCC_7116_2510088405 tRNA_Met_CAT 
CGGAAGTTAGCTCATCGGCAGAGCAATAGACTCATAATCTATCGGTAGCAGGTTCGATTCCTGCACTTTCAACCA
>Rivularia_sp._PCC_7116_2510088406 tRNA_Phe_GAA 
GCCTAATTAGCTCAGTGGTTGAGCAATCGGTGAATCGCCGATAAACGTAGGTTCAAATCCTGCATTGGGCACCA
>Rivularia_sp._PCC_7116_2510088493 tRNA_Asp_GTC
GGGACCGTAGTTCAACTGGTTAGAGCACCGCCCTGTCACGGCGGAAGTTGCGGGTTCGAATCCCGTCGGTCCCG
>Rivularia_sp._PCC_7116_2510088547 tRNA_Val_GAC 
GGACGTATAGCTCAGTTGGTTAGAGCGCTACGTTGACATCGTAGAGGTCACTGGTTCGAATCCAGTTACGTCCA
>Rivularia_sp._PCC_7116_2510088794 tRNA_Arg_ACG 
GGGCGTGTAGCTCAGTGGACTAGAGCACGTGGCTACGGACCACGGTGTCAGGGGTTCAAATCCCTTCTCGCCCG
>Rivularia_sp._PCC_7116_2510089013 tRNA_Met_CAT 
CCAGGGTTGGCCGAGCGGTTGAGGCAACGAACTCATAATTCGTGTTAGGCAGGTTCAACTCCTGCACCCTGGA
>Rivularia_sp._PCC_7116_2510089335 tRNA_Ser_GCT 
GGAGAGGTGGCTGAGTGGTTGAAAGCGGCTCCCTGCTAAGGAGTTATGGGGTTTTAACCCCATCGAGGGTTCGAATCCCTCCCTCTCCG
>Rivularia_sp._PCC_7116_2510089521 tRNA_Ser_GGA 
GGAGAGGTGGCCGAGTGGTTGAAGGCGCAGCACTGGAAATGCTGTTTACCCGAAAGGGTAACGAGGGTTCGAATCCCTCCCTCTCCG
>Rivularia_sp._PCC_7116_2510089549 tRNA_Gly_GCC
GCGGGTGTAGCTCAGTGGTAGAGCGTCACCTTGCCAAGGTGAATGTCGCGCGTTCGAATCGCGTCACCCGCT
>Rivularia_sp._PCC_7116_2510090017 tRNA_Cys_GCA 
GGCGACATAGCCAAGTGGTAAGGCAGAGGTCTGCAAAACCTCCATCCCCCGGTTCAAATCCGGGTGTCGCCT
>Rivularia_sp._PCC_7116_2510090400 tRNA_Ala_TGC 
GGGGGTATAGCTCAGTTGGTAGAGCGCTGCCTTTGCAAGGCAGATGTCAGCGGTTCGAGTCCGCTTACCTCCACCA
>Rivularia_sp._PCC_7116_2510090401 tRNA_Ile_GAT
GGGCTATTAGCTCAGGTGGTTAGAGCGCACCCCTGATAAGGGTGAGGTCCCTGGTTCGAGTCCAGGATGGCCCACCT
>Rivularia_sp._PCC_7116_2510090406 tRNA_Ala_TGC 
GGGGGTATAGCTCAGTTGGTAGAGCGCTGCCTTTGCAAGGCAGATGTCAGCGGTTCGAGTCCGCTTACCTCCACCA
>Rivularia_sp._PCC_7116_2510090407 tRNA_Ile_GAT
GGGCTATTAGCTCAGGTGGTTAGAGCGCACCCCTGATAAGGGTGAGGTCCCTGGTTCGAGTCCAGGATGGCCCACCT
>Rivularia_sp._PCC_7116_2510090598 tRNA_Undet 
GGATTGTTAGCTCAGTAGGAAGAGCGTCCGCCTTTAAGCGGAAGGTCGCAGGTTCAATTCCTGCACAATCCA
>Rivularia_sp._PCC_7116_2510090599 tRNA_Lys_TTT 
GGGTCGTTAGCTCAATTGGCAGAGCATCCGGCTTTTAACCGGAAAGTTCAGAGTTCGAGTCTCTGACGACCCA
>Rivularia_sp._PCC_7116_2510090600 tRNA_Leu_TAG 
GCTCCCGTAGCCCAATTGGAAGAGGCGGCTGTCTTAGAAACAGTCTATGTGTGGGTTCGATTCCCACCGGGAGTA
>Rivularia_sp._PCC_7116_2510090601 tRNA_Arg_ACG 
GAGAACGTGGTGTAATCGGATAACATTTCAGACTACGAATCTGAAGATTGTAGGTTCAATTCCTACCGTTCTCG
>Rivularia_sp._PCC_7116_2510090806 tRNA_Asn_GTT 
TCCTCAGTAGCTCAGTGGTAGAGCGGTCGGCTGTTAACCGATTGGTCGCAAGTTCGAATCTTGCCTGGGGAG
>Rivularia_sp._PCC_7116_2510091550 tRNA_Glu_TTC 
GCCCCCATCGTCTAGAGGCCTAGGACACCTCCCTTTCACGGAGGCGACAGGGATTCGAATTCCCTTGGGGGTA
>Rivularia_sp._PCC_7116_2510091557 tRNA_Asn_ATT 
ACATACTAGCTCATTGGTAGAGCATTCGGCTATTAACCGACTGGTAGTAGGTTCAAATCCTGCGTATGAACAA
>Rivularia_sp._PCC_7116_2510091560 tRNA_Pseudo_TAA 
CATACTAGCCAAACGGTAAAGGCGAAGGACTTAAGTTCCTTTATTTCCGGGTTCGATTCCTGGGTATAAACA
>Rivularia_sp._PCC_7116_2510091561 tRNA_Pseudo_TGG
TACATACTAGCCAAATGGTAAGGCGAAGGTAATGGGTACCTTAATTTCTAGGTTCGATTCCTGGGTATATCAACA
>Rivularia_sp._PCC_7116_2510091574 tRNA_Ala_TGC
GGGGGTATAGCTCAGTTGGTAGAGCGCTGCCTTTGCAAGGCAGATGTCAGCGGTTCGAGTCCGCTTACCTCCACCA
>Rivularia_sp._PCC_7116_2510091575 tRNA_Ile_GAT 
GGGCTATTAGCTCAGGTGGTTAGAGCGCACCCCTGATAAGGGTGAGGTCCCTGGTTCGAGTCCAGGATGGCCCACCT
>Rivularia_sp._PCC_7116_2510091580 tRNA_Ser_CGA
GGAGAGGTGGCAGAGTGGTTGAATGCGGCGCACTCGAAATGCGTTATACCTTTACGGGTATCGGGGGTTCGAATCCCCCCCTCTCCG
>Rivularia_sp._PCC_7116_2510091782 tRNA_Arg_TCT 
GGGTGCGTAGCTCAGCTGGATAGAGCAACTGCCTTCTAAGCAGTCGGTCGCAGGTTCGAGTCCTGCCGCACCCG
>Rivularia_sp._PCC_7116_2510091925 tRNA_Leu_TAG 
GCGGATGTGGCGGAATTGGCAGACGCGCTAGATTTAGGTTCTAGTGCCTCCGGGCGTGAAGGTTCAAGTCCTTTCATCCGCA
>Scytonemahofmanni_UTEX_2349_2507330064 tRNA_Sup_CTA 
TACATACTTGCTCAATGGTAGAGCGATCGTATCTAAAACGATAAGTTGCAGGTTCAATTCCTGCGGTGTAACCA
>Scytonemahofmanni_UTEX_2349_2507331888 tRNA_Val_CAC 
GGGCGATTAGCACAGGGGTAGCGCACATCCTTCACACGGATGGGGTCACTGGTTCAAATCCAGTATCGCCCA
>Scytonemahofmanni_UTEX_2349_2507331898 tRNA_Ala_TGC
GGGGGTTTAGCTCAGTTGGTAGAGCGCCTGCTTTGCAAGCAGGATGTCAGCGGTTCGAGTCCGCTAACCTCCA
>Scytonemahofmanni_UTEX_2349_2507331901 tRNA_Val_TAC 
GGGCGGTTAGCTCAGTTGGTAGAGCGCCTGCCTTACAAGCAGGATGTCATCAGTTCGAGTCTGGTACTGCCCA
>Scytonemahofmanni_UTEX_2349_2507332004 tRNA_Ser_CGA 
GGAGAGGTGTCCGAGTGGTTCATGGTGACGCACTCGAAATGCGTTTTAGGGAAACCTAACGGGGGTTCGAATCCCCCCCTCTCCG
>Scytonemahofmanni_UTEX_2349_2507332144 tRNA_Val_GAC 
GAACGTATAGCTCAGTTGGTTAGAGCGCTACGTTGACATCGTAGAGGTCACTGGTTCGAATCCAGTTACGTTCA
>Scytonemahofmanni_UTEX_2349_2507332247 tRNA_Arg_CCG
GGGCGCGTGGCTCAGTGGATAGAGCAACAGATTCCGGTTCTGTCGGTCGGGGGTTCAAATCCCTCCGCGCTCG
>Scytonemahofmanni_UTEX_2349_2507332474 tRNA_Gly_CCC 
GCGGGTGTAATTCAGTGGTAGAATCTCACCCTCCCAAGGTGAATGTCGTGGGTTCAAGTCCCATCGCCCGCT
>Scytonemahofmanni_UTEX_2349_2507332594 tRNA_Arg_TCT 
GGGCGCATAGCTCAGTTGGATAGAGCAACAGATTTCTAATCTGTCGGCCGCAGGTTCGAGTCCTGCTGCGCCCG
>Scytonemahofmanni_UTEX_2349_2507332599 tRNA_Thr_GGT
GCCCGTGTGGCTCAGTGGTAGAGCACACCCTTGGTAAGGGTGAGGTCACGAGTTCAATCCTCGTCACGGGCT
>Scytonemahofmanni_UTEX_2349_2507332600 tRNA_Tyr_GTA 
GGGTCGATGTCCGAGTGGTTAATGGAGACGGACTGTAAATCCGTTGCGAAAGCTACGCTGGTTCAAATCCAGCTCGGCCCA
>Scytonemahofmanni_UTEX_2349_2507332729 tRNA_Ala_TGC 
GGGGGTTTAGCTCAGTTGGTAGAGCGCCTGCTTTGCAAGCAGGATGTCAGCGGTTCGAGTCCGCTAACCTCCACCA
>Scytonemahofmanni_UTEX_2349_2507332730 tRNA_Ile_GAT 
GGGCTATTAGCTCAGGTGGTTAGAGCGCACCCCTGATAAGGGTGAGGTCCCTGGTTCGAGTCCAGGATGGCCCACCT
>Scytonemahofmanni_UTEX_2349_2507332743 tRNA_Asp_GTC
GGGACTGTAGTTCAATTGGTTAGAGCACCGCCCTGTCACGGCGGAAGTTGCGGGTTCGAGCCCCGTCAGTCCCG
>Scytonemahofmanni_UTEX_2349_2507332847 tRNA_Cys_GCA 
GGCGCCATAGCCAAGTGGTAAGGCAGAGGTCTGCAAAACCTCCATCCCCCGGTTCAAATCCGGGTGGCGCCT
>Scytonemahofmanni_UTEX_2349_2507333019 tRNA_Gly_GCC 
GCGGGCATAGCTCAGTGGTAGAGCGTCACCTTGCCAAGGTGAATGTCGCGCGTTCGAATCGCGTTGCCCGCT
>Scytonemahofmanni_UTEX_2349_2507333209 tRNA_Ala_CGC 
GGGGAATTAGCTCAGTTGGTAGAGTGCTGCGATCGCACCGCAGAGGTCAGGGGTTCGAGTCTCCTATTCTCCA
>Scytonemahofmanni_UTEX_2349_2507333477 tRNA_Ser_TGA 
GGAGAGGTGGCAGAGTGGTCGAATGCGCTCGACTTGAAATCGAGTGAGCCGAAAGGTTCCGTGAGTTCGAATCTCACCCTCTCCG
>Scytonemahofmanni_UTEX_2349_2507333488 tRNA_Phe_GAA 
GCCGGGATAGCTCAGTTGGTAGAGCAGAGGACTGAAAATCCTCGTGTCACCGGTTCAAGTCCGGTTCCTGGCA
>Scytonemahofmanni_UTEX_2349_2507333525 tRNA_Pro_TGG 
CGGGATGTAGCGCAGCTTGGTAGCGCGCCTGCTTTGGGAGCAGGATGCCGCAGGTTCAAATCCTGTCATCCCGA
>Scytonemahofmanni_UTEX_2349_2507333701 tRNA_Leu_CAA 
GGGCGGGTGGCGGAATTGGTAGACGCACCACACTCAAAATGTGGCGACCGTGAGGTCATAGGAGTTCGATTCTCCTCCTGCCCA
>Scytonemahofmanni_UTEX_2349_2507333704 tRNA_Leu_CAG
GCGGAACTGGCGGAATTGGCAGACGCGCTAGATTCAGGTTCTAGTGCCGCAAGGCTTCCGGGTTCAAGTCCCGGGTTCCGCA
>Scytonemahofmanni_UTEX_2349_2507333883 tRNA_Trp_CCA 
GCGCTCTTAGTTCAGTTGGTAGAACGCAGGTCTCCAAAACCTGATGTCGGGGGTTCAAGTCCTCCAGGGCGCG
>Scytonemahofmanni_UTEX_2349_2507334245 tRNA_Thr_CGT
GCCGATGTGGCTCAGTGGTAGAGCACTCGATTCGTAATCGAGCGGTCACGGGTTCAAATCCCGTCATCGGCT
>Scytonemahofmanni_UTEX_2349_2507334344 tRNA_Pro_GGG 
CGGGGCGTAGCGCAGCTTGGTAGCGCGCCACTTTGGGGTAGTGGAGGTCTTGGGTTCAAATCCCAACGTTCCGA
>Scytonemahofmanni_UTEX_2349_2507334834 tRNA_Met_CAT 
GCGCCTTTGGCCGATTGGGGAGGCAGCGAGCTCATAATTCGCTTTCAGACTGGTTCGATTCCAGTAGGGCGCA
>Scytonemahofmanni_UTEX_2349_2507334881 tRNA_Lys_TTT 
GGGTCGCTAACTCAACGGTAGAGTACTCGGCTTTTAACCGATTAGTTCCGGGTTCGAATCCCGGGCGACCCA
>Scytonemahofmanni_UTEX_2349_2507335135 tRNA_Gln_TTG 
TGGGGCGTAGCCAAGTGGTAAGGCAGCGGGTTTTGGTCCCGCCATTCCTAGGTTCGAATCCTAGCGCCCCAG
>Scytonemahofmanni_UTEX_2349_2507335213 tRNA_Leu_TAG
GCGGATATGGCGAAATTGGCAGACGCGCTAGATTTAGGTTCTAGTTCCGAAAGGAGTGAAGGTTCAAGTCCTTTTATCCGCACTA
>Scytonemahofmanni_UTEX_2349_2507335447 tRNA_Ser_GCT 
GGAGAGGTGGCTGAGTGGTCGAAAGCGGCAGATTGCTAATCTGTTGTACGGCAGGCAACTCCGTACCGAGGGTTCGAATCCCTCCCTCTCCG
>Scytonemahofmanni_UTEX_2349_2507335535 tRNA_Met_CAT 
GGCTCAGTAGCTCAGTTGGTTAGAGCGTGGGACTCATAAGCCTGAGGTCGTGTGTTCGAGTCACACCTGAGCCA
>Scytonemahofmanni_UTEX_2349_2507336083 tRNA_Met_CAT 
AGGAAGTTAGCTCAATTGGAAGAGCAATCGACTCATAATCGATGTGTTGTAGGTTCAATTCCTATACTTTCACCCA
>Scytonemahofmanni_UTEX_2349_2507336084 tRNA_Met_CAT 
GTTTGATTAGCTCAGTTGGTAGAGCGATCGACTCATAATCGATGCGTCACAGGTTCAACTCCTGTATCAATCACCC
>Scytonemahofmanni_UTEX_2349_2507336187 tRNA_Arg_ACG 
GGGTGTGTAGCTCAGTGGACTAGAGCACGTGGCTACGGACCACGGTGTCGGGGGTTCGAATCCCTCCTCGCCCG
>Scytonemahofmanni_UTEX_2349_2507336232 tRNA_Ser_GGA
GGAGAGATGGCCGAGTGGTTGAAGGCGCAGCACTGGAAATGCTGTTTAGGGCAACTTAACCAGGGTTCGAATCCCTGTCTCTCCG
>Scytonemahofmanni_UTEX_2349_2507336321 tRNA_His_GTG 
GCGAGCGTAGCCAAGTGGTTAAGGCAGTGGTTTGTGGTACCACCATTCGTGGGTTCAATTCCCATCGTTCGCC
>Scytonemahofmanni_UTEX_2349_2507336350 tRNA_Ala_GGC 
GGGGGTATAGCTCAGTTGGTAGAGCGCTGCAATGGCATTGCAGAGGTCAGCGGTTCGAACCCGCTTACCTCCA
>Scytonemahofmanni_UTEX_2349_2507336555 tRNA_Lys_CTT 
GGGTGACTAGCTCAATGGTAGAGCATCAGACTCTTAATCTGTTGGTTCTGGGTTCGAGTCCCAGGTCACCCA
>Scytonemahofmanni_UTEX_2349_2507336711 tRNA_Leu_GAG 
GCGGATGTGGCGGAATTGGTATACGCGCACGCTTGAGGTGCGTGTGGGCACTGCCCTTGCGAGTTCGAGTCTCGCCATCCGCA
>Scytonemahofmanni_UTEX_2349_2507336803 tRNA_Asn_GTT 
TCCTCAGTAGCTCAGTGGTAGAGCGATCGACTGTTAATCGATTGGTCGCTGGTTCGAATCCGGCCTGGGGAG
>Scytonemahofmanni_UTEX_2349_2507336925 tRNA_Pro_CGG 
CGGGATGTAGCGCAGCTTGGTAGCGCACTTCGTTCGGGACGAAGGGGCCGCTGGTTCGAATCCAGTCATCCCGA
>Scytonemahofmanni_UTEX_2349_2507337022 tRNA_Gly_TCC
GCGGGCGTAGTTTAGTGGTAAAACTTTAGCCTTCCAAGCTAATAATGCGGGTTCGATTCCCGCCGCCCGCT
>Scytonemahofmanni_UTEX_2349_2507337117 tRNA_Asn_GTT
TGCCCCATAGCTCAATGGTAGAGCAAGCGGCTGTTAACCGCGAGGTTGTAGGTTCGAGTCCTACTGGGGCAGCCA
>Scytonemahofmanni_UTEX_2349_2507337118 tRNA_Phe_GAA 
CCCCCGGTAGCTCAGTTGGTAGTAGCGTCTGTCTGAAGAACAGAAGGTCGTCGGTTCGATTCCGACCTGGGGGG
>Scytonemahofmanni_UTEX_2349_2507337119 tRNA_Arg_ACG 
GATCGCGTGGTGTAACTGGATAACATCTCAGTCTACGAAACTGAAGAGTGAAGGTTCAAATCCTTCCGCGATCGCCT
>Scytonemahofmanni_UTEX_2349_2507337120 tRNA_Ser_GCT 
GGAGAAGTGGCTGAGTGGCTAAAAGCGTCTTCCTGCTAAGAAGAAACGGGTGTTTAATACCCGTCGCAGGTTCAAATCCTGTCTTCTGCTACA
>Scytonemahofmanni_UTEX_2349_2507337121 tRNA_Pseudo_GTA 
GGGTCGGCTCGCCTATTGGTGTAGGCAGCGCTCTGTAAAAGCGCCCTTTATTGATTGCAGGTTCAATTCCTGCCCGACCCA
>Scytonemahofmanni_UTEX_2349_2507337122 tRNA_Glu_TTC 
GCCCTCGTAGACGAATGGTTAAGTCGCTGCTCTTTCAAAGCGGAGATTGCAGTTCAAATCTCGTCGGGGGTA
>Scytonemahofmanni_UTEX_2349_2507337123 tRNA_Trp_CCA 
GCAGGGATAGTGTAACGGCAACATCACGCTCTCCAAAAGCGTTGTTCTAGGTTCAAATCCTAGTCCCTGCG
>Scytonemahofmanni_UTEX_2349_2507337124 tRNA_Met_CAT 
CGCAGTGTAGCTTAATGCAAAGCCCCAAGCTCATACCTTGGTTGATGCGGGTGCAAATCCCGCCACTGCTACTA
>Scytonemahofmanni_UTEX_2349_2507337125 tRNA_Cys_GCA 
GGCTGAGTAGCTAAGTGGTTGAAGGCGTCGCTCTGCAAAAGCGAATATCGTGAGTTCAAATCTCACCTCAGCCT
>Scytonemahofmanni_UTEX_2349_2507337126 tRNA_Asp_GTC
CGGGGTGTAGCTCAATGGCTAGAGCGTTCCGTTGTCTGCGGAAATGTTGCGGGTTCAAATCCCGTCACCCTGA
>Scytonemahofmanni_UTEX_2349_2507337137 tRNA_Glu_TTC 
GCCCCCATCGTCTAGAGGCCTAGGACACCTCCCTTTCACGGAGGTAACGGGGATTCGAATTCCCCTGGGGGTA
>Scytonemahofmanni_UTEX_2349_2507337156 tRNA_Thr_TGT 
GCCAGCATAGCACAGTGGTAGTGCATCCGACTTGTAATCGGAAGGTCGTCAGTTCAAATCTGACTGCTGGCT
>Spirulina_major_PCC_6313_2506607705 tRNA_Ala 
GGGGTTATAGCTCAGTTGGTAGAGCACCTGCATGGCATGCAGGGGGTCAGCGGTTCGAATCCGCTTAGCTCCA
>Spirulina_major_PCC_6313_2506607730 tRNA_Pro 
CGGGGCGTAGCGCAGCTTGGTAGCGCACCACTTTGGGGTAGTGGGGGTCGTGGGTTCAAATCCCGCCGCTCCGA
>Spirulina_major_PCC_6313_2506607758 tRNA_Leu 
GCGGACGTGGCGGAATTGGTAGACGCGCTAGATTTAGGTTCTAGTATCTTTGATGTGAGAGTTCGAGTCTCTCCGTCCGCA
>Spirulina_major_PCC_6313_2506607800 tRNA_Ser 
GGAGAGGTGGCTGAGTGGTCGAAAGCGGCGGATTGCTAATCCGTTGTACGAATCGCAAGACCGTACCGAGGGTTCGAATCCCTCCCTCTCCG
>Spirulina_major_PCC_6313_2506607932 tRNA_Lys 
GGGTCGCTAGCTCAATGGTAGAGTACTCGGCTTTTAACCGATTTGTTCTGGGTTCGAGTCCCAGGCGACCCA
>Spirulina_major_PCC_6313_2506608190 tRNA_Val 
GGGCGATTAGCACAGGGGTAGCGCACTTCCTTCACACGGAAGGGGTCACTGGTTCAAATCCAGTATCGCCCA
>Spirulina_major_PCC_6313_2506608191 tRNA_Ser 
GGAGAGATGGCCGAGTGGTCGAAGGCGCAGCACTGGAAATGCTGTAGGGGCGAAAGCCTCTCGAGGGTTCGAATCCCTCTCTCTCCG
>Spirulina_major_PCC_6313_2506608220 tRNA_Gly 
GCGGGTATAGCTCAGTGGTAGAGCGTCACCTTGCCAAGGTGAATGTCGCGCGTTCGAATCGCGTTACCCGCT
>Spirulina_major_PCC_6313_2506608378 tRNA_Arg 
GGGGCTGTGGCTCAGTTGGATAGAGCAAGCGCCTCCTAAGCGCTAGGTCGCCGGTTCAAATCCGGCCAGTCCCG
>Spirulina_major_PCC_6313_2506608384 tRNA_Val 
GGACGCATAGCTCAGTTGGTTAGAGTACGTCGTTGACATCGACGGGGTCACTGGTTCGAACCCAGTTGCGTCCA
>Spirulina_major_PCC_6313_2506608431 tRNA_Leu
GGGGGTGTGGCGGAATGGTAGACGCTGCGGACTTAAAATCCGTTGTCCGTAAAAAGACGTGTGGGTTCAAGTCCCACCACCCCCA
>Spirulina_major_PCC_6313_2506608597 tRNA_Ile 
GGGCTATTAGCTCAGGTGGTTAGAGCGCACCCCTGATAAGGGTGAGGTCCCTGGTTCAAGTCCAGGATGGCCCA
>Spirulina_major_PCC_6313_2506608647 tRNA_Pro
CGGGATGTGGCGCAGCTTGGTAGCGCACTTCGTTCGGGACGAAGGGGCCGCTGGTTCGAATCCAGTCATCCCGA
>Spirulina_major_PCC_6313_2506608794 tRNA_Ser 
GGAGAGGTGGCAGAGTGGTTGAATGCGACGGTCTCGAAAACCGTTAGGCCGGCAACGGTCTCGGGGGTTCGAATCCCCCCCTCTCCG
>Spirulina_major_PCC_6313_2506608877 tRNA_Met 
CGCGGGATAGAGCAGTCTGGTAGCTCGTCGGGCTCATAACCCGAAGGTCGGTGGTTCAAATCCGCCTCCCGCCA
>Spirulina_major_PCC_6313_2506609140 tRNA_Ala 
GGGGGTTTAGCTCAGTTGGTAGAGCGCCTGCTTTGCAAGCAGGATGTCAGCGGTTCGAATCCGCTAACCTCCA
>Spirulina_major_PCC_6313_2506609382 tRNA_Ile 
GGGCTATTAGCTCAGGTGGTTAGAGCGCACCCCTGATAAGGGTGAGGTCCCTGGTTCAAGTCCAGGATGGCCCA
>Spirulina_major_PCC_6313_2506609397 tRNA_Trp
GCGCTCTTAGTTCAGTTGGTAGAACGCAGGTCTCCAAAACCTGATGTCGGGGGTTCAAGTCCTCCAGGGCGCGTCA
>Spirulina_major_PCC_6313_2506609523 tRNA_Phe 
GCCAGGATAGCTCAGTTGGTAGAGCAGAGGACTGAAAATCCTCGTGTCGGCGGTTCAATTCCGCCTCCCGGCA
>Spirulina_major_PCC_6313_2506609718 tRNA_Arg 
GCTCTGGTAGCTCAATGGATAGAGCAAACGCCTTCTAAGCGTTCGGTTACAGGTTCGAGTCCTGTCCAGAGCG
>Spirulina_major_PCC_6313_2506609750 tRNA_Gln 
TGGGGTGTCGCCAAGCGGTAAGGCAGCGGTTTTTGGTACCGCCATTCCCAGGTTCGATCCCTGGCACCCCAG
>Spirulina_major_PCC_6313_2506609991 tRNA_His 
GCGAGTGTAGCCAAGTGGTTAAGGCAGTGGTTTGTGGTACCACCATTCGCGGGTTCGATCCCCGTCATTCGCC
>Spirulina_major_PCC_6313_2506610030 tRNA_Arg 
GGGCGTGTAGCTCAGTGGACTAGAGCACGTGGCTACGGACCACGGTGTCAGGGGTTCGAATCCCTTCTCGCCCG
>Spirulina_major_PCC_6313_2506610044 tRNA_Ser 
GGAGAGGTGGCAGAGTGGTCGAATGCGCTCGACTTGAAATCGAGTGTAGCGTGAGCTACCGTGGGTTCGAATCCCACCCTCTCCG
>Spirulina_major_PCC_6313_2506610046 tRNA_Ala 
GGGGGGTTAGCTCAGTTGGTAGAGCGCTGCGATCGCACCGCAGAGGTCAGGGGTTCGACTCCCCTATCCTCCA
>Spirulina_major_PCC_6313_2506610126 tRNA_Pro 
CGGGATGTAGCGCAGCTTGGTAGCGCGCCTGCTTTGGGAGCAGGATGTCGCAGGTTCAAATCCTGTCATCCCGA
>Spirulina_major_PCC_6313_2506610444 tRNA_Gly
GCGGGTATAGTTTAGTGGTAAAACGAAAGCTTCCCAAGCTTTAGTTGCGAGTTCGATTCTCGCTACCCGCT
>Spirulina_major_PCC_6313_2506610679 tRNA_Thr 
GCCGATGTAGCTCAGTTGGTAGAGCACTCGATTCGTAATCGAAAGGTCGTCGGTTCAAATCCGTCCATCGGCT
>Spirulina_major_PCC_6313_2506610765 tRNA_Cys 
GGCGGCATAGCCAAGTGGTAAGGCAGAGGTCTGCAAAATCTTTATCCCCGGTTCGAATCCGGGTGCCGCCT
>Spirulina_major_PCC_6313_2506610851 tRNA_Asp 
GGGACTGTAGTTCAATTGGTTAGAGCACTGCCCTGTCACGGCAGAAGTTGCGGGTTCGAGCCCCGTCAGTCCCG
>Spirulina_major_PCC_6313_2506611001 tRNA_Leu 
GGGTGAGTGGCGGAATTGGTAGACGCACCACACTCAAAATGTGGCGGCTTCGGTCGTGAGAGTTCGAGTCTCTCCTTACCCA
>Spirulina_major_PCC_6313_2506611278 tRNA_Gly 
GCGGGTGTAGTTTAGTGGTAAAACCTTAGCCTTCCAAGCTAATGATAGGGGTTCGATTCCCCTCACCCGCT
>Spirulina_major_PCC_6313_2506611353 tRNA_Asn
TCCTCAGTAGCTCAGTGGTAGAGCGGTCGGCTGTTAACCGATTGGTCGTAGGTTCGAATCCTACCTGGGGAG
>Spirulina_major_PCC_6313_2506611355 tRNA_Arg 
GGGCGTGTAGCTCAGTGGATAGAGCACCAGATTCCGGTTCTGGGTGTCGGGAGTTCGACTCTCTCCACGCTCG
>Spirulina_major_PCC_6313_2506611463 tRNA_Glu 
GCCCCCATCGTCTAGAGGCCTAGGACACCTCCCTTTCACGGAGGCGACAGGGATTCGAATTCCCTTGGGGGTATCA
>Spirulina_major_PCC_6313_2506611472 tRNA_Leu
GCGGAACTGGCGGAATTGGTAGACGCGCTAGATTCAGGTTCTAGTGGGAGCAATCTTGTGCGAGTTCAAGTCTCGCGTTCCGCA
>Spirulina_major_PCC_6313_2506611514 tRNA_Met 
GGCTCAGTAGCTCAGTTGGTTAGAGCAGGGGACTCATAAGCCCAAGGTCGGCAGTTCAAATCTGCCTTGAGCCA
>Spirulina_major_PCC_6313_2506611518 tRNA_Thr 
GCCCGTGTGGCTCAGTGGTAGAGCACACCCTTGGTAAGGGTGAGGTCACGAGTTCAATCCTCGTCACGGGCT
>Spirulina_major_PCC_6313_2506611519 tRNA_Tyr 
GGGTCGATGCCCGAGTGGTTAATGGGGGCGGACTGTAAATCCGCTGGCTACGCCTACGTTGGTTCAAATCCAACTCGGCCCACCA
>Spirulina_major_PCC_6313_2506611552 tRNA_Val 
GGACGGTTAGCTCAGTTGGTAGAGCTCCTGCCTTACAAGCAGGCTGTCACTGGTTCGAGTCCAGTACCGTCCA
>Spirulina_major_PCC_6313_2506611624 tRNA_Leu 
GCGGATGTGGTGGAATTGGTAGACACGCACGCTTGAGGGGCGTGTGGCTTGCCCGTGCGAGTTCGAGTCTCGCCATCCGCA
>Spirulina_major_PCC_6313_2506611938 tRNA_Thr 
GCTAGCATAGCTCAATTGGTAGAGCACCTCACTTGTAATGAGACGGTTGCGGGTTCAAGTCCTGTTGCTAGCT
>Spirulina_major_PCC_6313_2506611945 tRNA_Met 
CCAGGGTTGGCCGAGCGGTTGAGGCAGCGAACTCATAATTCGCCCTAGACAGGTTCAACTCCTGTACCCTGGA
>Spirulinasubsalsa_PCC_9445_2506597302 tRNA_Val 
GGGCGGTTAGCTCAGTTGGTAGAGCGCCTGCCTTACAAGCAGGATGTCACTGGTTCGAGTCCAGTACCGCCCA
>Spirulinasubsalsa_PCC_9445_2506597387 tRNA_Leu 
GCGGAACTGGCGGAATTGGTAGACGCGCTAGATTCAGGTTCTAGTGGGAGTTTATCCTGTGCGAGTTCAAGTCTCGCGTTCCGCA
>Spirulinasubsalsa_PCC_9445_2506597598 tRNA_Leu
GGGGGCGTGGCGGAATGGTAGACGCTACGGACTTAAAATCCGTTGGTTAGTGATAACCGTGAGAGTTCAAGTCTCTCCGCCCCCA
>Spirulinasubsalsa_PCC_9445_2506597869 tRNA_Leu 
GCGGACGTGGCGGAATTGGTAGACGCGCTAGATTTAGGTTCTAGTATCTCTGATGTGAGAGTTCGAGTCTCTCCGTCCGCATCA
>Spirulinasubsalsa_PCC_9445_2506597990 tRNA_Ala 
GGGGTTATAGCTCAGTTGGTAGAGCACTGCAATGGCATTGCAGGGGTCAGGAGTTCGAATCTCCTTAGCTCCA
>Spirulinasubsalsa_PCC_9445_2506598317 tRNA_Gln
TGGGGTGTAGCCAAGTGGTACGGCAGCGGATTTTGGTTCCGCCATTCCTAGGTTCGAATCCTAGCACCCCAG
>Spirulinasubsalsa_PCC_9445_2506598343 tRNA_Thr 
GCTTCCCTAGCTCAATTGGCAGAGCATTCCACTCGTAATGGAAAGGTTGTGGGTTCAAGTCCCATGGGAAGCT
>Spirulinasubsalsa_PCC_9445_2506598382 tRNA_Met 
GGCTCGGTAGCTCAGTTGGTTAGAGCAGGGGACTCATAAGCCCAAGGTCGGCAGTTCAAATCTGCCCCGAGCCA
>Spirulinasubsalsa_PCC_9445_2506598486 tRNA_Met 
CCAGGGTTGGCCGAGCGGTTTAGGCAGCGAACTCATAATTCGCCCTAGGCAGGTTCAACTCCTGCACCCTGGA
>Spirulinasubsalsa_PCC_9445_2506598588 tRNA_Met 
CGCGGGATAGAGCAGTCTGGTAGCTCGTCGGGCTCATAACCCGAAGGTCGGTGGTTCAAATCCGCCTCCCGCCACCA
>Spirulinasubsalsa_PCC_9445_2506598653 tRNA_Ala
GGGGAATTAGCTCAGTTGGTAGAGCGCTGCGATCGCACCGCAGAGGTCAGGGATTCGAGTTCCCTATTCTCCA
>Spirulinasubsalsa_PCC_9445_2506599028 tRNA_Trp 
GCGCTCTTAGTTCAGTTGGTAGAACGCAGGTCTCCAAAACCTGATGTCGGGGGTTCAAGTCCTCCAGGGCGCG
>Spirulinasubsalsa_PCC_9445_2506599047 tRNA_Pro 
CGGGGCGTAGCGCAGTTTGGTAGCGTACCACTTTGGGGTAGTGGGGGTCGTGGGTTCAAATCCCGCCGCTCCGA
>Spirulinasubsalsa_PCC_9445_2506599060 tRNA_Arg
GTCCCCGTAGCTCAACGGATAGAGCAACTGCCTTCTAAGCAGTGGGCTACAGGTTCGAGTCCTGTCGGGGACG
>Spirulinasubsalsa_PCC_9445_2506599161 tRNA_Ser 
GGAGAGGTGGCAGAGTGGTTGAATGCGACGGTCTCGAAAACCGTTAAGGCGGCAACGTCTTCGAGGGTTCAAATCCCTCCCTCTCCG
>Spirulinasubsalsa_PCC_9445_2506599164 tRNA_Pro 
CGGGATGTAGCGCAGCTTGGTAGCGCGCCTGCTTTGGGAGCAGGATGTCGCAGGTTCAAATCCTGTCATCCCGA
>Spirulinasubsalsa_PCC_9445_2506599198 tRNA_Asp 
GGGACTGTAGTTCAACTGGTTAGAGCACCGCCCTGTCACGGCGGAAGTTGCGGGTTCGAGCCCCGTCAGTCCCG
>Spirulinasubsalsa_PCC_9445_2506599219 tRNA_Gly 
GCGGGTATAGCTCAGGGGTAGAGCGTCACCTTGCCAAGGTGAATGTCGCGCGTTCGAATCGCGTTACCCGCT
>Spirulinasubsalsa_PCC_9445_2506599296 tRNA_His 
GCGGGCGTAGCCAAGTGGTTAAGGCAGTGGATTGTGGTTCCACCATTCGTGGGTTCAAGTCCCATCGTTCGCC
>Spirulinasubsalsa_PCC_9445_2506599313 tRNA_Ser
GGAGAGGTGGCAGAGTGGTCGATTGCGCTCGACTTGAAATCGAGTGTACCGCAAGGTACCGTGGGTTCAAATCCCACCCTCTCCG
>Spirulinasubsalsa_PCC_9445_2506599417 tRNA_Ser 
GGAGAGGTGGCTGAGTGGTCGAAAGCGGCGGATTGCTAATCCGTTGTACAGTTTATACTGTACCGAGGGTTCGAATCCCTCCCTCTCCG
>Spirulinasubsalsa_PCC_9445_2506599451 tRNA_Phe 
GCCAGGATAGCTCAGTTGGTAGAGCAGAGGACTGAAAATCCTCGTGTCGGCGGTTCAATTCCGCCTCCCGGCA
>Spirulinasubsalsa_PCC_9445_2506599453 tRNA_Leu 
GGGCAAGTGGCGGAATTGGTAGACGCACTACACTCAAAATGTAGCGGCCTTTGGTCATGAGAGTTCGAGTCTCTCCTTGCCCA
>Spirulinasubsalsa_PCC_9445_2506599577 tRNA_Ser 
GGAGAGGTGGCCGAGTGGTCGAAGGCGCAGCACTGGAAATGCTGTAATGGGGTAACTCATTCGAGGGTTCGAATCCCTCCCTCTCCG
>Spirulinasubsalsa_PCC_9445_2506599653 tRNA_Gly 
GCGGGTATAGTTTAGTGGTAAAACGAAACCTTCCCAAGGTTTAGTTGCGAGTTCGATTCTCGCTACCCGCT
>Spirulinasubsalsa_PCC_9445_2506600112 tRNA_Thr 
GCTCTCTTAGCTCAATTGGCAGAGCAACTCACTTGTAATGAGTAGGTTATCGGTTCAAGTCCGATAGAGAGCT
>Spirulinasubsalsa_PCC_9445_2506600367 tRNA_Arg 
GGGCATGTAGCTCAGAGGATAGAGCACTGGATTCCGGTTCCAGGTGTCGGGGGTTCGACTCCCTCCATGCCCG
>Spirulinasubsalsa_PCC_9445_2506600412 tRNA_Arg 
GGGCTTGTAGCTCAGTGGACTAGAGCACGTGGCTACGGACCACGGTGTCGGGGGTTCGAATCCCTCCTAGCCCG
>Spirulinasubsalsa_PCC_9445_2506600441 tRNA_Val 
GGACGCATAGCTCAGTTGGTTAGAGTACTACGTTGACATCGTAGGGGTCACTGGTTCGAACCCAGTTGCGTCCA
>Spirulinasubsalsa_PCC_9445_2506600464 tRNA_Glu 
GCCCCCATCGTCTAGAGGCCTAGGACACCTCCCTTTCACGGAGGCGACAGGGATTCGAATTCCCTTGGGGGTA
>Spirulinasubsalsa_PCC_9445_2506600537 tRNA_Ile 
GGGCTATTAGCTCAGGTGGTTAGAGCGCACCCCTGATAAGGGTGAGGTCCCTGGTTCGAGTCCAGGATGGCCCACCA
>Spirulinasubsalsa_PCC_9445_2506600754 tRNA_Pro
CGGGATGTAGCGCAGCTTGGTAGCGCACTTCGTTCGGGACGAAGGGGCCGCTGGTTCAAATCCAGTCATCCCGA
>Spirulinasubsalsa_PCC_9445_2506600942 tRNA_Val
GGGCGATTAGCACAGGGGTAGCGCACTTCCTTCACACGGAAGGGGTCACTGGTTCAAATCCAGTATCGCCCA
>Spirulinasubsalsa_PCC_9445_2506600977 tRNA_Thr 
GCCTGTGTAGCTCAGTGGTAGAGCACACCCTTGGTAAGGGTGAGGTCACGAGTTCAATCCTCGTCACAGGCT
>Spirulinasubsalsa_PCC_9445_2506600978 tRNA_Tyr
GGGTCGATGCCCGAGTGGTTAATGGGGGTGGACTGTAAATCCACTGGCTACGCCTACGCTGGTTCGAATCCAGCTCGGCCCA
>Spirulinasubsalsa_PCC_9445_2506600987 tRNA_Asn 
TCCTCAGTAGCTCAGTGGTAGAGCGGTCGGCTGTTAACCGATTGGTCGTAGGTTCGAATCCTACCTGGGGAG
>Spirulinasubsalsa_PCC_9445_2506601050 tRNA_Cys
GGCGGCATAGCCAAGTGGTAAGGCCGAGGTCTGCAAAACCTCTATTCTCCAGTTCAAATCTGGATGCCGCCT
>Spirulinasubsalsa_PCC_9445_2506601316 tRNA_Ala 
GGGGGTATAGCTCAGTTGGTAGAGCGCCTGCTTTGCAAGCAGGATGTCAGCGGTTCGAGTCCGCTTACCTCCA
>Spirulinasubsalsa_PCC_9445_2506601323 tRNA_Gly 
GCGGGTGTAGTTTAGTGGTAAAACTTTAGCCTTCCAAGCTAATAATAGGGGTTCGATTCCCCTCACCCGCT
>Spirulinasubsalsa_PCC_9445_2506601690 tRNA_Lys 
GGGTCGCTAACTCAACGGTAGAGTACTCGGCTTTTAACCGATTAGTTCCGGGTTCGAATCCCGGGCGACCCA
>Spirulinasubsalsa_PCC_9445_2506601718 tRNA_Leu 
GCGGATGTGGTGGAATTGGTAGACACGCACGCTTGAGGGGCGTGTGGCTAGCCCGTGCGAGTTCGAGTCTCGCCATCCGCA
>Stanieriacyanosphaera_PCC_7437_2503798071 tRNA_Ser 
GGAGAGATGGCAGAGTGGTTGAATGCGGCGGTCTCGAAAACCGCTTCGGGGTTACTCCTCGACGTGGGTTCAAATCCCACTCTCTCCG
>Stanieriacyanosphaera_PCC_7437_2503798368 tRNA_Leu 
GCGGACGTGGCGGAATTGGTAGACGCGCTAGATTTAGGTTCTAGTGTCTTTGACGTGAGAGTTCGAGTCTCTCCGTCCGCATCA
>Stanieriacyanosphaera_PCC_7437_2503798379 tRNA_Met
GGCTCGGTAGCTCAGTTGGTTAGAGCAGGGGACTCATAAGCCCAAGGTCGGCAGTTCAAATCTGCCCCGAGCCA
>Stanieriacyanosphaera_PCC_7437_2503798382 tRNA_His 
GCGAGCGTAGCCAAGTGGTTAAGGCAGTGGATTGTGGTTCCACCATTCGCGGGTTCGAGTCCCGTCGTTCGCC
>Stanieriacyanosphaera_PCC_7437_2503798460 tRNA_Ala 
GGGGGTATAGCTCAGTTGGTAGAGCGCCTGCTTTGCAAGCAGGATGTCAGCGGTTCAAGTCCGCTTACCTCCACCA
>Stanieriacyanosphaera_PCC_7437_2503798461 tRNA_Ile 
GGGCTATTAGCTCAGGTGGTTAGAGCGCACCCCTGATAAGGGTGAGGTCCCTGGTTCAAGTCCAGGATGGCCCACCT
>Stanieriacyanosphaera_PCC_7437_2503798915 tRNA_Gln 
TGGGGTGTAGCCAAGCGGTAAGGCAGCGGGTTTTGGTCCCGCCATTCCTAGGTTCGAATCCTAGCACCCCAG
>Stanieriacyanosphaera_PCC_7437_2503799122 tRNA_Ala 
GGGGCTATAACTCAGTTGGTAGAGTGTCACAATGGCATTGTGAAAGCCACCGGTTCGAGCCCGGTTAGCTCCA
>Stanieriacyanosphaera_PCC_7437_2503799145 tRNA_Pro 
CGGGGCGTAGCGCAGCTTGGTAGCGCACCACTTTGGGGTAGTGGGGGTCGTGGGTTCAAATCCCGCCGCTCCGA
>Stanieriacyanosphaera_PCC_7437_2503799514 tRNA_Ser 
GGAGAGGTGGCCGAGTGGTCGAAGGCGCAGCACTGGAAATGCTGTAACGGGGTGACTCGTTCGAGGGTTCGAATCCCTCCCTCTCCG
>Stanieriacyanosphaera_PCC_7437_2503799653 tRNA_Glu 
GCCCCCATCGTCTAGTGGCCTAGGACACCTCCCTTTCACGGAGGCGACAGGGATTCGAATTCCCTTGGGGGTA
>Stanieriacyanosphaera_PCC_7437_2503799781 tRNA_Ser 
GGAGAGGTGGCTGAGCGGTTGAAGGCGGCTCCCTGCTAAGGAGTTATGGGGTTGATAACCCCATCGAGGGTTCGAATCCCTCCCTCTCCG
>Stanieriacyanosphaera_PCC_7437_2503799797 tRNA_Val 
GGGCGATTAGCTCAGCGGTAGAGCGCCTGCCTTACAAGCAGGATGCCACTGGTTCAAATCCAGTATCGCCCA
>Stanieriacyanosphaera_PCC_7437_2503799828 tRNA_Trp
GCGTCCTTAGTTCAGTTGGTAGAACGTCGGTCTCCAAAACCGAATGTCGGGGGTTCAAGTCCTCCAGGGCGCGTCA
>Stanieriacyanosphaera_PCC_7437_2503799831 tRNA_Cys
GGCGGCATAGCCAAGTGGTAAGGCCGAGGACTGCAAATCCTTTATCCCCCAGTTCGAATCTGGGTGCCGCCT
>Stanieriacyanosphaera_PCC_7437_2503800007 tRNA_Lys 
GGGTCACTAGCTCAATGGTAGAGCAGTGGACTCTTAATCCATTGGTTCAGGGTTCGAGTCCCTGGTGACCCA
>Stanieriacyanosphaera_PCC_7437_2503800016 tRNA_Lys 
GGGTCGCTAGCTCAGCGGTAGAGCACTCGGCTTTTAACCGATTGGTCCTGGGTTCAAATCCCAGGCGACCCA
>Stanieriacyanosphaera_PCC_7437_2503800061 tRNA_Undet 
GCGACGGTAGCTCAGTTGGTAGAGCAGCATTATCCTTGTTCATAAACTTATCCCTTTGGGGTCGAAGAATGAGGGTTATCGATTAGGGATCGGCGTGTCGTAGGTTCGAGTCCTACCCGTTGCACCA
>Stanieriacyanosphaera_PCC_7437_2503800062 tRNA_Arg 
GGGCGTGTAGCTCAGTGGACTAGAGCACGTGGCTACGGACCACGGTGTCAGGGGTTCGAATCCCTTCTCGCCCG
>Stanieriacyanosphaera_PCC_7437_2503800118 tRNA_Leu
GGGGGTGTGGCGGAATCGGTAGACGCTGCGGACTTAAAATCCGTTGACCTTCAACAAGTCGTGAGAGTTCAAGTCTCTCCACCCCCA
>Stanieriacyanosphaera_PCC_7437_2503800134 tRNA_Tyr 
GGGTCGATGCCCGAGTGGTTAATGGGGGCGGACTGTAAATCCGCTGGCTACGCCTACGCTGGTTCAAATCCAGCTCGGCCCACCA
>Stanieriacyanosphaera_PCC_7437_2503800135 tRNA_Thr
GCCCTCGTAACTCAGGGGTAGAGTACCTCCTTGGTAAGGAGGAAGCCACGGGTTCAAATCCCGTCGAGGGCT
>Stanieriacyanosphaera_PCC_7437_2503800350 tRNA_Ala 
GGGGGTATAGCTCAGTTGGTAGAGCGCCTGCTTTGCAAGCAGGATGTCAGCGGTTCAAGTCCGCTTACCTCCACCA
>Stanieriacyanosphaera_PCC_7437_2503800351 tRNA_Ile
GGGCTATTAGCTCAGGTGGTTAGAGCGCACCCCTGATAAGGGTGAGGTCCCTGGTTCAAGTCCAGGATGGCCCACCT
>Stanieriacyanosphaera_PCC_7437_2503800467 tRNA_Leu 
GGGCGAATGGCGAAATTGGTAGACGCACCACACTCAAAATGTGGCGTAGCAATACATGTCGGTTCGAGTCCGACTTTGCCCA
>Stanieriacyanosphaera_PCC_7437_2503800523 tRNA_Gly 
GCGGGTATAGCTCAGCGGTAGAGCGTCACCTTGCCAAGGTGAATGTCGCGCGTTCGAATCGCGTTACCCGCT
>Stanieriacyanosphaera_PCC_7437_2503800842 tRNA_Met 
CCAGGGTTGGCCGAGCGGTTTAGGCAACGAACTCATAATTCGTGCTAGGCAGGTTCAACTCCTGCACCCTGGATCA
>Stanieriacyanosphaera_PCC_7437_2503800910 tRNA_Arg 
GGGCGTGTAGCTCAGTGGATAGAGCAACAGATTCCGGTTCTGTTGGTCGGGGGTTCGACTCCCTCCACGCTCG
>Stanieriacyanosphaera_PCC_7437_2503800951 tRNA_Thr 
GCCGATGTAGCTCAGGGGTAGAGTAGCTGATTCGTAATCAGTTTGCCGTGGGTTCAATTCCCATCATCGGCT
>Stanieriacyanosphaera_PCC_7437_2503801152 tRNA_Phe 
GCTGGGATAGCTCAGTCGGTAGAGCAGAGGACTGAAAATCCTCGTGTCGGCAGTTCAATTCTGCCTCTCAGCA
>Stanieriacyanosphaera_PCC_7437_2503801231 tRNA_Ala 
GGGGAATTAGCTCAGTTGGTAGAGTGCTGCGATCGCACCGCAGAGGTCAGGGGTTCGACCCCCCTATTCTCCA
>Stanieriacyanosphaera_PCC_7437_2503801258 tRNA_Pro 
CGGGATGTAGCGCAGCTTGGTAGCGCACCGCTTTCGGGAGGCGGGGGCCGCAGGTTCAAATCCTGTCATCCCGA
>Stanieriacyanosphaera_PCC_7437_2503801265 tRNA_Val 
GGACGTATAGCTCAGTTGGTTAGAGTACATCGTTGACATCGATGGGGTCACTGGTTCGAATCCAGTTACGTCCA
>Stanieriacyanosphaera_PCC_7437_2503801462 tRNA_Ser 
GGAGAGGTGGCAGAGTGGTCGATCGCGCTCGACTTGAAATCGAGTGAACCGAAAGGTTCCGTGGGTTCAAATCCCACCCTCTCCG
>Stanieriacyanosphaera_PCC_7437_2503801684 tRNA_Asp 
GGGACTGTAGTTCAGTTGGTTAGAATGCCTGCCTGTCACGCAGGAGGTCGCGGGTTCGAGCCCCGTCAGTCCCG
>Stanieriacyanosphaera_PCC_7437_2503801944 tRNA_Leu 
GCGGATGTGGTGGAATCGGTAGACACGCACGCTTGAGGGGCGTGTGGCTTTGCCATGCGAGTTCGAGTCTCGCCATCCGCA
>Stanieriacyanosphaera_PCC_7437_2503801974 tRNA_Arg 
GGGTGCATAGCTCAATGGATAGAGCACCGCCCTTCTAAGGCGTAGGTTGTAGGTTCGAGTCCTACTGCACCCG
>Stanieriacyanosphaera_PCC_7437_2503802034 tRNA_Met 
CGCGGGATAGAGCAGCCTGGTAGCTCGTCGGGCTCATAACCCGAAGGTCGGTGGTTCAAATCCGCCTCCCGCCA
>Stanieriacyanosphaera_PCC_7437_2503802210 tRNA_Gly
GCGGGTATAGTTTAGTGGTAAAACCTTAGCCTTCCAAGCTAATGATGGGGGTTCGATTCCCCCTACCCGCT
>Stanieriacyanosphaera_PCC_7437_2503802442 tRNA_Thr 
GCTGGTGTAGCTCAGTTGGTAGAGCTGCTGATTTGTAATCAGCCGGTCGCGGGTTCAAATCCTGTCACCAGCT
>Stanieriacyanosphaera_PCC_7437_2503802547 tRNA_Leu 
GCGGAACTGGCGGAATTGGTAGACGCGCTAGATTCAGGTTCTAGTGTTCGTTTAGAACTTCCGGGTTCAAGTCCCGGGTTCCGCA
>Stanieriacyanosphaera_PCC_7437_2503802560 tRNA_Asn 
TCCTCAGTAGCTCAGTGGCAGAGCGGTCGGCTGTTAACCGATTGGTCGTAGGTTCAAATCCTACCTGGGGAG
>Stanieriacyanosphaera_PCC_7437_2503802567 tRNA_Pro
CGGGATGTAGCGCAGCTTGGTAGCGCGCCTGCTTTGGGAGCAGGATGTCGCAGGTTCAAATCCTGTCATCCCGA
>Synechococcuselongatus_PCC_7942_640711016 tRNA-Asn-GTT 
TCCTCAGTAGCTCAGTGGTAGAGCGGTCGGCTGTTAACCGATTGGTCGCAGGTTCGAATCCTGCCTGGGGAG
>Synechococcuselongatus_PCC_7942_640711017 tRNA-Cys-GCA 
GGCGGCATAGCCAAGTGGTAAGGCAGAGGTCTGCAAAACCTTCACCCCCGGTTCGAATCCGGGTGCCGCCT
>Synechococcuselongatus_PCC_7942_640711018 tRNA-Cys-GCA
GGCAGCATAACCAAGTGGTAAGGCAGAGGTCTGCAAAACCTTCGCCTCCGGTTCGAATCCGAGTGCCGCCTTCA
>Synechococcuselongatus_PCC_7942_640711019 tRNA-Met-CAT 
CGCGGGGTAGAGCAGCCTGGTAGCTCGTCGGGCTCATAACCCGAAGGTCAGAGGTTCAAATCCTCTCCCCGCCACCA
>Synechococcuselongatus_PCC_7942_640711020 tRNA-Pro-CGG 
CGGGATGTAGCGCAGCTTGGTAGCGCACTTCGTTCGGGACGAAGGGGTCGCAGGTTCGAATCCTGTCATCCCGA
>Synechococcuselongatus_PCC_7942_640711021 tRNA-Ala-CGC
GGGGCTATAGCTCAGTTGGTAGAGCGTACGGATCGCACCCGTAAGGCCAGGGGTTCGAATCCCCTTAGCTCCA
>Synechococcuselongatus_PCC_7942_640711022 tRNA-Arg-CCT
GGGGCTGTAGCTCAGCTGGATAGAGCAAGCGCCTCCTAAGCGCTAGGCCGCGCGTTCAAATCGCGCCAGTCCCG
>Synechococcuselongatus_PCC_7942_640711023 tRNA-Gly-TCC
GCGGGCTTAGTTTAGTGGTAAAACCTTAGCCTTCCAAGCTAATGATGCGGGTTCGATTCCCGCAGCCCGCT
>Synechococcuselongatus_PCC_7942_640711025 tRNA-Ile-GAT
GGGCTATTAGCTCAGGTGGTTAGAGCGCACCCCTGATAAGGGTGAGGTCCCTGGTTCAAGTCCAGGATGGCCCACCT
>Synechococcuselongatus_PCC_7942_640711026 tRNA-Ala-TGC 
GGGGGTTTAGCTCAGTTGGTAGAGCGCCTGCTTTGCAAGCAGGATGTCAGCGGTTCGAGTCCGCTAACCTCCACCA
>Synechococcuselongatus_PCC_7942_640711029 tRNA-Met-CAT
GGCTCAGTAGCTCAGCGGTAGAGCAGGGGACTCATAAGCCCTTGGTCGCGTGTTCAAATCACGCCTGAGCCA
>Synechococcuselongatus_PCC_7942_640711030 tRNA-Gln-TTG
TGGGGCGTCGCCAAGCGGTAAGGCAGCGGATTTTGGTTCCGCCATTCCTAGGTTCGAATCCTAGCGCCCCAG
>Synechococcuselongatus_PCC_7942_640711031 tRNA-Val-TAC 
GGGCGCTTAACTCAGCGGTAGAGTGGCTGCCTTACAAGCAGTAAGTCACTGGTTCGAATCCAGTAGTGCCCA
>Synechococcuselongatus_PCC_7942_640711032 tRNA-Leu-CAG 
GCGGAACTGGCGGAATTGGTAGACGCGCTAGATTCAGGTTCTAGTGGTTTCACGACTGTCCGGGTTCAAGTCCCGGGTTCCGCA
>Synechococcuselongatus_PCC_7942_640711033 tRNA-Leu-CAA 
GGGCAAGTGGCGGAATTGGTAGACGCAGCAGACTCAAAATCTGCCGCTAGCGATAGTGTGTGGGTTCGAGTCCCACCTTGCCCATCA
>Synechococcuselongatus_PCC_7942_640711034 tRNA-Thr-TGT
GCCGGTGTAGCTCAGGGGTAGAGCAGCTGTTTTGTAAACAGCCGGTCGCAGGTTCGAATCCGGTCACCGGCT
>Synechococcuselongatus_PCC_7942_640711035 tRNA-Tyr-GTA 
GGGTCGATGCCCGAGTGGTTAATGGGGGTGGACTGTAAATCCACTGGCTACGCCTACGCTGGTTCGAATCCAGCTCGGCCCACCT
>Synechococcuselongatus_PCC_7942_640711036 tRNA-Thr-GGT
GCCCTTATAGCTCAGCGGTAGAGCACTCCCTTGGTAAGGGAGAGGTCACGAGTTCAAGTCTCGTTAAGGGCTCTA
>Synechococcuselongatus_PCC_7942_640711038 tRNA-Pro-GGG
CGGGGCGTAGCGCAGCTTGGTAGCGCACCACTTTGGGGTAGTGGGGGTCGTGGGTTCAAATCCCGCCGCTCCGA
>Synechococcuselongatus_PCC_7942_640711039 tRNA-Pro-TGG
CGGGATGTAGCGCAGCTTGGTAGCGCGCCTGCTTTGGGAGCAGGATGCCGCAGGTTCAAATCCTGTCATCCCGA
>Synechococcuselongatus_PCC_7942_640711040 tRNA-Val-CAC 
GGGCGATTAGCACAGTGGTAGCGCACTTCCTTCACACGGAAGGGGTCACTGGTTCGAATCCAGTATCGCCCATCA
>Synechococcuselongatus_PCC_7942_640711041 tRNA-Leu-GAG
GCGGATGTGGTGGAATTGGTAGACACGCACGTTTGAGGGGCGTGTGGCTTACGCCATGCGAGTTCAAGTCTCGCCATCCGCA
>Synechococcuselongatus_PCC_7942_640711042 tRNA-Lys-TTT 
GGGTCGCTAGCTCAGCGGTAGAGCACTCGGCTTTTAACCGATTGGTCCTGGGTTCGAATCCCAGGCGACCCA
>Synechococcuselongatus_PCC_7942_640711043 tRNA-Val-GAC
GGGCGATTAACTCAGGGGTAGAGTACCACCATGACAAGGTGGGAGCCACTGGTTCAAATCCAGTATCGCCCA
>Synechococcuselongatus_PCC_7942_640711044 tRNA-Gly-CCC
GCGGGCGTAATTCAGTGGTAGAATGTCAGCTTCCCAAGCTGAACGTCGTGGGTTCGAGTCCCATCGCCCGCT
>Synechococcuselongatus_PCC_7942_640711046 tRNA-Ser-TGA 
GGAGAGGTGGCAGAGTGGTCGAATGCGAACGACTTGAAATCGTTTGAACCGCAAGGTTCCGTGGGTTCGAATCCCACCCTCTCCG
>Synechococcuselongatus_PCC_7942_640711047 tRNA-Thr-CGT
GCCGATGTAGCTCAGTGGTAGAGCACTCGATTCGTAATCGAGCGGTCAGGGGTTCAAATCCCCTCATCGGCT
>Synechococcuselongatus_PCC_7942_640711048 tRNA-Glu-TTC 
GCCCCCATCGTCTAGAGGCCTAGGACACCTCCCTTTCACGGAGGCGACAGGGGTTCGAATCCCCTTGGGGGTA
>Synechococcuselongatus_PCC_7942_640711049 tRNA-Ser-GCT 
GGAGAGATGGCTGAGTGGTCGAAAGCAGCACATTGCTAATGTGCCGAGTCGTGTACGCGGCTCCGAGGGTTCGAATCCCTCTCTCTCCG
>Synechococcuselongatus_PCC_7942_640711050 tRNA-Gly-GCC 
GCGGGTATAGCTCAGTGGTAGAGCGTCACCTTGCCAAGGTGAATGTCGCGCGTTCGAATCGCGTTACCCGCT
>Synechococcuselongatus_PCC_7942_640711051 tRNA-Arg-CCG 
GGGCATGTAGCTCAGTGGATAGAGCATCAGATTCCGGTTCTGAGAGTCGGGGGTTCGAATCCCTCCATGCTCG
>Synechococcuselongatus_PCC_7942_640711052 tRNA-Arg-TCT 
GCCTCAGTAGCTCAGTGGATAGAGCACCCGCCTTCTAAGCGGTCGGTCGTTGGTTCGATCCCAACCTGAGGCGTCA
>Synechococcuselongatus_PCC_7942_640711053 tRNA-Arg-ACG 
GGGTTTGTAGCTCAGTGGATTAGAGCATTTGACTACGGATCAAAGGGTCGGGGGTTCGAATCCCTCCAAACCCG
>Synechococcuselongatus_PCC_7942_640711054 tRNA-His-GTG 
GCGAGCGTAGCCAAGTGGTTAAGGCAGCGGATTGTGGTTCCGCCATTCGGGGGTTCGAGTCCCCTCGTTCGCCCTA
>Synechococcuselongatus_PCC_7942_640711056 tRNA-Phe-GAA 
GCCGGGATAGCTCAGTTGGTAGAGCAGAGGACTGAAAATCCTCGTGTCACCGGTTCAAGTCCGGTTCCTGGCA
>Synechococcuselongatus_PCC_7942_640711057 tRNA-Leu-TAG 
GCGGACGTGGCGGAATTGGCAGACGCGCCAGATTTAGGTTCTGGTACCGCAAGGTGTGAAGGTTCAAGTCCTTTCGTCCGCA
>Synechococcuselongatus_PCC_7942_640711058 tRNA-Ser-CGA
GGAGAGGTGGCAGAGTGGTCGAATGCGCCTCACTCGAAATGAGGTTCGGGGTAACAGCCGACGTGGGTTCGAATCCCACCCTCTCCG
>Synechococcuselongatus_PCC_7942_640711059 tRNA-Ala-GGC 
GGGGCTATAGCTCAGTTGGTAGAGCACTTGCATGGCATGCAAGGGGTCACCGGTTCGAGTCCGGTTAGCTCCA
>Synechococcuselongatus_PCC_7942_640711060 tRNA-Trp-CCA 
GCGCTCTTAGTTCAGTTGGTAGAACGCAGGTCTCCAAAACCTGATGTCGGGGGTTCAAGTCCTCCAGGGCGCG
>Synechococcuselongatus_PCC_7942_640711061 tRNA-Asp-GTC
GGGACTGTAGTTCAATCGGTTAGAGCACCGCCCTGTCACGGCGGAAGTTGCGGGTTCGAGCCCCGTCAGTCCCG
>Synechococcuselongatus_PCC_7942_640711064 tRNA-Ala-TGC 
GGGGGTTTAGCTCAGTTGGTAGAGCGCCTGCTTTGCAAGCAGGATGTCAGCGGTTCGAGTCCGCTAACCTCCACCA
>Synechococcuselongatus_PCC_7942_640711065 tRNA-Ile-GAT 
GGGCTATTAGCTCAGGTGGTTAGAGCGCACCCCTGATAAGGGTGAGGTCCCTGGTTCAAGTCCAGGATGGCCCACCT
>Synechococcuselongatus_PCC_7942_640711067 tRNA-Ser-GGA
GGAGAGATGGCCGAGCGGTTGAAGGCGCAGCACTGGAAATGCTGTTTAGGGGTAACTCTAACGAGGGTTCGAATCCCTCTCTCTCCG
>Synechococcuselongatus_PCC_7942_640711068 tRNA-Met-CAT
CCAGGGTTGGCCGAGCGGATTAGGCAGCGAACTCATAATTCGCTTTAGGCGGGTTCAACTCCTGCACCCTGGA
>Synechococcus_sp._CC9616_2517172375 tRNA_Arg_TCT 
GCTCCCTTAGCTCAGCTGGATAGAGCAACTGCCTTCTAAGCAGTCGGTCGATGGTTCGAATCCATCAGGGGGCGTCA
>Synechococcus_sp._CC9616_2517172440 tRNA_Val_CAC
GGGCGATTAGCACAGTGGTAGCGCACTTCCTTCACACGGAAGGGGTCACTGGTTCGAATCCAGTATCGCCCA
>Synechococcus_sp._CC9616_2517172459 tRNA_Asp_GTC 
GGGACCGTAGTTCAATTGGTTAGAGCACCGCCCTGTCACGGCGGAAGTTGCGGGTTCGAACCCCGTCGGTCCCG
>Synechococcus_sp._CC9616_2517172461 tRNA_Trp_CCA 
GCGCCGTTAGTTCAGTTGGTAGAACGCAGGTCTCCAAAACCTGATGTCGGGGGTTCAAGTCCTCCACGGCGCG
>Synechococcus_sp._CC9616_2517172673 tRNA_Glu_TTC 
GCCCCCATCGTCTAGAGGCCTAGGACACCTCCCTTTCACGGAGGCGACAGGGGTTCGAATCCCCTTGGGGGTA
>Synechococcus_sp._CC9616_2517172774 tRNA_Met_CAT
CGCGGGGTAGAGCAGTCTGGTAGCTCGTCGGGCTCATAACCCGAAGGTCGGGAGTTCAAATCTCCCCCCCGCCACCA
>Synechococcus_sp._CC9616_2517172895 tRNA_Pro_TGG 
CGGGGAGTGGCGCAGTTTGGTAGCGCGCTTGCTTTGGGAGCAAGATGCCGCAGGTTCAAATCCTGTCTCCCCGA
>Synechococcus_sp._CC9616_2517172899 tRNA_Lys_TTT 
GGGTCGCTAGCTCAGCGGTAGAGCATCCGGCTTTTAACCGGCTGGTCCTGAGTTCGAATCTCAGGCGACCCA
>Synechococcus_sp._CC9616_2517173063 tRNA_Pro_GGG 
CGGGGCGTAGCGCAGCTTGGTAGCGCACCACTTTGGGGTAGTGGGGGTCGTGGGTTCAAATCCCGCCGCTCCGA
>Synechococcus_sp._CC9616_2517173160 tRNA_Met_CAT 
GGCTCGGTAGCTCAGCTGGTTAGAGCGTGGGATTCATAACCCCAAGGTCGGGAGTTCAAGTCTCCCCCGAGCCA
>Synechococcus_sp._CC9616_2517173249 tRNA_Ser_GGA 
GGAGAGCTGGCCGAGTGGTCGAAGGCGCAGCACTGGAAATGCTGTATAGGGGCAACTCTATCGAGGGTTCGAATCCCTCGCTCTCCG
>Synechococcus_sp._CC9616_2517173299 tRNA_Ser_TGA 
GGAGAGGTGGTCGAGTGGTTTATGGCTCTGGTCTTGAAAACCAGCGTGGGTGCAAGCCCACCGTCGGTTCGAATCCGACCCTCTCCG
>Synechococcus_sp._CC9616_2517173651 tRNA_Leu_TAA 
GGGGGCGTGGCGGAATCGGTAGACGCACGCGACTTAAAATCGTTTGGGCCGTAAGGCCTGTGGGGGTTCAAGTCCCCCTGCCCCCA
>Synechococcus_sp._CC9616_2517173692 tRNA_Ala_GGC 
GGGGCCATAGCTCAGCTGGTAGAGCACCTGCATGGCATGCAGGGGGTCAGGAGTTCGAGTCTCCTTGGCTCCACTA
>Synechococcus_sp._CC9616_2517173751 tRNA_Leu_CAG
GCGGATGTGGCGGAATTGGTAGACGCGCTAGTTTCAGGTACTAGTGGCAGCAATGCTGTGGGAGTTCAAGTCTCCCCATCCGCA
>Synechococcus_sp._CC9616_2517173753 tRNA_Leu_CAA 
GGGAGCGTGCCGGAATTGGTAGACGGACTCGACTCAAAATCGAGCGCCTTCGGGCATGTGGGTTCAAGTCCCACCGCTCCCA
>Synechococcus_sp._CC9616_2517173760 tRNA_His_GTG 
GCGGGCGTCGCCAAGTGGTTAAGGCAGCGGCTTGTGGCGCCGCTATTCGGGGGTTCGAATCCCCTCGCTCGCC
>Synechococcus_sp._CC9616_2517173782 tRNA_Ser_CGA 
GGAGAGGTGGCAGAGTCCGGTTGAATGCGCACGACTCGAAATCGTGTAGGGGTAACACCCTCGTGGGTTCGAATCCCACCCTCTCCG
>Synechococcus_sp._CC9616_2517173971 tRNA_Thr_CGT 
GCCGATGTAGCTCAGCTGGTAGAGCAACGCTTTCGTAAAGCGTGGGTCGCCTGTTCAAGTCAGGTCATCGGCT
>Synechococcus_sp._CC9616_2517173987 tRNA_Gly_TCC 
GCGGGCGTTGTGTAATGGTAAGACCTCAGCCTTCCAAGCTGATGACGCGGGTTCGATTCCCGCCGCCCGCT
>Synechococcus_sp._CC9616_2517174055 tRNA_Val_GAC 
GGGCGATTAGCTCAGGGGTAGAGCACTACATTGACATTGTAGGAGTCACTGGTTCAAATCCAGTATCGCCCA
>Synechococcus_sp._CC9616_2517174178 tRNA_Leu_GAG 
GCGGATGTGGTGGAATTGGTAGACACGCACGTTTGAGGGGCGTGTGGCTTCGGCCTTGCGAGTTCAAGTCTCGCCATCCGCA
>Synechococcus_sp._CC9616_2517174259 tRNA_Ala_TGC
GGGGGTTTAGCTCAGTTGGTAGAGCGCCTGCTTTGCAAGCAGGATGTCAGGAGTTCGAGTCTCCTAACCTCCA
>Synechococcus_sp._CC9616_2517174260 tRNA_Ile_GAT 
GGGCCATTAGCTCAGGTGGTTAGAGCGCACCCCTGATAAGGGTGAGGTCCCTGGTTCAAGTCCAGGATGGCCCA
>Synechococcus_sp._CC9616_2517174324 tRNA_Asn_GTT
TCCTCGGTAGCTCAGCGGTAGAGCGGTCGACTGTTAATCGATTGGTCGCAGGTTCGAATCCCGCCCGGGGAG
>Synechococcus_sp._CC9616_2517174526 tRNA_Val_TAC
GGGCGATTAGCTCAGCGGTAGAGCACCTGCCTTACAAGCAGGCTGTCCACAGTTCGATCCTGTGATCGCCCA
>Synechococcus_sp._CC9616_2517174674 tRNA_Gly_CCC 
GCGGGTGTAATTCAGCGGTAGAATGTCAGCTTCCCAAGCTGAACGTCGCCGGTTCAAATCCGGTCACCCGCT
>Synechococcus_sp._CC9616_2517174739 tRNA_Gly_GCC 
GCGGATGTAGCTCAGTGGTAGAGCATCTCCTTGCCAAGGAGAGGGTCGAGAGTTCGAATCTCTTCATCCGCT
>Synechococcus_sp._CC9616_2517174822 tRNA_Arg_CCT
GGGGCTGTAGCTCAGCTGGATAGAGCGACGGTTTCCTAAACCGTAGGTCGTGGGTTCGAGTCCCGCCAGCCCCG
>Synechococcus_sp._CC9616_2517174915 tRNA_Pseudo_CAT
GGGGGTCTAGCAATCTGGTGAATGCAGCGAACTCATAATTCGCCTAAGGCGAGTTCGATCCTCGCGACCCCCA
>Synechococcus_sp._CC9616_2517174936 tRNA_Arg_ACG 
GCGCTTGTAGCTCAGCGGATTAGAGCATCTGACTACGGATCAGAGGGTCGGGAGTTCGAATCTCTCCAGGCGCG
>Synechococcus_sp._CC9616_2517174974 tRNA_Leu_TAG 
GCCCACCTGGCGGAATTGGTAGACGCGCTGGTTTTAGGTACCAGTGGCTAAGGCTGTGGGGGTTCAAGTCCCCCGGTGGGCA
>Synechococcus_sp._CC9616_2517174987 tRNA_Ala_CGC
GGGGAATTAGCTCAGCTGGTAGAGCGCTGCGATCGCACCGCAGAGGTCAGGGGTTCAACTCCCCTATTCTCCA
>Synechococcus_sp._CC9616_2517175030 tRNA_Pro_CGG 
CGGGATGTAGCGCAGCTTGGTAGCGCACTTCGTTCGGGACGAAGGGGCCGCAGGTTCGAATCCTGTCATCCCGA
>Synechococcus_sp._CC9616_2517175067 tRNA_Ser_GCT 
GGAGAGGTGGCTGAGTGGTTGAAAGCGGCTCCCTGCTAAGGAGTTACAGGAGGCAACTTCTGTCGAGGGTTCGAATCCCTCCCTCTCCG
>Synechococcus_sp._CC9616_2517175103 tRNA_Gln_TTG 
TGGGCCGTCGCCAAGCGGTAAGGCAGCGGGTTTTGGTCTCGCCATTCCTAGGTTCGAATCCTAGCGGCCCAG
>Synechococcus_sp._CC9616_2517175119 tRNA_Arg_CCG 
GGGCATGTAGCTCAGTTGGATAGAGCATCAGATTCCGGTTCTGAGGGTCGGGGGTTCAAGTCCCTCCATGCTCG
>Synechococcus_sp._CC9616_2517175135 tRNA_Cys_GCA
GGCGGCATGGCCAAGTGGTAAGGCAGAGGATTGCAAATCCTTTATCCCCAGTTCGAATCTGGGTGCCGCCT
>Synechococcus_sp._CC9616_2517175180 tRNA_Phe_GAA 
GCCGGGATAGCTCAGTTGGTAGAGCAGGCGACTGAAAATCGCCGTGTCCCCAGTTCAAATCTGGGTCCTGGCATCA
>Synechococcus_sp._CC9616_2517175199 tRNA_Thr_TGT 
GCCGGCTTAGCTCAGCGGTAGAGCAGCGCTTTTGTAAAGCGAAGGTCATCGGTTCAAATCCGTTAGCCGGCT
>Synechococcus_sp._CC9616_2517175219 tRNA_Thr_GGT 
GCCCTTGTAGCTCAGCGGTAGAGCACTCCCTTGGTAAGGGAGAGGTCACGAGTTCAATTCTCGTCAAGGGCTTCA
>Synechococcus_sp._CC9616_2517175220 tRNA_Tyr_GTA 
GGGTCGGTGCCCGAGTGGTTAATGGGGGCGGACTGTAAATCCGCTGGCTCTGCCTACGTTGGTTCAAATCCAACCCGGCCCA
>Synechococcus_sp._PCC_6312_2509428053 tRNA_Lys_TTT 
GGGTCGCTAGCTCAGCGGTAGAGCACTCGGCTTTTAACCGATTGGTCTTGGGTTCGAATCCCAGGCGACCCA
>Synechococcus_sp._PCC_6312_2509428082 tRNA_Gln_TTG 
TGGGGTGTCGCCAAGCGGTAAGGCAGCGGGTTTTGGTCCCGCCATTCGGGGGTTCGAATCCTCCCGCCCCAG
>Synechococcus_sp._PCC_6312_2509428176 tRNA_Arg_TCT 
GTACCCGTAGCTCAGCGGATAGAGCACTCGCCTTCTAAGCGATCGGTCGTTGGTTCGATCCCAACCGGGTACG
>Synechococcus_sp._PCC_6312_2509428185 tRNA_Ala_CGC 
GGGGAGTTAGCTCAGTTGGTAGAGCGTTGCGATCGCACCGCAAAGGTCAGGGATTCGAATTCCCTACTCTCCA
>Synechococcus_sp._PCC_6312_2509428208 tRNA_Arg_CCG 
GGACATGTAGCTCAGTGGATAGAGCATCAGATTCCGGTTCTGAGGGTCGGGGGTTCGAATCCCTCCATGTTCG
>Synechococcus_sp._PCC_6312_2509428215 tRNA_Ile_GAT 
GGGCTATTAGCTCAGGTGGTTAGAGCGCACCCCTGATAAGGGTGAGGTCCCTGGTTCAAGTCCAGGATGGCCCA
>Synechococcus_sp._PCC_6312_2509428216 tRNA_Ala_TGC 
GGGGGTATAGCTCAGTTGGTAGAGCACCTGCTTTGCACGCAGGGGGCCAGCGGTTCGAGTCCGCTTACCTCCA
>Synechococcus_sp._PCC_6312_2509428312 tRNA_Val_TAC
GGGCGGTTAGCTCAGTTGGTAGAGCGTCTCGTTTACACCGAGGTTGTCGGGGGTTCGAGTCCCTCACCGCCCA
>Synechococcus_sp._PCC_6312_2509428318 tRNA_Asn_GTT 
TCCTCAGTAGCTCAGTGGTAGAGCGGTCGGCTGTTAACCGATTGGTCGCTGGTTCGAATCCGGCCTGGGGAG
>Synechococcus_sp._PCC_6312_2509428358 tRNA_Met_CAT 
CGCGGGGTAGAGCAGCCTGGTAGCTCGTCGGGCTCATAACCCGAAGGTCCACGGTTCAAATCCGTGCCCCGCCA
>Synechococcus_sp._PCC_6312_2509428581 tRNA_Cys_GCA 
GGCGGCATAGCCAAGTGGTAAGGCAGAGGTCTGCAAAACCTTTATCCCCCAGTTCGAATCTGGGTGCCGCCT
>Synechococcus_sp._PCC_6312_2509428957 tRNA_Val_GAC 
GGACGCATAGCTCAGTTGGTTAGAGCACCACGTTGACATCGTGGGGGTCACTGGTTCGAGTCCAGTTGTGTCCA
>Synechococcus_sp._PCC_6312_2509429010 tRNA_Trp_CCA 
GCGTCCTTAGTTCAGTTGGTAGAACGTCGGTCTCCAAAACCGGATGTCGGGGGTTCAAGTCCTCCAGGGCGCG
>Synechococcus_sp._PCC_6312_2509429107 tRNA_Pro_GGG 
CGGGGCGTAGCGCAGCTTGGTAGCGCACCACTTTGGGGTAGTGGGGGTCGTGGGTTCAAATCCCGCCGCTCCGA
>Synechococcus_sp._PCC_6312_2509429263 tRNA_Thr_GGT 
GCCCGTGTGGCTCAGTGGTAGAGCACACCCTTGGTAAGGGTGAGGTCACGAGTTCAATCCTCGTCACGGGCT
>Synechococcus_sp._PCC_6312_2509429389 tRNA_Val_CAC 
GGGCGATTAGCACAGGGGTAGCGCACTTCCTTCACACGGAAGGGGTCACTGGTTCAAATCCAGTATCGCCCA
>Synechococcus_sp._PCC_6312_2509429487 tRNA_Phe_GAA 
GCCGGGATAGCTCAGTTGGTAGAGCAGTGGACTGAAAATCCACGTGTCACCAGTTCAAGTCTGGTTCCTGGCA
>Synechococcus_sp._PCC_6312_2509429514 tRNA_Thr_TGT 
GCTGGTGTAGCTCAGGGGTAGAGCAGCTGATTTGTAATCAGCCGGTCGCAGGTTCAAATCCCGTCACCAGCT
>Synechococcus_sp._PCC_6312_2509429539 tRNA_Ser_CGA 
GGAGAGGTGGCAGAGTGGTCGAATGCGGCAGACTCGAAATCTGTTGAAGGGTCACACCTTCCGGGGGTTCGAATCCCCCCCTCTCCG
>Synechococcus_sp._PCC_6312_2509429786 tRNA_Arg_ACG
GGGCTTGTAGCTTAGTGGATTAGAGCGGCTGACTACGGATCAGCAGGTCGGGGGTTCGAGTCCCTCCAAGCCCG
>Synechococcus_sp._PCC_6312_2509430639 tRNA_His_GTG
GCGAGCGTAGCCAAGTGGTTAAGGCAGTGGATTGTGGTTCCACCACTCGTGGGTTCGAGTCCCATCGTTCGCC
>Synechococcus_sp._PCC_6312_2509430684 tRNA_Leu_CAA 
GGGCGAGTGGCGAAATTGGTAGACGCGCTAGACTCAAAATCTTGTTCCGCGAGGAGTGTCGGTTCGAGTCCGACCTCGCCCATCA
>Synechococcus_sp._PCC_6312_2509430705 tRNA_Met_CAT 
CCAGGGTTGGCCGAGCGGATGAGGCAGCGAACTCATAATTCGCCTTAGGCAGGTTCAACTCCTGCACCCTGGA
>Synechococcus_sp._PCC_6312_2509430127 tRNA_Ala_GGC 
GGGGCTATAGCTCAGTTGGTAGAGCACTTCAATGGCATTGAAGGGGTCAGCGGTTCGAATCCGCTTAGCTCCA
>Synechococcus_sp._PCC_6312_2509430159 tRNA_Gly_TCC
GCGGGCATAGTTTAGTGGTAAAACCGCAGCCTTCCAAGCTACTGATCGGGGTTCGATTCCCCGTGCCCGCT
>Synechococcus_sp._PCC_6312_2509430183 tRNA_Thr_CGT 
GCCGATGTAGCTCAGTGGTAGAGCACTCGATTCGTAATCGAGCGGCCGTGAGTTCAAATCTCATCATCGGCT
>Synechococcus_sp._PCC_6312_2509430412 tRNA_Leu_TAG 
GCGGACGTGGCGGAATTGGTAGACGCGCTAGATTTAGGTTCTAGTACTGCAAGGTGTGTGGGTTCAAGTCCCTCCGTCCGCA
>Synechococcus_sp._PCC_6312_2509430466 tRNA_Leu_GAG 
GCGGATGTGGCGGAATTGGTATACGCGCACGTTTGAGGGGCGTGTGGCTTTGCCTTGCGAGTTCGAGTCTCGCCATCCGCA
>Synechococcus_sp._PCC_6312_2509430476 tRNA_Gly_CCC 
GCGGGTGTAATTCAGTGGTAGAATGCAAGCTTCCCAAGCTTGACGTCGTGGGTTCGAGTCCCATCGCCCGCT
>Synechococcus_sp._PCC_6312_2509430553 tRNA_Met_CAT 
GGCTCTGTAGCTCAGTTGGTTAGAGCAGGGGACTCATAAGCCCAAGGTCATGTGTTCAAGTCACATCAGAGCCA
>Synechococcus_sp._PCC_6312_2509430716 tRNA_Glu_TTC 
GCCCCCATCGTCTAGAGGCCTAGGACACCTCCCTTTCACGGAGGCGACGGGGATTCGAATTCCCCTGGGGGTA
>Synechococcus_sp._PCC_6312_2509430732 tRNA_Asp_GTC 
GGGACTGTAGTTCAATTGGTTAGAGCACCGCCCTGTCACGGCGGAAGTTGCGGGTTCGAGCCCCGTCAGTCCCG
>Synechococcus_sp._PCC_6312_2509430760 tRNA_Pro_CGG 
CGGGATGTAGCGCAGCTTGGTAGCGCACTTCGTTCGGGACGAAGGGGTCGCAGGTTCAAATCCTGTCATCCCGA
>Synechococcus_sp._PCC_6312_2509430787 tRNA_Arg_CCT
GGGGCTGTAGCTCAGCAGGATAGAGCGAGCGCCTCCTAAGTGCTAGGCCGTGGGTTCGACTCCCACCAGTCCCG
>Synechococcus_sp._PCC_6312_2509430971 tRNA_Leu_CAG 
GCGGAACTGGCGGAATTGGTAGACGCGCTAGATTCAGGTTCTAGTGTCCGAAAGGACTTCGGGGTTCAAGTCCCCGGTTCCGCA
>Synechococcus_sp._PCC_6312_2509430972 tRNA_Ser_GCT 
GGAGAGATGGCTGAGTGGTCGAAAGCGGCAGATTGCTAATCTGTTGTACGGATCGAAAGGCCGTACCGAGGGTTCGAATCCCTCTCTCTCCG
>Synechococcus_sp._PCC_6312_2509431318 tRNA_Gly_GCC 
GCGGGTATAGCTCAGTGGTAGAGCGCAACCTTGCCAAGGTTGATGTCGCGCGTTCGAATCGCGTTACCCGCT
>Synechococcus_sp._PCC_6312_2509431446 tRNA_Ser_GGA
GGAGAGATGGCCGAGTGGTCGAAGGCGCAGCACTGGAAATGCTGTGTGGGGCAACTCACCGAGGGTTCGAATCCCTCTCTCTCCG
>Synechococcus_sp._PCC_6312_2509431570 tRNA_Tyr_GTA
GGGTCGGTGCCCGAGTGGTTAATGGGGGCGGACTGTAAATCCGTTGGCTACGCCTACGCTAGTTCGAATCTAGCCCGGCCCA
>Synechococcus_sp._PCC_6312_2509431656 tRNA_Ser_TGA 
GGAGAGATGGCAGAGTGGTCGATTGCGGCAGACTTGAAATCTGTTGAAGGGTCACACCTTCCGGGAGTTCGAATCTCCCTCTCTCCG
>Synechococcus_sp._PCC_6312_2509431778 tRNA_Pro_TGG 
CGGGATGTAGCGCAGCTTGGTAGCGCATCTGCTTTGGGAGCAGAGGGTCGTAGGTTCAAATCCTATCATCCCGA
>Synechococcus_sp._PCC_7336_2506745312 tRNA_Asn 
TGTCCCGTAGCTCAGTTGGCAGAGCAGTCGCCTGTTAAGCGAACGGTCGCAGGTTCGAGCCCTGCCGGGACAGCCA
>Synechococcus_sp._PCC_7336_2506745499 tRNA_Ala 
GGGGCTTTAGCTCAGCTGGTAGAGCACTTCAATGGCATTGAAGGGGTCAGCGGTTCGAGTCCGCTAAGCTCCA
>Synechococcus_sp._PCC_7336_2506745636 tRNA_Leu 
GGGGGCGTGGCGGAATGGTAGACGCTGCGGACTTAAAATCCGTTTCCACTTATATGGAGTGTGGGTTCAAGTCCCACCGCCCCCA
>Synechococcus_sp._PCC_7336_2506745799 tRNA_Met 
GGGGCGTTGGCCGAGTGGTTTAGGCAGCAAACTCATAATTTGCCTTACGGGGGTTCAAATCCCTCACGCCCCA
>Synechococcus_sp._PCC_7336_2506746001 tRNA_Val 
GGACGCATAGCTCAGTTGGTTAGAGCACCACGTTGACATCGTGGGGGTCACTGGTTCGAGTCCAGTTGTGTCCA
>Synechococcus_sp._PCC_7336_2506746008 tRNA_Lys
GGGTTGGTAGCTCAGTGGTAGAGCATTCGGCTTTTAACCGACTGGCCGCGGGTTCGAATCCCTCCCAACCCA
>Synechococcus_sp._PCC_7336_2506746070 tRNA_Arg
GGGGCTGTGGCACAGTTGGATAGCGCGAGCGCCTCCTAAGCGCTAGGTCGTGGGTTCGAATCCCGCCAGCCCCG
>Synechococcus_sp._PCC_7336_2506746199 tRNA_Arg 
GCGCCTGTAGCTCAGTGGACTAGAGCACGTGGCTACGGACCACGGTGTCGGAGGTTCGAATCCTTCCAGGCGCG
>Synechococcus_sp._PCC_7336_2506746311 tRNA_Gly
GCGGGTGTGGTATATGGGTTGTGCCCTAGCCTTCCAAGCTAGAGAACCGGGTTCGAGTCCCGGCACCCGCT
>Synechococcus_sp._PCC_7336_2506746343 tRNA_Ser 
GGAGAGGTGGCTGAGCGGTTGAAAGCGGCTCCCTGCTAAGGAGTTATGGGGTGTAAGCTTCATCGAGGGTTCGAATCCCTCCCTCTCCG
>Synechococcus_sp._PCC_7336_2506746345 tRNA_Pro 
CGGGATGTAGCGCAGCTTGGTAGCGCACCTCGTTCGGGACGAGGGGGTCGCAGGTTCGAATCCTGTCATCCCGA
>Synechococcus_sp._PCC_7336_2506746388 tRNA_Pro 
CGGGATGTAGCGCAGCTTGGTAGCGCATCTGCTTTGGGAGCAGAGGGTCGCAGGTTCGAATCCTGTCATCCCGA
>Synechococcus_sp._PCC_7336_2506746600 tRNA_Val
GGGCGCTTGGCACAGTGGTAGCGCGCTTCCTTCACACGGAAGAGGTCACTGGTTCGAACCCAGTAGCGCCCA
>Synechococcus_sp._PCC_7336_2506746722 tRNA_Leu 
GCGGACGTGGCGGAATTGGTAGACGCGCTAGATTTAGGCTCTAGTGGAGCAATCTGTGAGAGTTCGAGTCTCTCCGTCCGCA
>Synechococcus_sp._PCC_7336_2506747101 tRNA_Gln
TGGGGCATCGCCAAGTGGTAAGGCAGCGGGTTTTGGTCCCGCCATTCGGTGGTTCGAATCCATCTGCCCCAG
>Synechococcus_sp._PCC_7336_2506747181 tRNA_Ala
GGGGGTATAGCTCAGCTGGTAGAGCACCTGCTTTGCACGCAGGGGGTCAGCGGTTCGAGTCCGCTTACCTCCACCA
>Synechococcus_sp._PCC_7336_2506747182 tRNA_Ile 
GGGCTATTAGCTCAGGTGGTTAGAGCGCACCCCTGATAAGGGTGAGGTCCCTGGTTCGAGTCCAGGATGGCCCACCA
>Synechococcus_sp._PCC_7336_2506747275 tRNA_Val 
GGGCGGTTAGCTCAGCGGTAGAGCGCCTGCCTTACAAGCAGGATGCCACTGGTTCAAATCCAGTACCGCCCATCA
>Synechococcus_sp._PCC_7336_2506747332 tRNA_Met
CGCGGGGTAGAGCAGTCTGGTAGCTCGTCGGGCTCATAACCCGAAGGTCCATGGTTCAAATCCATGCCCCGCTA
>Synechococcus_sp._PCC_7336_2506747526 tRNA_Trp
GCGTCCTTAGTTCAGTTGGTAGAACGTCGGTCTCCAAAACCGAATGTCGGGGGTTCGAGTCCTCCAGGACGCG
>Synechococcus_sp._PCC_7336_2506747568 tRNA_Leu 
GCGGACGTGGCGGAATTGGTATACGCGCACGCTTGAGGGGCGTGTGGGCAACCATGAGGGTTCGAGTCCCTCCGTCCGCA
>Synechococcus_sp._PCC_7336_2506747610 tRNA_Pro
CGGGGCGTAGCGCAGCTTGGTAGCGCACCACTTTGGGGTAGTGGGGGTCGTGGGTTCAAATCCCGCCGCTCCGA
>Synechococcus_sp._PCC_7336_2506747727 tRNA_Met 
GGCACAGTAGCTCAGTGGTAGAGCAGGGGACTCATAAGCCCTTGGTCACGTGTTCAAATCACGTCTGTGCCA
>Synechococcus_sp._PCC_7336_2506748036 tRNA_Ile 
GGGCTATTAGCTCAGGTGGTTAGAGCGCACCCCTGATAAGGGTGAGGTCCCTGGTTCGAGTCCAGGATGGCCCACCA
>Synechococcus_sp._PCC_7336_2506748037 tRNA_Ala
GGGGGTATAGCTCAGCTGGTAGAGCACCTGCTTTGCACGCAGGGGGTCAGCGGTTCGAGTCCGCTTACCTCCACCA
>Synechococcus_sp._PCC_7336_2506748103 tRNA_Gly 
GCGGGTGTAGCTCAGTGGTAGAGCTTCTCGTTGCCAACGAGACGGTCGAGCGTTCGAATCGCTTCACCCGCT
>Synechococcus_sp._PCC_7336_2506748188 tRNA_Arg 
GCCCTCGTAGCTCAGTGGACTAGAGCACTTGGTTCCGGTCCAAGGTGTCGGAGGTTCGAATCCTTCCGGGGGCG
>Synechococcus_sp._PCC_7336_2506748196 tRNA_Asp 
GGGGCTGTAGTTCAGCTGGTTAGAACGCTGCCCTGTCAAGGCAGAGGTCGAGGGTTCGAGTCCCTTCAGTCCCGTCA
>Synechococcus_sp._PCC_7336_2506748246 tRNA_Glu 
GCCCCCATCGTCTAGAGGCCTAGGACACCTCCCTTTCACGGAGGCGACAGGGGTTCGAACCCCCTTGGGGGTA
>Synechococcus_sp._PCC_7336_2506748400 tRNA_Ser
GGAGAGGTGGCAGAGTGGTTGAATGCGGCGGTCTCGAAAACCGTTAACGGGTTAAACCGTTCGGGGGTTCGAATCCCCCCCTCTCCG
>Synechococcus_sp._PCC_7336_2506748524 tRNA_Cys
GGTGGCGTAGCCAAGTGGTAAGGCAGGGGCCTGCAAAGCCCCCATTCGCCAGTTCGAATCTGGCCGCCACCT
>Synechococcus_sp._PCC_7336_2506748548 tRNA_Phe 
GCCGGGATAGCTCAGTTGGTAGAGCAGAGGACTGAAAATCCTCGTGTCACCAGTTCAAGTCTGGTTCCTGGCA
>Synechococcus_sp._PCC_7336_2506748844 tRNA_Thr
GCTGGTGTAGCTCAGTTGGTAGAGCAGCTGATTTGTAATCAGCAGGTCGCAAGTTCGAGTCTTGTCGCCAGCT
>Synechococcus_sp._PCC_7336_2506749019 tRNA_Ser 
GGAGAGATGGCAGAGTCCGGTCGATTGCGGCTGACTTGAAATCAGCAGACCTCGTAAGAGGTCCGGGGGTTCGAATCCCTCTCTCTCCG
>Synechococcus_sp._PCC_7336_2506749028 tRNA_Tyr 
GGGTCGATGCCCGAGTGGTTAAAGGGGGCGGACTGTAAATCCGCTGGCTTAGTCCTACGTTGGTTCAAATCCAACTCGGCCCACCA
>Synechococcus_sp._PCC_7336_2506749029 tRNA_Thr
GCCCATGTGGCTCAGGGGTAGAGCACCCCCTTGGTAAGGGGGAGGTCACCAGTTCAAATCTGGTCATGGGCT
>Synechococcus_sp._PCC_7336_2506749433 tRNA_Leu
GCGGAACTGGCGGAATTGGTAGACGCGCTAGATTCAGGTTCTAGTGTCCTTTTCGGACTTCCGGGTTCAAGTCCCGGGTTCCGCA
>Synechococcus_sp._PCC_7336_2506749529 tRNA_Thr
GCTGATGTAGCTCAGTTGGTAGAGCAGCTCACTCGTAATGAGCAGGTCACCGGTTCAAGTCCGGTCATCAGCT
>Synechococcus_sp._PCC_7336_2506749619 tRNA_His
GCGGGCGTAGCCAAGTGGTTAAGGCATCGGATTGTGGTTCCGACATTCGTGGGTTCGATTCCCATCGTCCGCC
>Synechococcus_sp._PCC_7336_2506749679 tRNA_Leu 
GGGCGAGTGGCGAAATGGTAGACGCACCGCACTCAAAATGCGGCGGGGAAACCCGTGAGAGTTCGAATCTCTCCTTGCCCA
>Synechococcus_sp._PCC_7336_2506749687 tRNA_Gly
GCGGGTGTAGTTCAGTGGTAGAACGTCAGCTTCCCAAGCTGAATGTCGTGAGTTCGAGTCTCATCACCCGCT
>Synechococcus_sp._PCC_7336_2506749972 tRNA_Ser
GGAGAGGTGGCCGAGTGGTCGAAGGCGCAGCACTGGAAATGCTGTGTAGCGTAACCCGTTACCGTGGGTTCGAATCCCACCCTCTCCG
>Synechococcus_sp._PCC_7336_2506750034 tRNA_Arg
GCGCCCGTAGCTCAGCGGATAGAGCAACCGCCTTCTAAGCGGTCGGTCACAGGTTCGAATCCTGTCGGGCGCG
>Synechococcus_sp._PCC_7336_2506750046 tRNA_Asn 
TCCTCGGTAGCTCAGCGGTAGAGCGGTCGACTGTTAATCGATTGGTCGTAAGTTCGAATCTTACCCGGGGAG
>Synechococcus_sp._PCC_7502_2508686919 tRNA_Arg_CCG 
GGGCATATAGCTCAGTGGATAGAGCACCAGGTTCCGGTCCTGGGTGTCGGGGGTTCGAGTCCCTCTATGCTCA
>Synechococcus_sp._PCC_7502_2508687020 tRNA_Leu_CAA
GGGCGGATGGCGGAATTGGTAGACGCACTAGACTCAAAATCTAGCGAAGAGATTCGTGAGAGTTCGACCCTCTCTCTGCCCA
>Synechococcus_sp._PCC_7502_2508687114 tRNA_Arg_TCT
GGGTATGTAGCTCAGTTGTATAGAGCAATCGCCTTCTAAGCGATCGGTCGCTGGTTAGAGTCCAGCCATACCCA
>Synechococcus_sp._PCC_7502_2508687437 tRNA_Ser_CGA 
GGAGAGGTGGCAGAGTGGTTGAATGCGGCAGTCTCGAAAACTGTTATGGTGAAAGCTATCGAGGGTTCAAATCCCTCCCTCTCCG
>Synechococcus_sp._PCC_7502_2508687643 tRNA_Leu_TAA
GGGGGAGTGGCGGAATGGTAGACGCTGCGGACTTAAAATCCGTTGACCTTATAAGTCGTGAGGGTTCAAGTCCCTCTTCCCCCA
>Synechococcus_sp._PCC_7502_2508687719 tRNA_Met_CAT
GGCAGCATAGCTCAGTTGGTTAGAGCGACGGTCTCATAATCCGTAGGTCCCCGGTTCAATTCCGGGTGCTGCTA
>Synechococcus_sp._PCC_7502_2508687737 tRNA_Phe_GAA 
GCCGGAATAGCTCAGTTGGTAGAGCAGAGGACTGAAAATCCTCGTGTCCCCAGTTCAAGTCTGGGTTCTGGCA
>Synechococcus_sp._PCC_7502_2508687845 tRNA_Glu_TTC
GCCCCTATCGTCTAGAGGCCTAGGACACATCCCTTTCACGGATGCGACGGGGATTCGAATTCCCCTAGGGGTA
>Synechococcus_sp._PCC_7502_2508687957 tRNA_Thr_GGT 
GCCCTCATGGCTCAGGGGTAGAGCATCTCCTTGGTAAGGAGAAGGTCATGGGTTCAAATCCCATTGAGGGCT
>Synechococcus_sp._PCC_7502_2508688027 tRNA_Leu_CAG 
GCGGATCTGGCGGAATTGGTAGACGCGCATGTTTCAGGTACATGTGCCGCAAGGCTTGGGGGTTCAAGTCCCCCGTTCCGCA
>Synechococcus_sp._PCC_7502_2508688069 tRNA_Met_CAT 
CCTGGGTTGGCTGACTGGTAAAGCAAACGACTCATAATCGTTGATATGTTGGTTCAATTCCAATACCCAGGA
>Synechococcus_sp._PCC_7502_2508688186 tRNA_Asp_GTC 
GGGATTGTAGTTCAATTGGTTAGAGCACCGCCCTGTCACGGCGGAAGTTGCGGGTTCGAGCCCCGTCAATCCCG
>Synechococcus_sp._PCC_7502_2508688200 tRNA_Pseudo_GTC 
TGTCTAGAAGTTAGTGTTAGAGCACCGCCCTGTCACGGCGGAAGTTGCGGGTTCGAGCCCCGTCAATCCCG
>Synechococcus_sp._PCC_7502_2508688212 tRNA_Gly_GCC 
GCGGGTGTGGCTCAGTGGTAGAGCGTCTCCTTGCCAAGGAGAATGTCGAGAGTTCGAATCTCTTCACCCGCT
>Synechococcus_sp._PCC_7502_2508688213 tRNA_Pro_TGG 
CGGGATGTAGCGCAGTGGTAGCGCGCCTGCTTTGGGAGCAGGATGTCGTAGGTTCAATCCCTACCATCCCGA
>Synechococcus_sp._PCC_7502_2508688329 tRNA_Pro_GGG 
CGGGATGTAGCGCAGCTTGGTAGCGCACCACTTTGGGGTAGTGGGGGTCTTGGGTTCAAATCCCAACATTCCGA
>Synechococcus_sp._PCC_7502_2508688338 tRNA_Trp_CCA 
GCGCTCTTAGTTCAGTTGGTAGAACGCAGGTCTCCAAAACCTGATGTCGGGGGTTCAAGTCCTCCAGGGCGCG
>Synechococcus_sp._PCC_7502_2508688352 tRNA_Met_CAT 
CGCGGGGTAGAGCAGCCTGGTAGCTCGTCGGGCTCATAACCCGAAGGTCAGTGGTTCAAATCCACTCCCCGCCA
>Synechococcus_sp._PCC_7502_2508688472 tRNA_Lys_CTT 
GGGTGACTAGCGCAACGGTAGCGCATCGGACTCTTAATCCGCTGGTTCTGGGTTCGAATCCCAGGTCACCCA
>Synechococcus_sp._PCC_7502_2508688501 tRNA_Gln_TTG 
TGGGGTGTCGCCAAGTGGTAAGGCAGCTGGTTTTGGTCCAGCTATTCCGAGGTTCGAATCCTTGCACCCCAG
>Synechococcus_sp._PCC_7502_2508688513 tRNA_Asn_GTT
TCCTCAGTAGCTCAGCGGTAGAGCAGTCGACTGTTAATCGACTGGTCGCTGGTTCGAATCCAGCCTGGGGAG
>Synechococcus_sp._PCC_7502_2508688639 tRNA_Ala_TGC 
GGGGGTATGGCTCAGTTGGTAGAGCGCCTGCTTTGCACGCAGGATGTCAGCGGTTCGAGTCCGCTTACCTCCA
>Synechococcus_sp._PCC_7502_2508688640 tRNA_Ile_GAT 
GGGCTATTAGCTCAGCTGGTTAGAGCGCACGGCTGATAACCGTGAGGTCCCTGGTTCGAGTCCAGGATGGCCCACTA
>Synechococcus_sp._PCC_7502_2508689006 tRNA_Ser_GCT 
GGAGAGGTGGCAGAGTGGTCGAATGCGGCAGATTGCTAATCTGTTGTACGGCAGGTAACTCCGTACCGAGGGTTCAAATCCCTCCCTCTCCG
>Synechococcus_sp._PCC_7502_2508689055 tRNA_Ser_GGA 
GGAGAGGTGGCCGAGTGGTTGAAGGCGCAGCACTGGAAATGCTGTTTAGGGGTGACTTTAACGAGGGTTCGAATCCCTCCCTCTCCG
>Synechococcus_sp._PCC_7502_2508689093 tRNA_Ala_GGC 
GGGGTTATAGCGCAGTTGGTAGCGCACCTCAATGGCATTGAGGGGGTCAGCGGTTCGAATCCGCTTAGCTCCA
>Synechococcus_sp._PCC_7502_2508689144 tRNA_Lys_TTT 
GGGTTACTAACTCAACGGTAGAGTACTCGGCTTTTAACCGATTTGTTCCGGGTTCAAATCCCGGGTAACCCA
>Synechococcus_sp._PCC_7502_2508689169 tRNA_Ser_TGA
GGAGAGATGGCAGAGTGGTCGATCGCGTTCGACTTGAAATCGAATGACTGTCAAAGGTCCGGGGGTTCGAATCCCCCTCTCTCCG
>Synechococcus_sp._PCC_7502_2508689319 tRNA_His_GTG
GCGAGCGTAGCCAAGTGGTTAAGGCAGAGGTTTGTGGTACCTCCATTCGTGGGTTCGATCCCCATCGTTCGCC
>Synechococcus_sp._PCC_7502_2508689368 tRNA_Val_TAC 
GGGCGATTAACTCAGTTGGTAGAGTGGCTCGTTTACACCGAGTTTGTCGGGGGTTCGAGTCCCTCATCGCCCA
>Synechococcus_sp._PCC_7502_2508689236 tRNA_Arg_ACG 
GGGCTTGTAGCTCAGTGGACTAGAGCACGTGGCTACGGACCACGGTGTCGGGGGTTCGAATCCCTCCTAGCCCG
>Synechococcus_sp._PCC_7502_2508689375 tRNA_Leu_GAG 
GCGGTCATGGCGGAATTGGTATACGCGCTACTTTGAGGTGGTAGTGGGCAACCGTGGGAGTTCGAGTCTCCCTGACCGCA
>Synechococcus_sp._PCC_7502_2508689434 tRNA_Gly_TCC 
GCGGGTGTAGTTTAGTGGTAAAACTCCAGCCTTCCAAGCTGATCTTGAGGGTTCGATTCCCTCCACCCGCT
>Synechococcus_sp._PCC_7502_2508689746 tRNA_Leu_TAG 
GCGGATGTGGCGGAATTGGTAGACGCGCTAGATTTAGGTTCTAGTGTCTTTGACGTGCTGGTTCGATTCCAGTCATCCGCA
>Synechococcus_sp._PCC_7502_2508689779 tRNA_Val_GAC
GAACGCATAGCTCAGTTGGTTAGAGCATCACGTTGACATCGTGGGGGTCGGTGGTTCGAGTCCACTTGTGTTCA
>Synechococcus_sp._PCC_7502_2508689810 tRNA_Thr_TGT 
GCTGGTGTAGCTCAGTGGTAGAGCAACGGTTTTGTAAACCGTCGGTCGCAAGTTCAAATCTCGTCACCAGCT
>Synechococcus_sp._PCC_7502_2508690034 tRNA_Ala_CGC
GGGGAATTAGCTCAGTTGGTAGAGTGCTGCGATCGCACCGCAGAGGTCAGGGGTTCGAGTCTCCTATTCTCCA
>Synechococcus_sp._PCC_7502_2508690037 tRNA_Cys_GCA 
GGCGGTGTCGCCAAGTGGTAAGGCACGGCTCTGCAAAAGCTGCACCCCCAGTTCAAATCTGGGCACCGCCT
>Synechococcus_sp._PCC_7502_2508690138 tRNA_Thr_CGT
GCCGATGTAGCACAGTGGTAGTGCAACTGATTCGTAATCAGTAGGTCGCAGGTTCAAATCCCGTCATCGGCT
>Synechococcus_sp._PCC_7502_2508690142 tRNA_Ile_GAT 
GGGCTATTAGCTCAGCTGGTTAGAGCGCACGGCTGATAACCGTGAGGTCCCTGGTTCGAGTCCAGGATGGCCCACTA
>Synechococcus_sp._PCC_7502_2508690143 tRNA_Ala_TGC
GGGGGTATGGCTCAGTTGGTAGAGCGCCTGCTTTGCACGCAGGATGTCAGCGGTTCGAGTCCGCTTACCTCCA
>Synechococcus_sp._PCC_7502_2508690183 tRNA_Arg_CCT 
GGGGTTGTGGCTCAGTTGGATAGAGCAAGCGCCTCCTAAGCGCTAGATCGGCGGTTCAAGTCCGCCCAATCCCG
>Synechococcus_sp._PCC_7502_2508690278 tRNA_Tyr_GTA 
GGGTCGATGCCCGAGTGGTTAATGGGGGCGGACTGTAAATCCGCTGGCTACGCCTACGCTGGTTCAAATCCAGCTCGGCCCATCA
>Synechocystis_sp._PCC_7509_2517696019 tRNA_Pro_GGG 
CGGGGCGTAGCGCAGCTTGGTAGCGCGCCACTTTGGGGTAGTGGAGGTCTTGGGTTCAAATCCCAACGTTCCGA
>Synechocystis_sp._PCC_7509_2517696095 tRNA_Arg_CCT 
GGGGCTGTAGCTCAGTTGGATAGAGCGAGCGCCTCCTAAGCGCTAGGTCGCGCGTTCGAGACGCGCCAGTCCCG
>Synechocystis_sp._PCC_7509_2517696223 tRNA_His_GTG 
GCGGGCGTAGCCAAGTGGTTAAGGCAGTGGATTGTGATTCCACCATTCGGGGGTTCAAGTCCCCTCGTTCGCC
>Synechocystis_sp._PCC_7509_2517696232 tRNA_Ser_GCT 
GGAGAGGTGGCTGAGTGGTCGAAAGCGACAGATTGCTAATCTGTTGTACGGCAGGTAACTCCGTACCGAGGGTTCGAATCCCTCCTTCTCCG
>Synechocystis_sp._PCC_7509_2517696705 tRNA_Arg_TCT
CCTGCCGTGGCCGAGTGGATTAGGCAACAACCTTCTAAGTTGTACCACGGGGGTTCAAATCCCTCCGGCGGGG
>Synechocystis_sp._PCC_7509_2517696783 tRNA_Ala_CGC 
GGGGAATTAGCTCAGTTGGTAGAGTGCTGCGATCGCACCGCAGAGGTCAGGGGTTCGAGTCTCCTATTCTCCA
>Synechocystis_sp._PCC_7509_2517696821 tRNA_Asp_GTC 
GGGACTGTAGTTCAATTGGTTAGAGCACCGCCCTGTCACGGCGGAAGTTGCGGGTTCGAGCCCCGTCAGTCCCG
>Synechocystis_sp._PCC_7509_2517696850 tRNA_Arg_CCG 
GGGTATGTAGCTCAGTGGATAGAGCATCAGATTCCGGTTCTGAGGGTCGGGGGTTCAAATCCCTCCATACTCG
>Synechocystis_sp._PCC_7509_2517697013 tRNA_Pro_TGG
CGGGATGTAGCGCAGCTTGGTAGCGCGCCTGCTTTGGGAGCAGGATGTCGCAGGTTCAAATCCTGTCATCCCGA
>Synechocystis_sp._PCC_7509_2517697063 tRNA_Leu_CAA 
GGGCGGATGGCGGAATTGGTAGACGCACTGCACTCAAAATGCAGCGGGGAAACCCGTAGGAGTTCGAGTCTCCTCCTGCCCA
>Synechocystis_sp._PCC_7509_2517697266 tRNA_Ser_GGA 
GGAGAGGTGGCCGAGTGGTTGAAGGCGCAGCACTGGAAATGCTGTGTAGGGTAACTTATCGAGGGTTCGAATCCCTCCCTCTCCG
>Synechocystis_sp._PCC_7509_2517697333 tRNA_Gly_TCC
GCGGGCGTAGTTTAGTGGTAAAACCTTAGCCTTCCAAGCTAATGATGCGAGTTCGATTCTCGCCGCCCGCT
>Synechocystis_sp._PCC_7509_2517697415 tRNA_Ser_TGA 
GGAGAGGTGGCAGAGTGGTCGATTGCGTCTGACTTGAAATCAGATGAAGTGAAAGCTTCCGGGAGTTCGAATCTCCCCTTCTCCG
>Synechocystis_sp._PCC_7509_2517697477 tRNA_Met_CAT
GGCTCAGTAGCTCAGTTGGTTAGAGCGCGGGACTCATAAGCCTGAGGTCGGCGGTTCAAATCCACCCTGAGCCA
>Synechocystis_sp._PCC_7509_2517697662 tRNA_Val_GAC 
GGACGTATAGCTCAGTTGGTTAGAGCGCTACGTTGACATCGTAGAGGTCCCCCGTTCGAGTCGGGGTACGTCCA
>Synechocystis_sp._PCC_7509_2517697671 tRNA_Gln_TTG 
TGGGGTGTCGCCAAGTGGTAAGGCACCGGGTTTTGGTCCCGGCATTCCTAGGTTCGAATCCTAGCACCCCAG
>Synechocystis_sp._PCC_7509_2517697930 tRNA_Met_CAT 
CGCGGGATAGAGCAGCCTGGTAGCTCGTCGGGCTCATAACCCGAAGGTCAGTGGTTCAAATCCACTTCCCGCCA
>Synechocystis_sp._PCC_7509_2517697974 tRNA_Ser_CGA 
GGAGAGGTGGCAGAGTGGTTGAATGCGACTGACTCGAAATCAGTTTTGGGGTCAAACCCAACGGAGGTTCGAATCCTCTCCTCTCCG
>Synechocystis_sp._PCC_7509_2517697980 tRNA_Ile_GAT 
GGGCTATTAGCTCAGGTGGTTAGAGCGCACCCCTGATAAGGGTGAGGTCCCTGGTTCGAGTCCAGGATGGCCCACCT
>Synechocystis_sp._PCC_7509_2517697981 tRNA_Ala_TGC 
GGGGGTTTAGCTCAGTTGGTAGAGCGCCTGCTTTGCAAGCAGGATGTCAGCGGTTCGAGTCCGCTAACCTCCACCT
>Synechocystis_sp._PCC_7509_2517698153 tRNA_Met_CAT 
CGGCAGTTGGCCGAGCGGTTGAGGCAACGAGCTCATAATTCGTGTTAGGCAGGTTCAACTCCTGCACTGCCGA
>Synechocystis_sp._PCC_7509_2517698285 tRNA_Trp_CCA 
GCGCTCTTAGTTCAGTTGGTAGAACGCAGGTCTCCAAAACCTGATGTCGGGGGTTCAAGTCCTCCAGGGCGCG
>Synechocystis_sp._PCC_7509_2517698309 tRNA_Tyr_GTA 
GGGTCGATGTCCGAGTGGTTAATGGAGACGGACTGTAAATCCGTTGCGAGAGCTACGCTGGTTCAAATCCAGCTCGGCCCA
>Synechocystis_sp._PCC_7509_2517698310 tRNA_Thr_GGT
GCCCGTGTAGCTCAGTGGTAGAGCACTTCATTGGTAATGAAGAGGTCATGAGTTCAACTCTCATCACGGGCT
>Synechocystis_sp._PCC_7509_2517698405 tRNA_Asn_GTT
TCCTCAGTAGCTCAGTGGTAGAGCGATCGGCTGTTAACCGATTGGTCGCAAGTTCGAATCTTGCCTGGGGAG
>Synechocystis_sp._PCC_7509_2517698479 tRNA_Arg_ACG 
GGGCGTGTAGCTCAGTGGACTAGAGTACGTGGCTACGGACCACGGTGTCGGGGGTTCGAATCCCTCCTCGCCCG
>Synechocystis_sp._PCC_7509_2517698789 tRNA_Pseudo_GTG 
GTGTCTGAAGTCAAAGCGGTGGCGACGCTGGTTTGTGATGCCAGTAATAGCGGGTTCAACTCCCGTCAGACACC
>Synechocystis_sp._PCC_7509_2517698790 tRNA_Gln_TTG 
TGGGGAGTAGGCGACGTTGGCAAAGCCACCTGACTTTGACTCAGGATCTCGCAGGTTCGATTCCTGCCTCCCCAG
>Synechocystis_sp._PCC_7509_2517698791 tRNA_Asn_GTT 
TGCCTCCTAGCTCAATGGCAGAGCGTCCCGTTGTTAACGGGCGAGTTGCAGGTTCAACTCCTACAGAGGCAGCCA
>Synechocystis_sp._PCC_7509_2517698797 tRNA_Glu_TTC 
GCCCCCATCGTCTAGAGGCCTAGGACACCTCCCTTTCACGGAGGCGACGGGGATTCGAATTCCCCTGGGGGTA
>Synechocystis_sp._PCC_7509_2517698841 tRNA_Leu_TAG
GCGGATGTGGCGGAATTGGCAGACGCGCTAGATTTAGGTTCTAGTACCGCAAGGTGTGAAGGTTCAAGTCCTTTCATCCGCA
>Synechocystis_sp._PCC_7509_2517698915 tRNA_Thr_TGT
GCTGGTGTAGCTCAGGGGTAGAGCAGCTGATTTGTAATCAGCCGGTCGCAAGTTCAAATCTTGTCACCAGCT
>Synechocystis_sp._PCC_7509_2517698976 tRNA_Leu_GAG 
GCGGATGTGGCGGAATTGGTATACGCGCACGCTTGAGGTGCGTGTGGGCTTGCCCTTGCGAGTTCGAGTCTCGCCTTCCGCA
>Synechocystis_sp._PCC_7509_2517699004 tRNA_Lys_TTT 
GGGTCGCTAGCTCAACGGTAGAGCACTCGGCTTTTAACCGATTTGTTCCGGGTTCGAATCCCGGGCGACCCA
>Synechocystis_sp._PCC_7509_2517699070 tRNA_Ala_TGC
GGGGGTTTAGCTCAGTTGGTAGAGCGCCTGCTTTGCAAGCAGGATGTCAGCGGTTCGAGTCCGCTAACCTCCACCT
>Synechocystis_sp._PCC_7509_2517699071 tRNA_Ile_GAT
GGGCTATTAGCTCAGGTGGTTAGAGCGCACCCCTGATAAGGGTGAGGTCCCTGGTTCGAGTCCAGGATGGCCCACCT
>Synechocystis_sp._PCC_7509_2517699252 tRNA_Pro_CGG 
CGGGATGTGGCGCAGCTTGGTAGCGCACTTCGTTCGGGACGAAGGGGCCGCTGGTTCGAATCCAGTCATCCCGA
>Synechocystis_sp._PCC_7509_2517699310 tRNA_Phe_GAA
GCCGGGATAGCTCAGTTGGTAGAGCAGAGGACTGAAAATCCTCGTGTCCGCAGTTCAAATCTGCGTCCTGGCA
>Synechocystis_sp._PCC_7509_2517699331 tRNA_Gly_GCC
[truncated: 5,522 more chars]
